# Supplementary material for: Overexpression of RPOTmp Being Targeted to Either Mitochondria or Chloroplasts in Arabidopsis Leads to Overall Transcriptome Changes and Faster Growth
Source: Int J Mol Sci. 2024 Jul 26;25(15):8164. doi: 10.3390/ijms25158164 (PMC11312007; doi:10.3390/ijms25158164)
Supplement: Supplementary file 1 [file ijms-25-08164-s001.zip]

Archive with 6 entries (6 files):
- Supplementary Data S1.xlsx
- Supplementary Data S2.xlsx
- Supplementary Data S3.xlsx
- Supplementary Data S4.xlsx
- Supplementary Data S5.xlsx
- Supporting information edited.pdf
