# Supplementary material for: Overexpression of RPOTmp Being Targeted to Either Mitochondria or Chloroplasts in Arabidopsis Leads to Overall Transcriptome Changes and Faster Growth
Source: Int J Mol Sci. 2024 Jul 26;25(15):8164. doi: 10.3390/ijms25158164 (PMC11312007; doi:10.3390/ijms25158164)
Supplement: Supplementary file 1 [file ijms-25-08164-s001.zip › Supplementary Data S1.xlsx]

## Sheet: DEGs
# Overexpression of Arabidopsis RPOTmp RNA polymerase targeted to mitochondria or chloroplasts leads to increased expression of organelle genes, overall transcriptome changes and accelerated growth
# Planta
# Igor V. Gorbenko, Vladislav I. Tarasenko, Elena Y. Garnik, Tatiana V. Yakovleva, Alexander I. Katyshev, Vadim I. Belkov, Yuri M. Konstantinov, Milana V. Koulintchenko
# Siberian Institute of Plant Physiology and Biochemistry of SB RAS
# correspondense: gorbenko@sifibr.irk.ru
# Data S1. Genes with differential expression identified in the study
ProbeName	OEM15	OEP12	Tmp-M3	Tmp-P1	rpotmp	Average Expression level	TAIR	description	symbol
A_84_P796276	-4.19128	-4.8442	-3.63778	-4.33204	-4.44547	8.89479	no_match	no_match
A_84_P17941	0	0	0	-2.26893	-2.02807	12.574	ATMG00590;AT2G07718	[ATMG00590, hypothetical protein];[AT2G07718, cytochrome b, putative]	ORF313
A_84_P11321	1.58443	0	0	-2.92095	-3.29084	7.8899	ATMG00290;AT2G07734	[ATMG00290, encodes a mitochondrial ribosomal protein S4, a constituent of the small subunit of the ribosomal complex];[AT2G07734, ribosomal protein S4 (RPS4)]	RPS4
A_84_P23365	0	0	0	1.34237	1.67918	7.01644	AT4G15230	ATPDR2/PDR2 (PLEIOTROPIC DRUG RESISTANCE 2); ATPase, coupled to transmembrane movement of substances	ABCG30;ATPDR2;PDR2;ABCG30;ATPDR2;PDR2
A_84_P739859	1.26702	0	0	-2.33027	-2.09482	12.2408	no_match	no_match
A_84_P710040	1.13816	0	0	-2.10673	-1.97211	12.0337	ATMG00516;AT2G07786	[ATMG00516, Encodes subunit of mitochondrial NAD(P)H dehydrogenase that is trans-spliced from three precursors, NAD1A, NAD1B, and NAD1C.];[AT2G07786, pseudogene, similar to NADH dehydrogenase (ubiquinone), blastp match of 91% identity and 9.4e-39 P-value to GP|903844|gb|AAA70292.1||M63034 NADH dehydrogenase (ubiquinone) {Oenothera berteriana}]
A_84_P756465	1.41062	0	0	-2.70192	-2.66216	8.63686	AT2G07712;ATMG00520	[AT2G07712, pseudogene, similar to maturase-related protein, blastp match of 86% identity and 2.9e-305 P-value to GP|840924|gb|AAA67711.1||U09988 maturase-related protein {Glycine max}];[ATMG00520, hypothetical protein]	MATR;MATR
A_84_P755961	1.41737	0	0	-1.41656	-1.49372	6.6381	AT2G07737	transposable element gene
A_84_P700999	1.10386	0	-1.09215	-2.31496	-2.40543	8.94275	no_match	no_match
A_84_P803035	1.12805	0	-1.02284	-2.498	-2.46496	13.278	no_match	no_match
A_84_P861612	0	0	0	-2.15841	-2.02594	10.4257	AT2G07717	pseudogene, similar to NADH-ubiquinone oxidoreductase chain 4 (EC 1.6.5.3). (Field mustard), blastp match of 99% identity and 2.0e-226 P-value to SP|Q04050|NU4M_BRACM NADH-ubiquinone oxidoreductase chain 4 (EC 1.6.5.3). (Field mustard) {Brassica campestris}
A_84_P803055	1.13094	0	0	-3.29384	-3.05681	8.04976	AT2G07712;ATMG00520	[AT2G07712, pseudogene, similar to maturase-related protein, blastp match of 86% identity and 2.9e-305 P-value to GP|840924|gb|AAA67711.1||U09988 maturase-related protein {Glycine max}];[ATMG00520, hypothetical protein]	MATR;MATR
A_84_P789736	1.25725	0	-1.36116	-3.2777	-3.44117	8.39794	AT2G07734	ribosomal protein S4 (RPS4)
A_84_P758300	1.44709	0	0	-3.57619	-3.41892	8.98553	AT2G07825	contains InterPro domain Carbohydrate/puine kinase, PfkB, conserved site (InterPro:IPR002173)
A_84_P567647	1.37977	0	0	-2.46394	-2.42233	10.6912	ATMG00530;AT2G07776	[ATMG00530, hypothetical protein];[AT2G07776, Identical to Uncharacterized mitochondrial protein AtMg00530 [Arabidopsis Thaliana] (GB:P93308;GB:Q0WM92); similar to unnamed protein product [Vitis vinifera] (GB:CAO47179.1)]	ORF109
A_84_P762305	1.31816	1.37926	1.27063	1.07796	1.07832	4.31826	AT3G54802	unknown protein
A_84_P829801	1.4017	0	0	-1.91745	-1.85147	8.03486	no_match	no_match
A_84_P756806	0	0	0	-1.80718	-1.76303	8.81646	AT2G07679;ATMG00910;AT2G07773	[AT2G07679, ribosomal protein, putative];[ATMG00910, hypothetical protein];[AT2G07773, Identical to Uncharacterized mitochondrial protein AtMg00910 [Arabidopsis Thaliana] (GB:P92528;GB:Q1ZXY4;GB:Q8S882); similar to hypothetical protein BrnapMp067 [Brassica napus] (GB:YP_717164.1)]	ORF215A
A_84_P553463	-2.28873	-1.8983	-2.56873	-2.37195	-2.17946	5.01796	AT2G11405	unknown protein
A_84_P756797	0	0	0	-1.66209	-1.75622	8.4864	AT2G07781	pseudogene, hypothetical protein
A_84_P538646	1.08476	1.13357	1.88837	1.41377	1.16039	4.26159	AT3G44180	syntaxin-related family protein
A_84_P770111	0	0	0	1.17495	1.35369	13.1017	AT2G07708;ATMG00500;ATMG00490	[AT2G07708, Identical to Uncharacterized mitochondrial protein AtMg00500 [Arabidopsis Thaliana] (GB:P93305); similar to hypothetical protein BrnapMp004 [Brassica napus] (GB:YP_717103.1)];[ATMG00500, hypothetical protein];[ATMG00490, hypothetical protein]	ORF141;ORF141;ORF107C
A_84_P11733	0	0	0	-1.92072	0	13.6588	AT3G14690	CYP72A15 (cytochrome P450, family 72, subfamily A, polypeptide 15); oxygen binding	CYP72A15;CYP72A15
A_84_P16780	1.38673	1.2354	1.00845	0	1.15753	4.80492	AT5G07500	PEI1; nucleic acid binding / transcription factor	AtTZF6;PEI1;TZF6
A_84_P757384	0	1.1395	2.04446	1.32931	1.16633	4.42451	AT2G33707	Encodes a defensin-like (DEFL) family protein.
A_84_P837285	1.71866	1.31634	1.69075	1.01308	1.45378	4.20699	AT2G06190	transposable element gene
A_84_P751377	1.36423	1.61807	1.76399	1.27784	1.57563	4.38042	AT1G54985	pseudogene, hypothetical protein
A_84_P503599	0	1.00937	1.96138	2.61545	2.2661	6.19148	AT5G58610	PHD finger transcription factor, putative
A_84_P803022	1.12392	0	0	0	0	8.85267	no_match	no_match
A_84_P13218	1.05693	0	-1.11977	-2.48646	-2.26961	7.54482	ATMG00900;AT2G07771;AT2G07681	[ATMG00900, cytochrome c biogenesis orf256];[AT2G07771, cytochrome c biogenesis protein-related];[AT2G07681, cytochrome c biogenesis protein, putative]	ABCI3;CCB256;ABCI5;ABCI4
A_84_P770133	0	0	0	-2.21799	-2.42406	11.7481	ATMG01360	cytochrome c oxidase subunit 1	COX1;COX1
A_84_P15528	0	0	0	1.20457	1.05904	9.57436	AT3G20440	BE1/EMB2729 (BRANCHING ENZYME 1); alpha-amylase	BE1;EMB2729
A_84_P708329	0	0	0	-1.23806	-1.31555	8.74401	no_match	no_match
A_84_P756822	1.22909	0	-1.31804	-3.02977	-2.68961	7.08863	ATMG00270;AT2G07731	[ATMG00270, NADH dehydrogenase subunit 6];[AT2G07731, pseudogene, similar to NADH-ubiquinone oxidoreductase chain 6 (EC 1.6.5.3). (Field mustard), blastp match of 96% identity and 3.7e-99 P-value to SP|Q01825|NU6M_ARATH NADH-ubiquinone oxidoreductase chain 6 (EC 1.6.5.3). (Field mustard) {Brassica campestris}]	NAD6
A_84_P18120	1.2372	1.72922	1.59305	1.73004	1.17048	4.34077	AT1G69150	DC1 domain-containing protein
A_84_P754037	1.48639	1.85343	1.69873	0	0	4.84444	AT1G21327	unknown protein
A_84_P23585	1.33418	1.00198	1.40169	1.14916	1.35287	4.34842	AT5G17080	cathepsin-related
A_84_P768796	1.7056	1.53262	1.74276	1.66329	1.58035	4.47453	AT5G03670;AT5G03668	[AT5G03670, similar to unknown protein [Arabidopsis thaliana] (TAIR:AT2G36420.1); similar to unnamed protein product [Vitis vinifera] (GB:CAO15955.1)];[AT5G03668, other RNA]	TRM28
A_84_P756955	0	0	0	-1.38881	-1.44893	9.22296	AT2G07782;AT2G07773	[AT2G07782, pseudogene, similar to NADH-ubiquinone oxidoreductase chain 6 (EC 1.6.5.3). (Field mustard), blastp match of 92% identity and 3.6e-27 P-value to SP|Q01825|NU6M_ARATH NADH-ubiquinone oxidoreductase chain 6 (EC 1.6.5.3). (Field mustard) {Brassica campestris}];[AT2G07773, Identical to Uncharacterized mitochondrial protein AtMg00910 [Arabidopsis Thaliana] (GB:P92528;GB:Q1ZXY4;GB:Q8S882); …
A_84_P233989	1.50607	0	0	-2.66449	-2.32785	7.70624	AT2G07747	pseudogene, maturase (MATR), identical to maturase (Arabidopsis thaliana) GP:6851020; blastp match of 92% identity and 1.9e-70 P-value to GP|6513801|gb|AAF14776.1|AF197784_1|AF197784 maturase {Pachysandra procumbens}
A_84_P789231	1.30059	0	0	1.39285	1.34573	8.55692	no_match	no_match
A_84_P222339	1.9117	1.99915	0	2.40707	0	6.31275	AT3G27940	LBD26 (LOB DOMAIN-CONTAINING PROTEIN 26)	LBD26
A_84_P21935	1.0778	0	0	0	0	9.41223	AT1G59740	proton-dependent oligopeptide transport (POT) family protein	AtNPF4.3;NPF4.3
A_84_P843554	1.45201	1.78022	1.28011	1.42605	0	4.80089	AT2G48060	oxidoreductase	PZO1
A_84_P856427	0	1.318	1.545	1.38247	1.08453	4.48435	AT5G59370	ACT4 (ACTIN 4)	ACT4
A_84_P23321	1.46004	1.44457	1.34808	0	1.63376	4.63075	AT4G30030	aspartyl protease family protein
A_84_P10517	0	0	0	1.25092	1.3137	5.545	AT1G73860	microtubule motor
A_84_P754481	1.14613	1.20008	1.44844	1.42357	0	4.18164	AT1G05291	similar to unknown protein [Arabidopsis thaliana] (TAIR:AT2G32280.1); similar to unknown [Populus trichocarpa] (GB:ABK92874.1); contains InterPro domain Protein of unknown function DUF1218 (InterPro:IPR009606)
A_84_P784835	0	0	-1.33755	-1.344	-1.85369	4.2171	no_match	no_match
A_84_P835801	1.75436	1.66272	1.44621	1.41502	1.53709	4.41456	AT4G37900	glycine-rich protein	AtGRDP2;GRDP2
A_84_P798718	0	0	0	1.2961	1.2597	4.90865	AT1G45130	BGAL5 (beta-galactosidase 5); beta-galactosidase	AtBGAL5;BGAL5
A_84_P757341	1.73491	0	1.41807	1.18027	1.0715	4.44218	AT2G03934	Encodes a defensin-like (DEFL) family protein.
A_84_P847099	0	0	2.03835	3.03731	3.09368	18.3032	ATMG00020	mitochondrial 26S ribosomal RNA protein
A_84_P803419	0	0	0	1.09671	0	8.28282	AT1G71528;AT1G71530	[AT1G71528, other RNA];[AT1G71530, protein kinase family protein]
A_84_P186734	1.54398	0	0	0	1.22788	6.03341	AT5G47740	similar to protein kinase family protein / U-box domain-containing protein [Arabidopsis thaliana] (TAIR:AT2G45910.1); similar to unnamed protein product [Vitis vinifera] (GB:CAO48333.1); contains InterPro domain Rossmann-like alpha/beta/alpha sandwich fold (InterPro:IPR014729)
A_84_P553082	0	1.33896	1.54659	1.20911	0	4.30484	AT5G36080	similar to unknown protein [Arabidopsis thaliana] (TAIR:AT3G32904.1)
A_84_P592228	0	0	1.33418	1.95631	1.51208	7.86417	AT5G24280	ATP binding	GMI1
A_84_P606488	1.52899	1.25439	1.45654	1.07921	0	4.47479	AT5G35900	LBD35 (LOB DOMAIN-CONTAINING PROTEIN 35)	LBD35
A_84_P719823	-1.16466	-1.81797	-1.21444	0	0	4.45496	AT1G11362	enzyme inhibitor/ pectinesterase
A_84_P740166	1.38331	1.16172	1.18781	1.19431	1.33264	4.3269	AT2G11851	unknown protein
A_84_P752590	0	-1.06181	0	-1.13752	0	10.2078	AT1G16410	CYP79F1 (SUPERSHOOT 1)	BUS1;CYP79F1;SPS1
A_84_P309153	0	1.15165	1.36251	0	1.3478	4.7637	AT4G00920	COP1-interacting protein-related
A_84_P553447	0	0	0	-1.20404	-1.79291	4.30897	AT2G02515	unknown protein
A_84_P770087	1.64325	0	0	-1.57617	-1.67866	7.33587	ATMG00010	hypothetical protein	ORF153A
A_84_P503880	0	0	2.13195	2.94079	2.11342	7.58122	AT2G28820	structural constituent of ribosome
A_84_P793943	0	-1.23547	-1.29131	-1.62269	0	5.00028	AT1G29690	CAD1 (CONSTITUTIVELY ACTIVATED CELL DEATH 1)	CAD1;NSL2
A_84_P767449	1.19636	1.04931	1.48481	0	0	4.30391	AT5G35240	transposable element gene
A_84_P797746	-1.35764	-1.22054	-1.24958	-1.68343	-1.12146	4.757	no_match	no_match
A_84_P768978	-1.39767	0	-1.1148	-1.16818	0	4.19533	AT5G28931	unknown protein
A_84_P756485	1.17089	0	0	-2.05173	-1.81728	7.95107	AT2G07717	pseudogene, similar to NADH-ubiquinone oxidoreductase chain 4 (EC 1.6.5.3). (Field mustard), blastp match of 99% identity and 2.0e-226 P-value to SP|Q04050|NU4M_BRACM NADH-ubiquinone oxidoreductase chain 4 (EC 1.6.5.3). (Field mustard) {Brassica campestris}
A_84_P16959	5.30697	6.14155	0	0	-3.32674	8.69925	AT5G15700	DNA-directed RNA polymerase (RPOT2)
A_84_P760461	1.36749	0	1.03941	1.16149	1.20036	4.57563	AT3G30835	pseudogene, hypothetical protein
A_84_P736589	1.47682	1.17466	1.43472	1.748	1.41013	4.39663	AT5G67480	BT4 (BTB AND TAZ DOMAIN PROTEIN 4); protein binding / transcription regulator	ATBT4;BT4;ATBT4;BT4
A_84_P750479	0	-1.744	-1.31491	0	0	4.2768	AT1G36480	transposable element gene
A_84_P562970	0	-1.72984	-1.19104	0	-1.05477	4.35754	AT5G18160	F-box family protein
A_84_P11203	1.11205	1.43988	1.48008	1.31616	1.36965	4.53158	AT5G46650	zinc finger (C3HC4-type RING finger) family protein	ATL30
A_84_P540887	-1.08353	-1.72351	-1.08502	-1.37434	0	4.05865	AT1G16770	similar to unnamed protein product [Vitis vinifera] (GB:CAO41707.1)
A_84_P23751	1.62376	1.52332	0	1.38362	1.25508	4.96627	AT1G80390	IAA15 (indoleacetic acid-induced protein 15); transcription factor	IAA15
A_84_P754772	0	0	0	1.38389	1.04743	6.20266	AT1G61415	similar to unknown protein [Arabidopsis thaliana] (TAIR:AT1G61450.1); similar to hypothetical protein OsI_018577 [Oryza sativa (indica cultivar-group)] (GB:EAY97344.1); similar to Os05g0275600 [Oryza sativa (japonica cultivar-group)] (GB:NP_001055074.1)
A_84_P767658	1.5517	1.08444	1.24335	0	1.45109	4.49546	AT5G55420	Encodes a Protease inhibitor/seed storage/LTP family protein [pseudogene]
A_84_P20685	0	0	1.03014	1.45922	0	11.1478	AT5G54100	band 7 family protein	AtSLP2;SLP2
A_84_P232289	0	0	3.85071	4.85272	3.99073	8.26962	AT5G09570	similar to unknown protein [Arabidopsis thaliana] (TAIR:AT5G64400.1); similar to unknown [Populus trichocarpa] (GB:ABK94558.1); contains InterPro domain CHCH (InterPro:IPR010625)	At12Cys-2
A_84_P15594	-1.28116	0	0	0	0	4.25667	AT3G49700	ETO3 (ETHYLENE OVERPRODUCING 3); 1-aminocyclopropane-1-carboxylate synthase	ACS9;AtACS9;ETO3
A_84_P844025	1.07929	1.38025	1.16472	1.35737	1.06711	4.30134	AT2G20380	kelch repeat-containing F-box family protein
A_84_P818843	1.23802	1.0165	1.6523	1.30372	1.25952	4.52732	AT1G31790	pentatricopeptide (PPR) repeat-containing protein
A_84_P756881	0	0	0	-1.68569	-1.72194	8.55395	AT2G07782	pseudogene, similar to NADH-ubiquinone oxidoreductase chain 6 (EC 1.6.5.3). (Field mustard), blastp match of 92% identity and 3.6e-27 P-value to SP|Q01825|NU6M_ARATH NADH-ubiquinone oxidoreductase chain 6 (EC 1.6.5.3). (Field mustard) {Brassica campestris}
A_84_P843135	1.53097	1.03522	1.02929	0	1.10816	4.46009	AT1G42697	transposable element gene
A_84_P16770	0	1.00298	0	1.27206	1.57546	5.86272	AT5G04970	pectinesterase, putative	PMEI-PME47
A_84_P756892	1.23662	0	0	0	0	8.22567	AT2G07704;AT1G65347	[AT2G07704, transposable element gene];[AT1G65347, transposable element gene]
A_84_P593216	0	0	1.40438	2.54631	1.96603	7.69901	AT5G60250	zinc finger (C3HC4-type RING finger) family protein
A_84_P862434	1.6393	0	1.77776	1.15375	1.36733	4.69166	no_match	no_match
A_84_P834664	1.25635	1.19914	1.64527	1.14135	0	4.60701	no_match	no_match
A_84_P825426	0	1.16364	0	1.17538	1.02732	5.50848	AT2G30350	endo/excinuclease amino terminal domain-containing protein	HIGLE
A_84_P10646	0	0	0	1.52201	0	7.60286	AT2G14070	wound-responsive protein-related
A_84_P770080	0	0	0	1.40355	1.61712	10.1595	ATMG00630	hypothetical protein	ORF110B
A_84_P756855	1.03286	0	0	0	-1.11723	7.61206	AT2G07697	transposable element gene
A_84_P820563	1.28407	1.60876	1.18948	0	1.21056	5.10694	AT5G56950	NAP1;3/NFA3 (NUCLEOSOME ASSEMBLY PROTEIN1;3); DNA binding	NAP1;3;NFA03;NFA3
A_84_P766142	1.24298	1.49988	1.2917	1.48565	1.4366	4.37804	AT5G28673	transposable element gene
A_84_P586525	1.51625	1.61247	1.26398	1.00955	0	4.3948	AT3G06090	unknown protein	prePIPL2
A_84_P813294	0	0	0	-5.14708	0	13.3976	AT3G61440	ATCYSC1 (BETA-SUBSTITUTED ALA SYNTHASE 3;1); L-3-cyanoalanine synthase/ cysteine synthase	ARATH;BSAS3;1;ATCYSC1;CAS-C1;CYSC1;ARATH;BSAS3;1;ATCYSC1;CAS-C1;CYSC1
A_84_P17094	-1.3606	-1.41037	0	-1.43337	-1.22588	4.54335	AT1G11610	CYP71A18 (cytochrome P450, family 71, subfamily A, polypeptide 18); oxygen binding	CYP71A18
A_84_P769609	0	0	1.37564	1.89703	2.15182	7.98171	AT5G53048;AT5G53050	[AT5G53048, other RNA];[AT5G53050, hydrolase, alpha/beta fold family protein]
A_84_P788885	1.34183	1.66537	0	1.18253	0	9.22035	AT1G56300	DNAJ heat shock N-terminal domain-containing protein	DjC53;DjC53
A_84_P13739	0	0	1.62863	1.91526	1.56841	8.66543	AT1G24090	RNase H domain-containing protein	RNH1C
A_84_P819898	1.28085	1.45129	1.01532	1.31176	1.08113	4.59963	AT4G14465	DNA-binding protein-related	AHL20
A_84_P22108	0	0	1.00527	1.56136	1.35005	6.84875	AT3G05790	Lon protease, putative	LON4
A_84_P12156	1.2052	1.17632	1.56246	0	1.22128	4.39525	AT5G48700	ubiquitin-related	SUMO4
A_84_P803821	0	0	0	0	1.14478	11.4526	AT2G07708	Identical to Uncharacterized mitochondrial protein AtMg00500 [Arabidopsis Thaliana] (GB:P93305); similar to hypothetical protein BrnapMp004 [Brassica napus] (GB:YP_717103.1)
A_84_P20982	0	-1.07924	-1.07613	0	0	4.33958	AT1G61950	CPK19 (calcium-dependent protein kinase 19); calmodulin-dependent protein kinase/ kinase	CPK19
A_84_P86919	1.02251	1.26778	0	1.24454	1.00162	4.51868	AT2G14870	RNA recognition motif (RRM)-containing protein
A_84_P163493	0	1.32869	0	1.56761	2.27487	5.71752	AT5G26260	meprin and TRAF homology domain-containing protein / MATH domain-containing protein
A_84_P862030	1.60016	0	0	1.108	0	6.18507	no_match	no_match
A_84_P711920	-1.28094	0	0	0	-1.27646	4.18925	no_match	no_match
A_84_P816999	1.05859	0	0	1.54029	1.28402	4.45519	AT4G00830	RNA recognition motif (RRM)-containing protein	LIF2
A_84_P549429	1.53779	1.32673	0	1.01017	1.39287	4.44366	AT4G31280	unknown protein
A_84_P519485	-1.06839	0	0	-1.21494	-1.70574	4.30085	AT5G62240	similar to unknown protein [Arabidopsis thaliana] (TAIR:AT5G07170.1); similar to unnamed protein product [Vitis vinifera] (GB:CAO63610.1)	TPXL8
A_84_P821825	1.31239	1.28443	1.58368	1.21819	1.13637	4.46931	AT5G48000	CYP708A2 (cytochrome P450, family 708, subfamily A, polypeptide 2); oxygen binding	CYP708;CYP708A2;THAH;THAH1
A_84_P12663	0	0	1.09626	1.29827	1.22289	4.93268	AT3G02590	delta 7-sterol-C5-desaturase, putative
A_84_P766977	0	1.18792	1.23591	1.20199	0	4.55565	AT5G34500	transposable element gene
A_84_P750372	0	1.31337	0	1.23974	0	5.26531	AT1G44382	pseudogene, similar to putative AP endonuclease/reverse transcriptase, blastp match of 48% identity and 5.3e-35 P-value to GP|21952510|gb|AAM82604.1|AF525305_2|AF525305 putative AP endonuclease/reverse transcriptase {Brassica napus}
A_84_P11050	1.20767	0	0	1.76039	1.14595	4.32683	AT4G35150	O-methyltransferase family 2 protein
A_84_P503758	1.09633	1.11585	1.43435	0	1.24063	4.54935	AT1G65120	ubiquitin carboxyl-terminal hydrolase-related
A_84_P763378	0	1.27624	1.40374	0	0	4.7316	AT4G06635	transposable element gene
A_84_P17536	0	0	0	-5.45993	0	16.2417	AT3G61440	ATCYSC1 (BETA-SUBSTITUTED ALA SYNTHASE 3;1); L-3-cyanoalanine synthase/ cysteine synthase	ARATH;BSAS3;1;ATCYSC1;CAS-C1;CYSC1;ARATH;BSAS3;1;ATCYSC1;CAS-C1;CYSC1
A_84_P181994	1.11162	1.13834	0	1.89683	1.96441	12.017	AT3G02030;AT3G02040	[AT3G02030, hydrolase, alpha/beta fold family protein];[AT3G02040, SRG3 (SENESCENCE-RELATED GENE 3); glycerophosphodiester phosphodiesterase]	ELT6;AtGDPD1;GDPD1;SRG3
A_84_P740184	0	0	0	1.32422	1.64291	8.03553	no_match	no_match
A_84_P592635	1.2674	1.01944	1.3805	0	1.05879	4.71486	AT2G16190	similar to hydroxyproline-rich glycoprotein family protein [Arabidopsis thaliana] (TAIR:AT1G49330.1); similar to unnamed protein product [Vitis vinifera] (GB:CAO47655.1)
A_84_P770045	0	0	0	1.1128	1.30975	10.1507	ATMG01275	Encodes subunit of mitochondrial NAD(P)H dehydrogenase that is trans-spliced from three precursors, NAD1A, NAD1B, and NAD1C.	NAD1;NAD1A;NAD1C;ND1
A_84_P578332	1.38927	0	0	1.29414	0	4.86642	AT2G03720	MRH6 (morphogenesis of root hair 6)	MRH6
A_84_P586550	-1.11659	-1.25608	-1.13403	0	-1.26996	4.45037	AT3G14030	similar to F-box family protein [Arabidopsis thaliana] (TAIR:AT1G10890.1); contains InterPro domain F-box associated type 1 (InterPro:IPR006527)
A_84_P799540	1.26502	1.29351	1.22568	1.33358	1.67928	4.78652	no_match	no_match
A_84_P15330	0	0	4.72849	5.53865	3.66539	6.47406	AT2G03130	ribosomal protein L12 family protein
A_84_P14495	-1.33587	-1.07469	-1.43904	0	-1.50194	4.4735	AT1G41820	unknown protein
A_84_P750921	0	1.42274	2.12818	1.04647	0	4.41464	AT5G33250;AT1G42590;AT3G32966	[AT5G33250, transposable element gene];[AT1G42590, transposable element gene];[AT3G32966, transposable element gene]
A_84_P847424	1.28325	1.39998	1.582	0	0	4.31789	no_match	no_match
A_84_P12085	0	1.53217	1.3555	0	1.29613	5.17116	AT5G18880	glucose transmembrane transporter
A_84_P848797	0	0	0	1.49034	1.10655	4.84753	AT1G70630	similar to unknown protein [Arabidopsis thaliana] (TAIR:AT2G35610.1); similar to unnamed protein product [Vitis vinifera] (GB:CAO16099.1); contains InterPro domain Thioredoxin-like fold (InterPro:IPR012336); contains InterPro domain Reticulon; (InterPro:IPR003388)	RAY1
A_84_P188764	1.31636	1.29082	0	0	0	9.49527	AT4G04330;AT4G04320	[AT4G04330, similar to unnamed protein product [Vitis vinifera] (GB:CAO69665.1)];[AT4G04320, malonyl-CoA decarboxylase family protein]	AtRbcX1;RbcX1;AtRbcX1;RbcX1
A_84_P23298	1.11451	0	1.17703	0	1.03487	4.26427	AT1G32480	oxidoreductase	IDH-IV
A_84_P841191	1.37827	1.07402	1.34953	0	0	4.98085	AT3G25490	wall-associated kinase, putative
A_84_P603904	1.07147	0	0	0	0	8.96554	AT5G63090	LOB (LATERAL ORGAN BOUNDARIES)	LOB;LOB
A_84_P19494	1.03194	1.6494	0	1.03031	1.16849	4.21968	AT4G20200	terpene synthase/cyclase family protein
A_84_P765733	0	0	0	1.03606	0	6.58814	AT4G17915	pseudogene of pentatricopeptide (PPR) repeat-containing/C3HC4-type RING finger containing protein
A_84_P770298	1.12216	0	0	-2.02078	-2.02024	5.9002	ATMG00890	hypothetical protein	ORF106D
A_84_P800139	1.27332	0	0	-1.44367	-1.71833	6.83667	no_match	no_match
A_84_P22437	0	0	-1.29852	0	-1.39625	4.62933	AT5G02150;AT5G02140	[AT5G02150, binding];[AT5G02140, thaumatin-like protein, putative]	Fes1C;GCTLP1
A_84_P754567	1.29315	0	1.26704	1.23165	0	4.35265	AT1G24657	unknown pseudogene
A_84_P844115	1.01492	0	0	-1.04732	0	7.14201	no_match	no_match
A_84_P588362	1.04295	0	0	1.51782	1.69568	5.24351	AT3G28560	similar to AAA-type ATPase family protein [Arabidopsis thaliana] (TAIR:AT3G28510.1); similar to hypothetical protein [Vitis vinifera] (GB:CAN79616.1); contains domain PTHR23070 (PTHR23070); contains domain PTHR23070:SF1 (PTHR23070:SF1)
A_84_P720836	-1.30199	0	0	0	-1.29964	4.06502	no_match	no_match
A_84_P204018	0	0	0	0	1.03218	4.67489	AT5G38370	zinc ion binding
A_84_P566782	-1.52562	-1.17684	0	0	0	4.10245	AT2G21030	similar to BRX/NIP3,1/NLM9 (BREVIS RADIX), identical protein binding / water channel [Arabidopsis thaliana] (TAIR:AT1G31880.1); similar to unnamed protein product [Vitis vinifera] (GB:CAO67126.1); contains InterPro domain Disease resistance/zinc finger/chromosome condensation-like region (InterPro:IPR013591)
A_84_P12360	0	-1.96517	0	-1.09161	0	4.86898	AT1G53980	polyubiquitin-related
A_84_P755018	1.35755	1.13341	1.59584	1.47459	0	4.27294	AT2G13850	transposable element gene
A_84_P791377	0	-1.18107	0	0	-1.9462	4.27377	AT1G79100	arginine/serine-rich protein-related
A_84_P753260	1.20114	0	1.51454	1.49376	0	4.59084	AT1G07747	Encodes a Protease inhibitor/seed storage/LTP family protein
A_84_P800621	1.15915	0	0	-1.49088	-1.3601	7.99761	no_match	no_match
A_84_P14739	0	0	1.06469	1.08602	0	4.8924	AT4G10020	ATHSD5 (HYDROXYSTEROID DEHYDROGENASE 5); oxidoreductase	AtHSD5;HSD5
A_84_P791432	-2.39434	0	-1.26543	0	-1.25874	4.41494	AT2G23400	dehydrodolichyl diphosphate synthase, putative / DEDOL-PP synthase, putative	AtCPT2;CPT2
A_84_P790062	0	1.46459	0	0	1.16346	4.93034	AT3G58980	F-box family protein
A_84_P853106	1.41741	1.00903	1.11705	0	1.06053	4.77498	no_match	no_match
A_84_P502561	0	1.31726	0	0	1.4277	4.21559	AT5G40940	FLA20 (PUTATIVE FASCICLIN-LIKE ARABINOGALACTAN PROTEIN 20)	FLA20
A_84_P858089	0	0	0	-1.64989	0	10.5541	AT3G14690	CYP72A15 (cytochrome P450, family 72, subfamily A, polypeptide 15); oxygen binding	CYP72A15;CYP72A15
A_84_P766917	-1.70215	-1.75165	0	-1.43182	0	4.63418	AT4G01975;AT5G28888	[AT4G01975, transposable element gene];[AT5G28888, transposable element gene]
A_84_P794737	1.03092	1.4835	1.06524	1.08222	1.0765	4.54643	AT4G08850	leucine-rich repeat family protein / protein kinase family protein	MIK2
A_84_P21896	-1.52702	0	-1.69803	0	0	4.32072	AT1G72570	DNA binding / transcription factor	AIL1
A_84_P724799	0	3.39315	5.59666	3.66182	4.99394	7.18034	AT1G67105	other RNA
A_84_P764858	0	0	1.27	0	0	4.32928	AT4G09984	LCR34 (Low-molecular-weight cysteine-rich 34)	LCR34
A_84_P852044	0	0	1.32086	2.09924	2.06585	17.2676	ATMG00020	mitochondrial 26S ribosomal RNA protein
A_84_P12842	-1.56972	0	0	0	0	8.22131	AT4G08150	KNAT1 (BREVIPEDICELLUS 1); transcription factor	BP;BP1;KNAT1
A_84_P581096	-1.15696	-1.25797	-1.1442	-1.7716	0	5.02978	AT2G37700	catalytic
A_84_P601268	0	0	2.47959	2.66414	2.61401	7.5109	AT3G01600	ANAC044 (Arabidopsis NAC domain containing protein 44); transcription factor	anac044;NAC044;anac044;NAC044
A_84_P789523	0	0	1.32017	1.0677	1.56418	11.2481	AT5G03545	unknown protein	AT4;ATIPS2;AT4;ATIPS2
A_84_P12475	1.23471	0	1.22783	1.11069	0	4.5273	AT1G78360	ATGSTU21 (Arabidopsis thaliana Glutathione S-transferase (class tau) 21); glutathione transferase	ATGSTU21;GSTU21
A_84_P799139	0	-1.38058	0	-1.43214	-1.26802	6.36727	AT3G52430	PAD4 (PHYTOALEXIN DEFICIENT 4); triacylglycerol lipase	ATPAD4;PAD4
A_84_P541952	1.30937	0	1.62394	1.24238	1.59456	4.3053	AT2G12405	unknown protein
A_84_P845902	0	0	0	1.01803	1.05714	10.3088	no_match	no_match
A_84_P522009	1.09146	0	0	0	0	5.1459	AT5G06200	integral membrane family protein	CASP4
A_84_P836686	1.02868	1.27683	1.24348	1.55195	0	4.23285	AT5G47150	YDG/SRA domain-containing protein
A_84_P789973	0	0	0	1.25099	1.39823	12.4754	no_match	no_match
A_84_P753455	0	0	1.43075	1.28443	0	5.1513	AT1G79075	other RNA
A_84_P23827	1.38268	0	1.57963	1.70482	1.39667	4.40233	AT1G64800	unknown protein
A_84_P22662	0	0	1.04526	1.41495	1.48785	4.4162	AT2G17910	transposable element gene
A_84_P23143	0	0	0	1.29877	0	5.47899	AT3G45480	nucleic acid binding / protein binding / zinc ion binding	RFA6;RFA6
A_84_P11440	1.02653	0	0	0	1.16611	5.57586	AT1G80100	AHP6 (ARABIDOPSIS HISTIDINE PHOSPHOTRANSFER PROTEIN 6); transferase, transferring phosphorus-containing groups	AHP6;HP6
A_84_P22749	1.08767	0	-1.21781	-1.10795	-1.657	4.64763	AT1G09260	DNAJ heat shock N-terminal domain-containing protein
A_84_P521436	0	1.06861	1.21544	1.27251	0	4.28973	AT1G34280	unknown protein
A_84_P765811	0	0	0	0	1.06053	9.27419	AT4G07812	unknown pseudogene
A_84_P828716	0	0	1.597	1.68941	1.41945	9.86648	AT2G35480	similar to unknown protein [Arabidopsis thaliana] (TAIR:AT1G32260.1); similar to unnamed protein product [Vitis vinifera] (GB:CAO63339.1)
A_84_P87009	1.18729	1.26796	1.61464	1.09418	0	4.99038	AT5G28510	glycosyl hydrolase family 1 protein	BGLU24
A_84_P756819	1.17644	0	0	-1.30094	-1.2497	9.93296	AT2G07733	pseudogene, similar to NADH dehydrogenase subunit 2, blastp match of 94% identity and 2.0e-77 P-value to GP|1667390|gb|AAB18755.1||M81726 NADH dehydrogenase subunit 2 {Oenothera berteriana}
A_84_P585572	0	-1.21059	0	0	0	3.85853	AT2G35250	similar to unknown protein [Arabidopsis thaliana] (TAIR:AT2G38255.1); similar to hypothetical protein 25.t00048 [Brassica oleracea] (GB:ABD64955.1); contains InterPro domain Protein of unknown function DUF239, plant (InterPro:IPR004314)
A_84_P14799	-1.15498	0	-1.12036	0	0	4.18148	AT4G28090	SKS10 (SKU5 Similar 10); copper ion binding / oxidoreductase	sks10
A_84_P751493	0	-1.52404	-1.3135	0	0	4.90576	AT1G40127;AT2G13380;AT1G40143	[AT1G40127, transposable element gene];[AT2G13380, transposable element gene];[AT1G40143, transposable element gene]
A_84_P20446	1.71063	1.16367	1.20952	1.42716	0	4.5853	no_match	no_match
A_84_P835106	1.66884	1.73943	1.40632	1.16708	1.18456	4.83971	AT4G03090	similar to unnamed protein product [Vitis vinifera] (GB:CAO22433.1); contains InterPro domain PUA-like (InterPro:IPR015947)	AtNDX;NDX
A_84_P831544	0	1.17836	1.74623	0	0	4.34974	AT1G17250;AT1G17255	[AT1G17250, leucine-rich repeat family protein];[AT1G17255, other RNA]	AtRLP3;RFO2;RLP3
A_84_P13211	0	0	0	-1.11699	-1.166	13.0128	ATMG00210;AT2G07725	[ATMG00210, encodes a mitochondrial ribosomal protein L5, a constituent of the large subunit of the ribosomal complex];[AT2G07725, 60S ribosomal protein L5 (RPL5)]	RPL5;RPL5
A_84_P840583	0	0	0	-1.30635	-1.00536	4.63702	no_match	no_match
A_84_P862560	0	0	0	-1.28316	0	9.6526	AT3G17800	mRNA level of the MEB5.2 gene (At3g17800) remains unchanged after cutting the inflorescence stem	DUF760-6;DUF760?5
A_84_P789233	0	1.40048	0	1.31992	1.51613	4.91336	AT1G68735	Encodes a defensin-like (DEFL) family protein.
A_84_P18087	0	0	1.21805	1.57909	1.13236	4.42116	AT1G50680	AP2 domain-containing transcription factor, putative
A_84_P20187	0	1.33829	1.18454	0	1.61081	4.60292	AT1G44935	transposable element gene
A_84_P240885	1.75126	0	0	1.29893	1.19435	5.70649	AT3G44175	transposable element gene
A_84_P837102	0	-1.20742	0	0	-1.21213	4.77363	AT5G21050	similar to unknown protein [Arabidopsis thaliana] (TAIR:AT5G64090.1); similar to unnamed protein product [Vitis vinifera] (GB:CAO67384.1)	HYC1
A_84_P840401	1.40206	0	1.46687	0	0	4.34195	no_match	no_match
A_84_P14020	1.54625	0	1.30521	1.06964	0	4.64755	AT5G41840	F-box family protein
A_84_P830388	0	0	0	0	1.05656	4.83215	AT1G04500	zinc finger CONSTANS-related
A_84_P848730	1.04966	0	0	-1.86074	-2.15415	7.49479	ATMG00940;AT2G07677	[ATMG00940, hypothetical protein];[AT2G07677, auxin-responsive factor (ARF) -related, low similarity to auxin response factor 10 (Arabidopsis thaliana) GI:6165644; blastp match of 82% identity and 6.9e-77 P-value to GP|3717296|emb|CAA03738.1||A63701 unnamed protein product {unidentified}]	ORF164
A_84_P13886	0	0	0	1.11311	0	5.04575	AT4G35390	AGF1 (AT-HOOK PROTEIN OF GA FEEDBACK 1); transcription factor	AGF1;AHL25
A_84_P14946	0	-1.58805	0	0	-1.46109	5.0507	AT5G36150	ATPEN3 (PUTATIVE PENTACYCLIC TRITERPENE SYNTHASE 3); catalytic/ lupeol synthase	ATPEN3;PEN3
A_84_P707310	1.21396	0	0	0	0	8.59973	AT2G07787	unknown protein
A_84_P843022	1.34699	0	0	0	0	4.05907	no_match	no_match
A_84_P14874	1.28898	1.05571	0	0	1.01052	6.80607	AT1G62770	invertase/pectin methylesterase inhibitor family protein	PMEI9
A_84_P753069	-1.00945	0	0	-1.72764	0	4.21746	AT1G35467	RALFL5 (RALF-LIKE 5)	RALFL5
A_84_P22228	1.02846	0	1.36792	1.02906	0	4.76097	AT3G52700	unknown protein
A_84_P754558	1.40038	1.03369	1.13959	1.03012	0	4.49529	AT1G31072	pseudogene of F-box family protein
A_84_P792984	-1.47669	0	-1.07365	-1.12407	-1.15886	4.88599	AT1G67300	hexose transporter, putative
A_84_P514181	0	0	0	0	1.225	4.87284	AT5G65980	auxin efflux carrier family protein	PILS7
A_84_P21578	0	0	0	-2.20439	-1.78055	9.04406	AT5G39670	calcium-binding EF hand family protein	CML46
A_84_P770280	0	-1.00607	-1.57308	0	-1.42662	5.38054	ATMG00840;AT2G07682	[ATMG00840, hypothetical protein];[AT2G07682, transposable element gene]	ORF121B
A_84_P507050	1.54105	1.05878	0	1.53808	0	4.27382	AT5G55430	contains InterPro domain WD40 repeat-like (InterPro:IPR011046)
A_84_P518777	1.33773	0	0	0	1.84885	4.80109	AT1G43970	unknown protein
A_84_P19949	0	0	0	1.08374	1.65354	5.68638	AT1G02940	ATGSTF5 (Arabidopsis thaliana Glutathione S-transferase (class phi) 5); glutathione transferase	ATGSTF5;GSTF5
A_84_P511795	0	1.50313	0	0	1.53381	4.55835	AT2G03360	similar to serine carboxypeptidase [Arabidopsis thaliana] (TAIR:AT2G03370.1); similar to hypothetical protein [Vitis vinifera] (GB:CAN72290.1); contains InterPro domain Protein of unknown function DUF563 (InterPro:IPR007657)
A_84_P794454	1.00558	1.30518	1.25133	1.03152	1.25251	4.62751	AT1G74210	glycerophosphoryl diester phosphodiesterase family protein	AtGDPD5;GDPD5
A_84_P764149	-2.0831	0	-2.21475	-2.35607	-2.32392	8.41504	AT4G08093	pseudogene of unknown protein
A_84_P572778	1.36078	1.53261	1.10484	0	0	4.81847	AT1G02040	zinc finger (C2H2 type) family protein
A_84_P503480	0	0	-1.67294	-2.73549	-1.4304	9.46617	AT5G45630	similar to unknown protein [Arabidopsis thaliana] (TAIR:AT4G18980.1); similar to unknown [Cucumis sativus] (GB:ABY56081.1); similar to unknown [Cucumis melo] (GB:ABQ53634.1); contains InterPro domain Protein of unknown function DUF584 (InterPro:IPR007608)
A_84_P609769	1.04693	0	1.98393	0	0	6.97749	AT3G54730	similar to ATOFP9/OFP9 (Arabidopsis thaliana ovate family protein 9) [Arabidopsis thaliana] (TAIR:AT4G04030.1)
A_84_P707666	1.33734	1.11021	1.42854	1.20842	0	4.49084	AT4G13442	pseudogene, similar to putative AP endonuclease/reverse transcriptase, blastp match of 37% identity and 9.1e-67 P-value to GP|21952510|gb|AAM82604.1|AF525305_2|AF525305 putative AP endonuclease/reverse transcriptase {Brassica napus}
A_84_P859620	0	0	0	-1.12112	-1.13128	7.36067	ATMG01360	cytochrome c oxidase subunit 1	COX1;COX1
A_84_P852419	0	1.1463	1.50508	1.07524	1.42812	4.88742	no_match	no_match
A_84_P522022	-1.2131	0	0	0	0	4.13938	AT5G11370	similar to F-box family protein [Arabidopsis thaliana] (TAIR:AT5G56410.1); similar to unnamed protein product [Vitis vinifera] (GB:CAO63564.1); similar to hypothetical protein [Vitis vinifera] (GB:CAN74740.1); contains InterPro domain Leucine-rich repeat 2 (InterPro:IPR013101); contains InterPro domain FBD (InterPro:IPR013596); contains InterPro domain FBD-like (InterPro:IPR006566)
A_84_P752309	0	-1.60851	0	-1.54689	-1.34603	4.88889	AT1G62060;AT1G62080	[AT1G62060, similar to unknown protein [Arabidopsis thaliana] (TAIR:AT1G62220.1)];[AT1G62080, similar to unknown protein [Arabidopsis thaliana] (TAIR:AT1G62000.1)]	TBA2;TBA3
A_84_P801339	-1.16773	-1.02042	0	-1.14815	0	7.36393	AT5G48930	transferase family protein	HCT
A_84_P573240	0	0	1.36714	0	1.43467	5.31424	AT3G43110	similar to unknown protein [Arabidopsis thaliana] (TAIR:AT5G20790.1)
A_84_P825165	0	0	0	-1.00007	0	12.3914	AT1G49975	similar to hypothetical protein [Vitis vinifera] (GB:CAN66219.1)
A_84_P160283	0	0	1.02533	1.24185	0	17.401	AT2G34430	LHB1B1 (Photosystem II light harvesting complex gene 1.4); chlorophyll binding	DEG11;LHB1B1;LHCB1.4
A_84_P834504	0	0	0	1.06604	1.22336	6.74242	AT4G15230	ATPDR2/PDR2 (PLEIOTROPIC DRUG RESISTANCE 2); ATPase, coupled to transmembrane movement of substances	ABCG30;ATPDR2;PDR2;ABCG30;ATPDR2;PDR2
A_84_P23319	-1.28109	-1.23915	0	-1.04302	0	4.19782	AT4G29580	cytidine deaminase, putative / cytidine aminohydrolase, putative
A_84_P768629	1.32307	0	1.14482	0	1.19977	4.96604	AT5G05025	Encodes a Pollen Ole e I allergen and extensin family protein [pseudogene]
A_84_P525660	0	0	2.81526	3.32289	2.20878	9.23179	AT5G52940	similar to unknown protein [Arabidopsis thaliana] (TAIR:AT5G52930.1); contains InterPro domain Protein of unknown function DUF295 (InterPro:IPR005174)	AtDOB5
A_84_P788157	0	0	0	0	1.06377	4.02967	AT2G34315	disease resistance protein-related
A_84_P756441	0	0	0	-1.13914	0	6.39141	AT2G07769	transposable element gene
A_84_P15014	-1.24196	-1.11238	0	0	-1.06837	3.91135	AT5G55360	long-chain-alcohol O-fatty-acyltransferase family protein / wax synthase family protein
A_84_P761238	1.11044	1.30509	1.23375	0	0	4.6343	AT3G27831	Encodes a defensin-like (DEFL) family protein.	PdfL3.1
A_84_P802228	0	1.37731	1.30011	0	1.15397	4.76133	no_match	no_match
A_84_P751796	-1.13358	0	0	-1.07134	-1.17025	4.55886	AT1G52440	similar to unknown protein [Arabidopsis thaliana] (TAIR:AT1G52460.1); similar to biostress-resistance-related protein [Triticum aestivum] (GB:AAM29178.1); contains domain PTHR10655:SF5 (PTHR10655:SF5); contains domain SSF53474 (SSF53474); contains domain G3DSA:3.40.50.1820 (G3DSA:3.40.50.1820); contains domain PTHR10655 (PTHR10655)
A_84_P826016	1.23937	0	0	0	0	5.25504	AT5G66440	similar to unknown protein [Arabidopsis thaliana] (TAIR:AT4G34560.1); similar to hypothetical protein [Thellungiella halophila] (GB:ABB45849.1)
A_84_P14158	0	0	0	0	1.21287	13.1466	AT2G07708;ATMG00500	[AT2G07708, Identical to Uncharacterized mitochondrial protein AtMg00500 [Arabidopsis Thaliana] (GB:P93305); similar to hypothetical protein BrnapMp004 [Brassica napus] (GB:YP_717103.1)];[ATMG00500, hypothetical protein]	ORF141;ORF141
A_84_P191234	0	0	0	0	1.0212	10.5016	AT4G03960	tyrosine specific protein phosphatase family protein	AtPFA-DSP4;PFA-DSP4
A_84_P840781	1.25471	0	1.00261	0	0	4.59388	no_match	no_match
A_84_P765657	1.34475	0	0	1.01312	1.11032	7.16778	AT4G40065	other RNA
A_84_P751759	-1.22718	0	-1.34099	0	0	4.39811	AT1G41840	transposable element gene
A_84_P155695	-1.52583	0	0	-1.04014	0	4.21346	AT4G11300	similar to unknown protein [Arabidopsis thaliana] (TAIR:AT4G23530.1); similar to hypothetical protein [Vitis vinifera] (GB:CAN64338.1); contains InterPro domain Protein of unknown function DUF793 (InterPro:IPR008511)
A_84_P849144	0	-1.82999	-1.48467	-1.87692	-1.62333	9.16508	AT5G41740;AT5G41750	[AT5G41740, disease resistance protein (TIR-NBS-LRR class), putative];[AT5G41750, disease resistance protein (TIR-NBS-LRR class), putative]
A_84_P792105	1.71269	1.43407	1.37756	0	0	4.62157	AT4G35280	zinc finger (C2H2 type) family protein	DAZ2
A_84_P770341	1.03884	0	0	0	-1.00547	7.00462	ATMG00120	hypothetical protein	ORF143
A_84_P766164	0	0	1.57386	0	1.1591	5.03633	AT5G35780	pseudogene, hypothetical protein, contains Pfam profile PF03754: Domain of unknown function (DUF313)
A_84_P830772	-1.32639	0	-1.42035	-1.05237	0	4.55763	AT1G62970	DNAJ heat shock N-terminal domain-containing protein	SDJ3
A_84_P827080	1.10652	1.33165	0	0	0	7.37925	AT4G04330	similar to unnamed protein product [Vitis vinifera] (GB:CAO69665.1)	AtRbcX1;RbcX1;AtRbcX1;RbcX1
A_84_P793556	-1.49643	0	-1.51807	-1.03075	-1.11754	5.02979	AT4G16950	RPP5 (RECOGNITION OF PERONOSPORA PARASITICA 5)	RPP5;SIKIC2
A_84_P15326	0	1.36219	1.21168	0	0	4.57028	AT1G51120	AP2 domain-containing transcription factor, putative
A_84_P799454	0	0	0	-1.08563	-1.11195	13.0564	ATMG00210;AT2G07725	[ATMG00210, encodes a mitochondrial ribosomal protein L5, a constituent of the large subunit of the ribosomal complex];[AT2G07725, 60S ribosomal protein L5 (RPL5)]	RPL5;RPL5
A_84_P558246	1.2382	0	1.28097	1.43943	1.01206	4.59856	AT4G24070	carbon-carbon lyase
A_84_P794569	-1.36375	0	-1.31027	-1.06903	-1.14853	4.10513	AT2G29460	ATGSTU4 (GLUTATHIONE S-TRANSFERASE 22); glutathione transferase	ATGSTU4;GST22;GSTU4
A_84_P17264	1.28107	0	1.0325	1.02073	0	4.55502	AT2G13960	myb family transcription factor
A_84_P756136	0	0	0	0	1.29369	5.04214	AT2G05280	transposable element gene
A_84_P555663	0	0	1.19244	0	1.32965	10.5524	AT5G03545	unknown protein	AT4;ATIPS2;AT4;ATIPS2
A_84_P138599	1.24916	1.51325	1.79233	0	0	4.29145	AT5G05260	CYP79A2 (CYTOCHROME P450 79A2); oxygen binding	CYP79A2
A_84_P839982	1.11399	1.22758	1.1646	1.33149	1.06322	4.48606	no_match	no_match
A_84_P12791	0	0	0	0	1.24132	4.04246	AT3G56530	ANAC064 (Arabidopsis NAC domain containing protein 64); transcription factor	anac064;NAC064
A_84_P550817	1.50615	1.28453	0	0	0	4.95619	AT2G17080	similar to unknown protein [Arabidopsis thaliana] (TAIR:AT2G17070.1); similar to CM0216.210.nc [Lotus japonicus] (GB:BAF98210.1); contains InterPro domain Protein of unknown function DUF241, plant (InterPro:IPR004320)
A_84_P556286	-1.5048	-2.24748	0	0	-1.77412	4.88294	AT3G12240	SCPL15 (serine carboxypeptidase-like 15); serine carboxypeptidase	SCPL15
A_84_P568860	0	1.23702	1.26789	0	1.14737	4.84974	AT4G13240	ATROPGEF9/ROPGEF9 (KINASE PARTNER PROTEIN-LIKE); Rho guanyl-nucleotide exchange factor/	ATROPGEF9;ROPGEF9
A_84_P20656	0	1.28777	1.20236	1.33877	0	5.52653	AT5G46050	ATPTR3/PTR3 (PEPTIDE TRANSPORTER PROTEIN 3); transporter	AtNPF5.2;ATPTR3;NPF5.2;PTR3
A_84_P756502	0	0	0	0	1.0977	14.0217	AT2G07708	Identical to Uncharacterized mitochondrial protein AtMg00500 [Arabidopsis Thaliana] (GB:P93305); similar to hypothetical protein BrnapMp004 [Brassica napus] (GB:YP_717103.1)
A_84_P829849	1.14149	1.38808	0	2.31176	0	4.30694	no_match	no_match
A_84_P21572	1.29839	1.18831	1.52731	1.48994	1.27564	4.37172	AT5G37910	seven in absentia (SINA) family protein
A_84_P608442	0	0	0	-1.18723	-1.72226	6.80949	AT1G19500	similar to unknown protein [Arabidopsis thaliana] (TAIR:AT2G35765.1)
A_84_P531076	0	1.41478	0	0	0	4.60554	AT3G58910	F-box family protein
A_84_P836454	0	0	0	-2.65592	-2.27675	7.38746	no_match	no_match
A_84_P567642	1.32261	1.51939	0	0	0	4.47251	AT2G05370	similar to RDR6 (RNA-DEPENDENT RNA POLYMERASE 6), nucleic acid binding [Arabidopsis thaliana] (TAIR:AT3G49500.1); similar to unnamed protein product [Vitis vinifera] (GB:CAO44232.1)
A_84_P18926	0	-1.39215	0	0	-1.21978	3.84483	AT1G24420	transferase family protein
A_84_P601088	-1.02996	-1.65024	0	0	-1.11165	4.39234	AT5G13825	similar to hypothetical protein [Vitis vinifera] (GB:CAN62048.1)
A_84_P15806	1.76157	1.52462	1.59086	1.15673	0	4.52542	AT4G17710	homeobox-leucine zipper family protein / lipid-binding START domain-containing protein	HDG4
A_84_P586268	0	0	0	1.30926	1.30054	4.11212	AT1G47920	syntaxin-related family protein	SYP81
A_84_P110992	1.60204	0	1.36838	1.32108	0	4.36274	AT1G75160	similar to unknown protein [Arabidopsis thaliana] (TAIR:AT5G05840.1); similar to unnamed protein product [Vitis vinifera] (GB:CAO61175.1); contains InterPro domain Protein of unknown function DUF620 (InterPro:IPR006873)	BDR9
A_84_P92269	1.27956	1.54365	1.19398	1.21399	0	4.47524	AT1G41795	transposable element gene
A_84_P505729	0	-1.91402	0	-1.24902	0	4.95706	AT3G05725	similar to unknown protein [Arabidopsis thaliana] (TAIR:AT2G47480.1); similar to unknown [Populus trichocarpa] (GB:ABK95751.1)
A_84_P811148	-1.05915	0	0	0	0	10.6544	AT1G64390	ATGH9C2 (ARABIDOPSIS THALIANA GLYCOSYL HYDROLASE 9C2); hydrolase, hydrolyzing O-glycosyl compounds	AtGH9C2;GH9C2
A_84_P18115	-1.12782	0	-1.38575	0	0	4.52211	AT1G01980	ATSEC1A; electron carrier	AtBBE1;OGOX4
A_84_P762150	0	1.20655	0	1.14324	1.02624	4.26147	AT3G63233	unknown protein
A_84_P717103	-1.0853	-1.36846	-1.25436	-1.07024	0	4.92225	AT2G42210	ATOEP16-3; P-P-bond-hydrolysis-driven protein transmembrane transporter	ATOEP16-3;OEP16-3
A_84_P770198	0	0	0	1.01432	1.06372	14.2205	AT2G07751;ATMG00990	[AT2G07751, NADH-ubiquinone oxidoreductase chain 3, putative];[ATMG00990, NADH dehydrogenase subunit 3]	NAD3
A_84_P823022	1.13202	1.82675	0	0	0	4.40679	no_match	no_match
A_84_P10509	0	0	1.48774	1.81141	1.38982	10.0523	AT1G72330	ALAAT2 (ALANINE AMINOTRANSFERASE 2); alanine transaminase	ALAAT2
A_84_P18930	0	0	0	0	-1.31308	4.3172	AT1G60750	pseudogene, aldo/keto reductase family, contains Pfam profile PF00248: oxidoreductase, aldo/keto reductase family; blastp match of 71% identity and 8.2e-127 P-value to GP|2606077|gb|AAB84222.1||AF030301 auxin-induced protein {Helianthus annuus}
A_84_P532716	-1.79782	-1.11586	0	0	-1.19474	4.266	AT5G33393	unknown protein
A_84_P225639	-1.99718	0	0	-1.21949	-1.10192	4.69255	AT3G16040	similar to unknown protein [Arabidopsis thaliana] (TAIR:AT1G15270.1); contains InterPro domain Translation machinery associated TMA7 (InterPro:IPR015157)
A_84_P762579	1.36657	0	0	0	0	4.38361	AT3G49162	pseudogene of glycoside hydrolase family 28 protein
A_84_P23763	1.67031	0	1.72438	0	1.39289	4.78537	AT1G66850	protease inhibitor/seed storage/lipid transfer protein (LTP) family protein
A_84_P605307	1.38178	0	1.17804	0	1.15292	4.3487	AT3G42450	transposable element gene
A_84_P826167	1.14681	1.18037	1.71012	1.07062	0	4.84713	AT3G47720	SRO4 (SIMILAR TO RCD ONE 4); NAD+ ADP-ribosyltransferase	SRO4;SRO4
A_84_P18116	0	1.01738	0	0	0	4.55299	AT1G80580	ethylene-responsive element-binding family protein
A_84_P23422	1.23969	0	0	1.6087	1.32027	4.82888	AT1G18280	protease inhibitor/seed storage/lipid transfer protein (LTP) family protein	LTPG3
A_84_P800297	1.03006	0	0	0	1.9663	4.43275	AT2G29780	kelch repeat-containing F-box family protein
A_84_P751081	0	1.0625	1.35446	0	0	4.71143	AT1G18240;AT1G16620;AT1G62766;AT1G08105	[AT1G18240, transposable element gene];[AT1G16620, transposable element gene];[AT1G62766, transposable element gene];[AT1G08105, transposable element gene]
A_84_P61310	-1.04351	0	0	-1.01579	-2.01372	5.24034	AT5G63595	flavonol synthase, putative	ATFLS4;FLS4
A_84_P557587	0	0	0	1.14143	0	6.47894	AT5G54095	similar to unknown protein [Arabidopsis thaliana] (TAIR:AT4G27580.1)
A_84_P150278	0	0	-1.10323	-1.25602	0	4.225	AT2G34610	similar to unknown protein [Arabidopsis thaliana] (TAIR:AT1G30190.1); similar to unnamed protein product [Tetraodon nigroviridis] (GB:CAG12037.1)
A_84_P500122	0	0	-1.29645	0	-1.23519	4.01085	AT1G32585	VQ motif-containing protein-related
A_84_P22094	1.09482	0	1.3146	0	0	5.16488	AT3G08900;AT3G08890	[AT3G08900, RGP3 (REVERSIBLY GLYCOSYLATED POLYPEPTIDE 3); alpha-1,4-glucan-protein synthase (UDP-forming)];[AT3G08890, similar to unknown protein [Arabidopsis thaliana] (TAIR:AT5G37070.1); similar to hypothetical protein [Vitis vinifera] (GB:CAN63135.1); contains InterPro domain Protein of unknown function DUF538 (InterPro:IPR007493)]	RGP;RGP3
A_84_P794778	-1.24409	-1.04825	0	0	0	5.3748	no_match	no_match
A_84_P760909	0	1.74067	0	1.65607	0	5.04646	AT3G04540	Encodes a defensin-like (DEFL) family protein.
A_84_P758057	0	0	0	1.16034	1.19799	7.61075	AT2G15128	other RNA
A_84_P765122	0	1.00713	1.09275	1.30317	0	9.73006	AT4G04223;AT3G56210	[AT4G04223, other RNA];[AT3G56210, binding]
A_84_P159445	1.38324	1.09353	0	0	0	5.01209	AT3G17152	enzyme inhibitor/ pectinesterase
A_84_P792742	0	0	1.24945	0	0	4.78157	no_match	no_match
A_84_P792687	1.42898	0	0	0	0	5.91192	no_match	no_match
A_84_P831836	0	1.4773	1.10474	1.11813	0	4.66559	no_match	no_match
A_84_P219968	0	-1.28634	0	0	-1.20036	3.92251	AT4G18920	similar to unknown protein [Arabidopsis thaliana] (TAIR:AT5G45690.1); similar to unnamed protein product [Vitis vinifera] (GB:CAO47983.1); contains InterPro domain Protein of unknown function DUF1264 (InterPro:IPR010686)
A_84_P12269	0	0	0	1.08826	1.31698	9.19272	ATMG00170;ATMG00620;AT2G07722	[ATMG00170, hypothetical protein];[ATMG00620, hypothetical protein];[AT2G07722, Identical to Uncharacterized mitochondrial protein AtMg00170/AtMg00620 [Arabidopsis Thaliana] (GB:P94024;GB:Q8RUI2); similar to hypothetical protein NitaMp112 [Nicotiana tabacum] (GB:YP_173450.1)]	ORF139A;ORF139B
A_84_P791624	0	0	1.51691	0	0	5.03294	AT3G49820	similar to unknown protein [Arabidopsis thaliana] (TAIR:AT5G65925.1)
A_84_P11633	0	0	0	0	-1.14214	4.14659	AT2G21690	RNA-binding protein, putative
A_84_P823015	1.14891	0	0	0	1.25062	4.48288	no_match	no_match
A_84_P753707	0	0	0	0	1.2452	4.3193	AT1G28815	unknown protein
A_84_P797240	-1.11268	0	0	-1.1695	0	4.87686	no_match	no_match
A_84_P569038	0	0	0	0	1.22202	4.27205	AT5G27500	transposable element gene
A_84_P12341	1.15355	0	0	0	0	5.77672	AT1G75620	glyoxal oxidase-related	GOXL3
A_84_P16490	-1.44645	-1.14425	0	0	-1.16162	4.25711	AT3G19140	protein binding / zinc ion binding	ATL62;DNF
A_84_P762797	0	0	1.16282	1.08539	0	4.47184	AT3G11673	pseudogene of F-box family protein
A_84_P757373	0	0	0	0	1.14218	6.71328	AT2G33233	LCR49 (Low-molecular-weight cysteine-rich 49)	LCR49
A_84_P506633	1.02584	0	0	0	0	4.4911	AT3G12880	invertase/pectin methylesterase inhibitor family protein
A_84_P561123	0	0	2.51269	3.11994	2.81702	6.16371	AT5G54450	similar to unknown protein [Arabidopsis thaliana] (TAIR:AT5G52940.1); contains InterPro domain Protein of unknown function DUF295 (InterPro:IPR005174)	AtDOB11
A_84_P21937	1.52262	0	1.38032	1.36131	0	4.68323	AT1G57670	Toll-Interleukin-Resistance (TIR) domain-containing protein
A_84_P65254	0	1.10055	0	0	1.78159	6.53688	AT5G60260	unknown protein
A_84_P578088	1.23445	0	1.40569	0	0	4.52425	AT1G71320	S locus F-box-related / SLF-related
A_84_P770179	1.44766	0	0	-1.1233	0	7.87634	ATMG01240;AT2G07697	[ATMG01240, hypothetical protein];[AT2G07697, transposable element gene]	ORF100C
A_84_P836024	1.3808	0	0	0	1.25043	4.46582	AT2G44470	glycosyl hydrolase family 1 protein	BGLU29
A_84_P770411	0	0	0	1.17346	1.0917	9.49784	ATMG00020	mitochondrial 26S ribosomal RNA protein
A_84_P282640	1.12614	0	0	0	0	10.6982	AT2G23170	GH3.3; indole-3-acetic acid amido synthetase	GH3.3
A_84_P519840	0	1.38002	0	1.11516	1.18729	4.96824	AT2G32750	exostosin family protein
A_84_P756474	0	0	0	-1.19115	-1.09577	13.174	ATMG00513;AT2G07711	[ATMG00513, Mitochondrial NADH dehydrogenase subunit 5. The gene is trans-spliced from three different pre-cursors, NAD5a, NAD5b and NAD5c.];[AT2G07711, pseudogene, similar to NADH dehydrogenase subunit 5, blastp match of 97% identity and 2.2e-244 P-value to GP|1066145|dbj|BAA07176.1||D37958 NADH dehydrogenase subunit 5 {Malus x domestica}]	NAD5;NAD5.1;NAD5.2;NAD5.3;NAD5A;NAD5B;NAD5C
A_84_P837112	1.35465	0	0	0	0	4.53072	AT1G73130	similar to unknown protein [Arabidopsis thaliana] (TAIR:AT1G17780.2); similar to hypothetical protein [Vitis vinifera] (GB:CAN66610.1); similar to unnamed protein product [Vitis vinifera] (GB:CAO39378.1)	ATI3C
A_84_P700126	-1.35105	0	-1.55906	-1.26485	0	4.98805	AT2G24165	pseudogene, similar to HcrVf3 protein, blastp match of 37% identity and 5.1e-32 P-value to GP|14330718|emb|CAC40827.1||AJ297741 HcrVf3 protein {Malus floribunda}
A_84_P23620	0	0	0	1.29942	1.38119	14.8633	ATMG00980;AT2G07675	[ATMG00980, ribosomal protein L2];[AT2G07675, ribosomal protein S12 mitochondrial family protein]	RPSL2
A_84_P541948	0	0	0	-1.05116	-1.08193	6.73803	AT2G07678	Identical to Uncharacterized mitochondrial protein AtMg00920 [Arabidopsis Thaliana] (GB:P92529;GB:Q0WLT1;GB:Q1ZXY3;GB:Q8S881;GB:Q8S8C0); similar to hypothetical protein [Brassica napus] (GB:NP_862326.1)
A_84_P790282	0	1.09029	0	0	1.25618	4.2976	no_match	no_match
A_84_P599184	0	-1.35998	0	-1.04673	0	5.05582	AT4G11385	unknown protein
A_84_P11817	0	1.28285	1.70273	0	0	4.50139	AT3G50295	pseudogene, hypothetical protein
A_84_P754968	1.22677	1.08202	0	1.03852	0	4.69134	AT2G12195	transposable element gene
A_84_P504165	0	1.0175	1.60267	1.4192	1.00926	5.58256	AT4G17860	similar to unknown protein [Arabidopsis thaliana] (TAIR:AT5G46200.1); similar to hypothetical protein 25.t00048 [Brassica oleracea] (GB:ABD64955.1); contains InterPro domain Protein of unknown function DUF239, plant (InterPro:IPR004314)
A_84_P759431	-1.34822	0	0	0	-1.18005	4.3018	AT3G32305	transposable element gene
A_84_P572099	-1.03804	-1.96689	0	0	-1.32627	4.94623	AT2G02490	unknown protein
A_84_P280380	1.36275	0	1.44442	1.30639	0	4.32312	no_match	no_match
A_84_P571918	-1.4928	0	-1.72239	-1.20557	-1.27674	4.52455	AT1G15385	unknown protein
A_84_P797583	0	0	0	0	-1.10761	5.91657	ATMG01040	hypothetical protein	ORF107F
A_84_P296434	-1.24817	-1.48249	0	0	-1.06093	4.44457	AT4G36370;AT4G36380	[AT4G36370, unknown protein];[AT4G36380, ROT3 (ROTUNDIFOLIA 3); oxygen binding / steroid hydroxylase]	ROT3
A_84_P101436	0	0	0	0	1.0542	6.016	AT5G54064	pseudogene, similar to putative receptor protein kinase-like protein, blastp match of 39% identity and 1.2e-53 P-value to GP|15289871|dbj|BAB63567.1||AP003224 putative receptor protein kinase-like protein {Oryza sativa (japonica cultivar-group)}
A_84_P765017	0	0	0	-1.12341	0	9.61261	AT4G36648	other RNA
A_84_P549343	-1.35376	0	0	-1.10568	-1.34432	4.28443	AT4G02650	epsin N-terminal homology (ENTH) domain-containing protein / clathrin assembly protein-related	PICALM5B
A_84_P23812	0	0	0	1.35061	1.25018	5.79193	AT1G13430	sulfotransferase family protein	ATST4C;ST4C
A_84_P18222	0	1.00691	1.62517	0	0	4.70933	AT2G15260	zinc finger (C3HC4-type RING finger) family protein
A_84_P10988	0	-1.61781	0	0	-1.51468	3.92477	AT4G21030	Dof-type zinc finger domain-containing protein	ATDOF4.2;ATDOF4;2;DOF4.2
A_84_P766952	0	0	0	1.47629	1.36051	4.94638	AT5G35932	pseudogene, hypothetical protein
A_84_P20593	0	-1.58154	0	0	0	4.28669	AT5G18350	disease resistance protein (TIR-NBS-LRR class), putative
A_84_P13120	0	1.41134	0	0	0	4.91714	AT5G54230	MYB49 (myb domain protein 49); transcription factor	AtMYB49;MYB49
A_84_P528108	0	1.58034	0	0	1.16552	4.77798	AT4G15150	glycine-rich protein
A_84_P831778	1.30107	0	0	0	0	7.81497	no_match	no_match
A_84_P13596	1.34694	1.37684	0	0	0	5.12628	AT3G05860	MADS-box protein (AGL45)	AGL45
A_84_P851716	0	0	0	-1.02678	0	5.2359	AT4G16430	basic helix-loop-helix (bHLH) family protein	bHLH003;bHLH03;bHLH3;JAM3
A_84_P825183	-1.56441	0	0	0	0	4.14504	no_match	no_match
A_84_P526051	-1.14814	0	0	-1.08938	0	4.50386	AT2G33775	RALFL19 (RALF-LIKE 19)	RALF19;RALFL19
A_84_P709364	0	0	-1.58077	0	-1.7515	4.87722	no_match	no_match
A_84_P802017	0	1.16057	1.26627	0	0	4.60589	no_match	no_match
A_84_P584352	0	-1.36393	0	0	0	4.00334	AT2G21920	similar to unknown protein [Arabidopsis thaliana] (TAIR:AT1G43171.1); contains InterPro domain F-box associated type 3 (InterPro:IPR013187)
A_84_P525172	1.23643	1.05231	0	0	1.06312	5.04429	AT2G33720	transcription factor
A_84_P538638	0	-1.23061	0	0	0	4.04324	AT3G30820	similar to unknown protein [Arabidopsis thaliana] (TAIR:AT2G14000.1); similar to hypothetical protein 27.t00034 [Brassica oleracea] (GB:ABD65055.1)
A_84_P802736	1.06898	1.43652	0	0	1.15426	4.72089	no_match	no_match
A_84_P765901	0	1.19179	1.78568	0	0	4.69579	AT4G04221;AT4G04220	[AT4G04221, other RNA];[AT4G04220, disease resistance family protein]	AtRLP46;RLP46
A_84_P18365	0	0	0	1.14611	0	7.22028	AT3G13270	transposable element gene
A_84_P839118	0	-1.39372	0	-1.10231	0	4.60674	AT1G24200	paired amphipathic helix repeat-containing protein
A_84_P602427	0	0	0	0	-1.20488	4.13069	AT2G16575	similar to unknown protein [Arabidopsis thaliana] (TAIR:AT1G17780.2); similar to hypothetical protein [Vitis vinifera] (GB:CAN66610.1); similar to unnamed protein product [Vitis vinifera] (GB:CAO39378.1); similar to fiber protein Fb32 [Gossypium barbadense] (GB:AAQ84324.1)	ATI3B
A_84_P759934	1.32462	0	1.232	0	1.00014	4.11813	AT3G30848	transposable element gene
A_84_P152468	-1.53029	0	-1.3866	-1.43295	0	4.81706	AT4G09990	similar to unknown protein [Arabidopsis thaliana] (TAIR:AT1G33800.1); similar to unnamed protein product [Vitis vinifera] (GB:CAO16316.1); contains InterPro domain Protein of unknown function DUF579, plant (InterPro:IPR006514)	GXM2
A_84_P753278	0	0	0	1.34293	0	4.67606	AT1G12667	Encodes a Plant thionin family protein
A_84_P763492	1.2961	0	1.60161	0	1.04613	4.43911	AT4G12510;AT4G12520	[AT4G12510, protease inhibitor/seed storage/lipid transfer protein (LTP) family protein];[AT4G12520, protease inhibitor/seed storage/lipid transfer protein (LTP) family protein]	AZI5
A_84_P803549	-1.72934	0	0	0	0	4.34609	AT2G22900	galactosyl transferase GMA12/MNN10 family protein	MAGT1;MUCI10
A_84_P567087	0	-1.43492	0	-1.28256	0	4.68333	AT4G14165	F-box family protein-related	AtFDB25
A_84_P750345	1.02125	1.34227	1.06301	0	0	5.30374	AT1G49370	pseudogene, similar to OSJNBa0072F16.8, blastp match of 42% identity and 6.6e-73 P-value to GP|21739229|emb|CAD40984.1||AL606460 OSJNBa0072F16.8 {Oryza sativa (japonica cultivar-group)}
A_84_P762053	-1.32224	0	0	0	0	4.27514	AT3G05193	unknown protein
A_84_P844040	0	0	1.11352	0	0	4.24232	AT2G33010	ubiquitin-associated (UBA)/TS-N domain-containing protein
A_84_P793331	0	1.17659	1.02412	0	0	4.70319	no_match	no_match
A_84_P201298	0	0	1.41043	0	0	4.43389	AT5G39290	ATEXP26 (ARABIDOPSIS THALIANA EXPANSIN A26)	ATEXP26;ATHEXP;EXP26
A_84_P713464	0	-1.04434	0	0	0	5.78657	AT3G23820	GAE6 (UDP-D-GLUCURONATE 4-EPIMERASE 6); catalytic	GAE6
A_84_P21500	1.09721	0	1.38088	0	1.00853	4.46292	AT5G05030	similar to unknown protein [Arabidopsis thaliana] (TAIR:AT5G11660.1); similar to unnamed protein product [Vitis vinifera] (GB:CAO14518.1); contains InterPro domain Protein of unknown function DUF239, plant (InterPro:IPR004314)
A_84_P23098	-1.24826	0	0	-1.28587	-1.50043	4.35066	AT3G24790	kinase	PBL25
A_84_P202588	0	1.15224	1.14119	0	0	4.76081	AT5G01480	DC1 domain-containing protein
A_84_P14223	0	0	0	1.54884	0	8.11142	AT1G05310	pectinesterase family protein
A_84_P838022	0	1.36971	0	1.22475	0	4.6045	AT1G23660	similar to unknown protein [Arabidopsis thaliana] (TAIR:AT1G23630.1); similar to unnamed protein product [Vitis vinifera] (GB:CAO66084.1); contains InterPro domain Protein of unknown function DUF220 (InterPro:IPR003863)
A_84_P827775	-1.14988	0	-1.27867	-1.35712	0	4.95883	AT1G48490	protein kinase, putative	IRE3
A_84_P13030	0	1.28319	1.19016	0	0	4.67136	AT5G18910	protein kinase family protein
A_84_P790397	0	1.08112	1.29077	0	0	4.55107	no_match	no_match
A_84_P15105	1.37158	1.0947	0	0	1.22891	4.84982	AT1G60095	jacalin lectin family protein
A_84_P851785	1.14188	1.32297	0	1.26941	1.20831	4.32965	no_match	no_match
A_84_P724814	0	0	0	0	-1.11038	4.47471	no_match	no_match
A_84_P528745	0	0	0	1.27435	1.37647	6.10037	AT2G39230	pentatricopeptide (PPR) repeat-containing protein	LOJ
A_84_P19085	0	1.00253	1.21692	1.07505	0	4.55057	AT1G22290	14-3-3 protein GF14, putative (GRF10)
A_84_P169233	-1.30477	-1.03382	0	0	-1.21444	3.84079	AT2G31215	basic helix-loop-helix (bHLH) family protein
A_84_P549716	-1.28132	0	0	0	-1.10426	4.16256	AT1G08140	ATCHX6a (CATION/H+ EXCHANGER 6A); monovalent cation:proton antiporter	ATCHX6A;CHX6A;NHL7a
A_84_P13826	-1.49164	0	0	0	0	10.6498	AT4G21760;AT4G21770	[AT4G21760, BGLU47 (Beta-glucosidase 47); hydrolase, hydrolyzing O-glycosyl compounds];[AT4G21770, pseudouridine synthase family protein]	BGLU47;RLUA3
A_84_P759376	0	-1.95115	0	0	0	4.49649	AT3G42360	transposable element gene
A_84_P253725	0	0	0	1.22767	1.04204	9.46553	AT1G64220	TOM7-2 (TRANSLOCASE OF OUTER MEMBRANE 7 KDA SUBUNIT 2); P-P-bond-hydrolysis-driven protein transmembrane transporter	TOM7-2
A_84_P826478	0	0	1.10932	0	0	5.68616	AT2G37090	IRX9 (IRREGULAR XYLEM 9); transferase, transferring glycosyl groups / xylosyltransferase	IRX9
A_84_P858361	0	0	0	1.04241	0	16.4183	no_match	no_match
A_84_P840813	0	1.02691	0	1.64059	0	4.97304	no_match	no_match
A_84_P738046	0	-1.38337	-1.00818	0	0	4.82587	AT2G34825	RALFL20 (RALF-LIKE 20)	RALFL20
A_84_P793349	0	1.23897	1.38772	0	0	4.14199	no_match	no_match
A_84_P10877	1.15381	1.05021	0	0	1.07922	4.44474	AT3G51590	LTP12 (LIPID TRANSFER PROTEIN 12); lipid binding	AtLtpI-7;LTP12
A_84_P795545	0	-1.38375	-1.19178	-1.0324	0	5.11071	AT2G38995	similar to unknown protein [Arabidopsis thaliana] (TAIR:AT5G37300.1); similar to unnamed protein product [Vitis vinifera] (GB:CAO48523.1); contains InterPro domain Protein of unknown function UPF0089 (InterPro:IPR004255); contains InterPro domain Protein of unknown function DUF1298 (InterPro:IPR009721)
A_84_P12207	0	0	0	1.26031	1.17365	7.06448	AT5G62040	brother of FT and TFL1 protein (BFT)	BFT
A_84_P555804	-1.12761	0	0	0	0	4.08431	AT5G52270	vesicle transport protein-related	SEC222
A_84_P825043	1.24176	0	0	0	0	4.1379	no_match	no_match
A_84_P22391	-1.2886	0	-1.20503	0	-1.24375	4.79629	AT4G33830	hydrolase, hydrolyzing O-glycosyl compounds
A_84_P756935	0	0	0	-1.0011	0	12.3377	AT2G07726	pseudogene, similar to Mitochondrial ribosomal protein S14. (Rape), blastp match of 96% identity and 4.1e-29 P-value to SP|P49387|RT14_BRANA Mitochondrial ribosomal protein S14. (Rape) {Brassica napus}
A_84_P550887	0	0	-1.28948	-1.09893	-1.02622	4.21261	AT2G38365	contains InterPro domain Protein of unknown function DUF537 (InterPro:IPR007491)
A_84_P764374	0	0	0	0	1.53973	5.04161	AT4G08030;AT4G07504;AT2G10080;AT1G36210	[AT4G08030, transposable element gene];[AT4G07504, transposable element gene];[AT2G10080, transposable element gene];[AT1G36210, transposable element gene]
A_84_P757099	0	0	0	-1.1615	-1.34379	7.90177	AT2G07669	unknown protein
A_84_P751199	-1.57259	0	-1.36754	-1.03937	0	4.64479	AT1G33740	pseudogene, putative chaperonin 60 beta precursor, similar to chaperonin 60 beta precursor GB:JT0901 GI:81601 from (Arabidopsis thaliana); blastp match of 78% identity and 1.2e-11 P-value to PIR|JT0902|JT0902 chaperonin 60 beta - wheat (fragment)
A_84_P500750	0	0	1.25634	0	0	10.2768	AT5G26270	unknown protein
A_84_P760342	-1.02877	0	0	0	0	4.03669	AT3G30814	transposable element gene
A_84_P832328	1.23668	1.29002	0	1.48198	0	4.54131	AT3G58590	pentatricopeptide (PPR) repeat-containing protein
A_84_P803761	1.28643	0	0	0	0	7.19292	no_match	no_match
A_84_P19104	-1.48867	-1.5582	0	-2.03317	-1.86188	5.11575	AT1G51870	protein kinase family protein
A_84_P854884	0	0	0	-1.03535	-1.02567	9.18881	AT3G52800	zinc finger (AN1-like) family protein
A_84_P199934	0	1.08071	0	0	0	4.61276	AT3G59120	DC1 domain-containing protein
A_84_P756519	0	0	0	0	1.30407	4.42468	AT2G07220	transposable element gene
A_84_P19151	0	0	0	1.03889	1.95522	5.06421	AT2G39820	eukaryotic translation initiation factor 6, putative / eIF-6, putative	eIF6B
A_84_P14555	1.19804	1.04735	0	0	0	4.58379	AT3G16680	DNA binding / DNA-directed RNA polymerase
A_84_P820444	0	0	0	0	1.00139	5.45053	AT5G20900	JAZ12/TIFY3B (JASMONATE-ZIM-DOMAIN PROTEIN 12)	JAZ12;TIFY3B
A_84_P757284	1.27149	1.45104	0	1.56485	0	4.92652	AT2G14935	LCR40 (Low-molecular-weight cysteine-rich 40)	LCR40
A_84_P19961	0	0	0	0	-1.51269	4.50473	AT1G49100	leucine-rich repeat protein kinase, putative
A_84_P12334	0	1.5475	0	1.00832	1.09619	4.53377	AT1G09360	invertase/pectin methylesterase inhibitor family protein
A_84_P751906	0	0	1.31361	1.47855	0	4.04146	AT1G38140	transposable element gene
A_84_P12895	0	0	1.07174	0	1.19981	4.0812	AT4G25140	OLEO1 (OLEOSIN1)	OLE1;OLEO1
A_84_P861442	0	0	0	0	1.10736	4.88209	no_match	no_match
A_84_P754681	0	1.3488	0	1.33547	0	5.91744	AT1G51402	unknown protein
A_84_P19959	0	1.34791	0	1.0617	0	4.40014	AT1G32970	subtilase family protein
A_84_P795279	0	0	0	0	1.09601	4.0546	AT2G45280	ATRAD51C (Arabidopsis thaliana Ras Associated with Diabetes protein 51C); ATP binding / damaged DNA binding	ATRAD51C;RAD51C
A_84_P204298	0	0	1.04012	0	1.23143	7.51123	AT1G13750	calcineurin-like phosphoesterase family protein	ATPAP1;PAP1
A_84_P801093	0	0	-1.1695	-1.24488	-1.04381	10.5275	AT5G37770	TCH2 (TOUCH 2); calcium ion binding	AtCML24;CML24;TCH2
A_84_P765313	0	-1.37586	0	0	-1.16916	4.56883	AT4G09467;AT4G09464;AT4G09462	[AT4G09467, similar to unknown protein [Arabidopsis thaliana] (TAIR:AT4G09464.1); similar to hypothetical protein [Vitis vinifera] (GB:CAN83700.1); contains InterPro domain X8 (InterPro:IPR012946)];[AT4G09464, similar to unknown protein [Arabidopsis thaliana] (TAIR:AT4G09467.1); similar to hypothetical protein [Vitis vinifera] (GB:CAN83700.1); contains InterPro domain X8 (InterPro:IPR012946)];[AT…
A_84_P524277	0	0	0	1.07656	1.06615	5.92613	AT2G27775	similar to unknown protein [Arabidopsis thaliana] (TAIR:AT2G27800.1)
A_84_P14059	0	0	0	1.37976	1.09386	6.95095	AT1G50400	porin family protein
A_84_P11074	0	1.22212	0	0	0	4.66559	AT4G15860	transposable element gene
A_84_P731201	1.00683	1.06618	0	0	1.48809	4.82161	AT1G64270	transposable element gene
A_84_P205628	1.30912	0	1.66192	0	0	4.3815	AT2G25040	pseudogene, similar to ClpB, blastp match of 70% identity and 9.9e-20 P-value to GP|9651530|gb|AAF91178.1|AF203700_1|AF203700 ClpB {Phaseolus lunatus}
A_84_P734638	1.39471	0	0	-1.42753	-1.52392	7.00986	no_match	no_match
A_84_P835641	0	1.44692	1.19963	0	0	4.7249	no_match	no_match
A_84_P755591	0	0	1.12775	0	0	4.43197	AT2G16110	pseudogene, similar to putative AP endonuclease/reverse transcriptase, blastp match of 34% identity and 5.9e-45 P-value to GP|21952510|gb|AAM82604.1|AF525305_2|AF525305 putative AP endonuclease/reverse transcriptase {Brassica napus}
A_84_P760516	0	1.68681	0	1.46368	1.46338	4.44841	AT3G50290	pseudogene, hydroxycinnamoyl benzoyltransferase-related, similar to anthranilate N-hydroxycinnamoyl/benzoyltransferase, Dianthus caryophyllus (gi:2239091); contains Pfam transferase family domain PF002458; blastp match of 36% identity and 1.8e-58 P-value to GP|21636163|gb|AAM69843.1||AF446141 HCBT-like putative defense response protein {Aegilops tauschii}
A_84_P546393	0	-1.30031	-1.69234	0	-1.21005	4.05607	AT2G11015	similar to unknown protein [Arabidopsis thaliana] (TAIR:AT5G29050.1)
A_84_P73804	0	0	-1.08678	-1.21149	-1.37093	5.78246	AT5G62165	AGL42 (AGAMOUS LIKE 42); transcription factor	AGL42;FYF;AGL42;FYF
A_84_P231089	-1.03757	0	0	-1.16603	0	4.35429	AT3G17270	F-box family protein
A_84_P855578	1.00201	1.05021	1.46455	0	1.09295	4.82063	no_match	no_match
A_84_P23993	1.14081	1.24147	1.28751	0	0	5.06133	AT3G02100	UDP-glucoronosyl/UDP-glucosyl transferase family protein
A_84_P784884	1.15647	0	0	0	0	4.55431	AT2G31180	AtMYB14/Myb14at (myb domain protein 14); DNA binding / transcription factor	ATMYB14;MYB14;MYB14AT
A_84_P23518	1.07213	0	0	0	0	4.65021	AT1G50390	fructokinase-related
A_84_P761415	0	0	1.66605	0	0	7.14138	AT3G42658	transposable element gene
A_84_P580015	1.18035	0	0	0	0	4.89584	AT1G50470	similar to F-box family protein [Arabidopsis thaliana] (TAIR:AT3G17560.1); contains InterPro domain F-box associated type 1 (InterPro:IPR006527)
A_84_P20686	0	1.55911	0	1.6721	1.26397	5.15578	AT5G54370	late embryogenesis abundant protein-related / LEA protein-related
A_84_P752834	1.04379	0	0	0	0	4.61712	AT1G54445	Encodes a defensin-like (DEFL) family protein.
A_84_P791186	0	1.30839	1.42128	1.35116	0	4.77536	AT3G21570	unknown protein
A_84_P849244	1.17667	1.24768	0	1.09117	0	5.51309	no_match	no_match
A_84_P838396	0	0	0	1.08356	1.06755	6.32397	AT3G50040	similar to unknown protein [Arabidopsis thaliana] (TAIR:AT4G37440.2); similar to unknown protein [Arabidopsis thaliana] (TAIR:AT4G37440.1); similar to unnamed protein product [Vitis vinifera] (GB:CAO46283.1)
A_84_P262840	1.11749	0	0	1.18598	0	5.23237	AT4G24310	similar to unknown protein [Arabidopsis thaliana] (TAIR:AT3G02430.1); similar to unnamed protein product [Vitis vinifera] (GB:CAO46970.1); contains InterPro domain Protein of unknown function DUF679 (InterPro:IPR007770)	DMP3
A_84_P785167	0	0	1.36936	1.45412	0	4.69981	no_match	no_match
A_84_P797225	0	0	-1.32319	-1.40891	-1.37291	5.43781	no_match	no_match
A_84_P23870	0	0	3.25118	3.42517	2.78956	5.93	AT2G47520	AP2 domain-containing transcription factor, putative	AtERF71;ERF71;HRE2
A_84_P750593	1.04306	1.24013	0	0	0	4.91091	AT1G56470	pseudogene, disease resistance protein (fragment), blastp match of 58% identity and 1.1e-16 P-value to GP|15787901|gb|AAL07542.1||AF316412 resistance gene analog NBS7 {Helianthus annuus}
A_84_P21184	0	0	0	1.03435	1.30699	11.9839	AT3G17790	ATACP5 (acid phosphatase 5); acid phosphatase/ protein serine/threonine phosphatase	ATACP5;ATPAP17;PAP17
A_84_P809976	0	1.15965	1.44834	0	1.09292	4.85943	no_match	no_match
A_84_P592042	0	1.15078	1.50644	0	1.14941	4.73908	AT4G08820	transposable element gene
A_84_P506479	0	0	-1.22377	-1.62088	0	4.29883	AT2G10975	unknown protein
A_84_P608489	1.25015	1.20133	1.46938	1.50616	0	4.64319	AT1G35820	similar to unknown protein [Arabidopsis thaliana] (TAIR:AT3G30520.1)
A_84_P844712	-1.2471	-1.32998	0	0	0	4.97199	AT1G69070	binding
A_84_P68434	-1.74522	0	0	0	0	4.42932	AT4G27160	AT2S3; lipid binding / nutrient reservoir	AT2S3;SESA3
A_84_P804466	1.35695	0	0	1.14834	0	5.04939	AT3G28560	similar to AAA-type ATPase family protein [Arabidopsis thaliana] (TAIR:AT3G28510.1); similar to hypothetical protein [Vitis vinifera] (GB:CAN79616.1); contains domain PTHR23070 (PTHR23070); contains domain PTHR23070:SF1 (PTHR23070:SF1)
A_84_P722801	0	0	0	-1.86606	-2.18537	6.04089	no_match	no_match
A_84_P23728	1.37339	1.09425	0	1.05677	0	4.24124	AT1G47300	F-box family protein
A_84_P521243	0	0	0	2.3288	2.03925	5.16585	AT5G53230	similar to unknown protein [Arabidopsis thaliana] (TAIR:AT5G55270.1); contains InterPro domain Protein of unknown function DUF295 (InterPro:IPR005174)	AtDOB6
A_84_P788434	0	0	2.90338	3.25752	2.66112	11.1025	AT2G21640	similar to unknown protein [Arabidopsis thaliana] (TAIR:AT3G05570.1); similar to unknown protein [Arabidopsis thaliana] (TAIR:AT4G39235.1); similar to hypothetical protein OsI_027197 [Oryza sativa (indica cultivar-group)] (GB:EAZ05965.1)
A_84_P127021	0	0	0	1.06859	0	5.61174	AT1G31750	proline-rich family protein	GPRP1
A_84_P305590	1.42434	1.0509	0	0	0	4.54332	AT5G45090	ATPP2-A7 (Phloem protein 2-A7); transmembrane receptor	AtPP2-A7;PP2-A7
A_84_P816895	0	1.41997	0	1.23705	0	4.92384	AT4G17270	Mo25 family protein
A_84_P18871	1.40243	1.46981	0	0	1.13488	4.42098	AT5G11080	ubiquitin family protein
A_84_P22259	0	1.07592	1.21415	1.03713	0	5.88796	AT1G05770	jacalin lectin family protein
A_84_P844559	-1.12902	0	-1.0756	0	-1.14132	4.47061	AT1G34220	similar to unknown protein [Arabidopsis thaliana] (TAIR:AT4G35730.1); similar to hypothetical protein [Carica papaya] (GB:ABS32229.1); contains InterPro domain Protein of unknown function DUF292, eukaryotic (InterPro:IPR005061)	ISTL1
A_84_P774108	1.16657	0	0	0	0	4.15938	AT2G02270	pseudogene, F-box protein (SKP1 interacting partner 3-related), contains similarity to SKP1 interacting partner 3 GI:10716951 from (Arabidopsis thaliana); blastp match of 37% identity and 4.7e-33 P-value to GP|28812128|dbj|BAC64996.1||AP004461 P0443G08.20 {Oryza sativa (japonica cultivar-group)}
A_84_P838654	1.41068	1.55763	0	1.40214	0	4.5238	AT3G47720	SRO4 (SIMILAR TO RCD ONE 4); NAD+ ADP-ribosyltransferase	SRO4;SRO4
A_84_P16056	0	1.24828	0	1.43006	0	5.07675	AT1G47786	acyl-protein thioesterase-related
A_84_P608003	0	0	2.55348	2.81201	2.11101	8.0401	AT3G58150	similar to unknown protein [Arabidopsis thaliana] (TAIR:AT1G28510.1); similar to unnamed protein product [Vitis vinifera] (GB:CAO69824.1); contains InterPro domain Optic atrophy 3-like (InterPro:IPR010754)
A_84_P752437	0	0	1.28061	1.09876	1.02395	5.04966	AT1G62090	pseudogene, protein kinase family, similar to light repressible receptor protein kinase (LRRPK) (Arabidopsis thaliana) GI:1321686; contains Pfam profiles PF02536: mTERF, PF00069: Protein kinase domain, PF00560: Leucine Rich Repeat; blastp match of 38% identity and 1.7e-162 P-value to GP|9837280|gb|AAG00510.1||AF285172 leaf senescence-associated receptor-like protein kinase {Phaseolus vulgaris}
A_84_P20367	1.12302	1.44403	1.48696	1.13669	0	5.18301	AT3G59620	similar to jacalin lectin family protein [Arabidopsis thaliana] (TAIR:AT5G35940.1); contains InterPro domain Mannose-binding lectin (InterPro:IPR001229)
A_84_P803729	0	-1.21339	0	0	-1.04912	4.84967	AT1G61140	EDA16 (embryo sac development arrest 16); ATP binding / DNA binding / helicase/ protein binding / zinc ion binding	EDA16;FRG4
A_84_P561709	0	0	0	-1.29653	-1.12591	4.16453	AT3G57960	emsy N terminus domain-containing protein / ENT domain-containing protein
A_84_P300300	0	1.13418	0	1.2387	1.19306	4.44289	no_match	no_match
A_84_P836586	0	0	-1.33065	0	0	4.53663	AT3G56408;AT3G56410	[AT3G56408, other RNA];[AT3G56410, similar to unknown protein [Arabidopsis thaliana] (TAIR:AT5G05190.1); similar to unknown protein [Arabidopsis thaliana] (TAIR:AT3G61670.1); similar to hypothetical protein Kpol_1058p4 [Vanderwaltozyma polyspora DSM 70294] (GB:XP_001645325.1)]
A_84_P594345	-1.47001	0	0	0	0	4.02127	AT1G66030	CYP96A14P (cytochrome P450, family 96, subfamily A, polypeptide 14 pseudogene); heme binding / iron ion binding / monooxygenase	CYP96A14P
A_84_P841014	0	0	0	1.41638	1.8932	6.90944	no_match	no_match
A_84_P791882	1.42362	0	0	0	1.01954	4.50304	AT5G40595	unknown protein
A_84_P502328	1.10483	1.45681	0	0	1.20978	4.88707	AT4G02830	similar to unnamed protein product [Vitis vinifera] (GB:CAO22486.1)
A_84_P794851	0	-1.44456	-1.23087	-1.06444	0	4.29415	no_match	no_match
A_84_P801568	1.10974	1.56709	1.3871	0	1.13907	4.89897	no_match	no_match
A_84_P787999	1.15704	1.2667	0	0	0	9.96759	AT3G29370	similar to unknown protein [Arabidopsis thaliana] (TAIR:AT5G39240.1)	P1R3;P1R3
A_84_P799037	1.15836	1.27496	1.71739	1.51408	0	4.94168	AT1G26773	unknown protein
A_84_P22990	0	1.14512	1.49598	1.107	0	5.01852	AT2G23570	hydrolase, alpha/beta fold family protein	ATMES19;MES19
A_84_P751651	0	0	0	1.04099	0	5.83565	AT1G47630	member of CYP96A
A_84_P819483	0	0	0	-1.62272	-1.34865	11.8394	AT1G72920	disease resistance protein (TIR-NBS class), putative	TN9;TN9;TN9
A_84_P540572	0	-1.15634	0	-1.47427	-1.03426	4.33145	AT4G30970	unknown protein
A_84_P17351	-1.00856	-1.25162	0	0	-1.55062	4.85934	no_match	no_match
A_84_P19408	1.41657	0	1.18937	0	0	4.93361	AT3G56280	pseudogene, protein kinase family, contains protein kinase domain, Pfam:PF00069; blastp match of 44% identity and 9.2e-11 P-value to GP|3947676|emb|CAA21067.1||AL031652 dJ1119D9.1 (PAK5 (KIAA1264) (P21-Rho-binding domain containing serine/threonine protein kinase)) {Homo sapiens}
A_84_P568577	0	1.64934	0	1.3761	0	4.9359	AT2G26120	glycine-rich protein
A_84_P770193	1.42648	0	0	0	0	5.01354	ATMG00880;AT2G07682;ATMG00870	[ATMG00880, hypothetical protein];[AT2G07682, transposable element gene];[ATMG00870, hypothetical protein]	ORF187;ORF184
A_84_P803124	0	0	0	-1.16414	-1.16584	6.57989	AT2G07669	unknown protein
A_84_P20540	0	-1.26079	0	0	0	4.00128	AT4G37340	CYP81D3 (cytochrome P450, family 81, subfamily D, polypeptide 3); oxygen binding	CYP81D3
A_84_P840988	0	-1.53353	0	0	0	4.00859	no_match	no_match
A_84_P24112	0	0	-1.04745	0	-1.0065	4.6813	AT3G50720	protein kinase, putative	PEG7
A_84_P710888	1.21862	0	0	0	0	16.3356	ATMG00580	NADH dehydrogenase subunit 4	NAD4
A_84_P11332	-1.17431	0	0	0	0	4.19346	AT1G17615	disease resistance protein (TIR-NBS class), putative	TN2
A_84_P770399	0	0	0	0	1.01258	9.20596	ATMG01180	hypothetical protein	ORF111B
A_84_P770100	1.25097	0	0	0	0	6.04501	ATMG00710	hypothetical protein	ORF120
A_84_P58690	0	1.231	0	0	0	4.35532	AT5G39280	ATEXPA23 (ARABIDOPSIS THALIANA EXPANSIN A23)	ATEXP23;ATEXPA23;ATHEXP;EXPA23
A_84_P767008	0	0	1.10506	0	0	4.33334	AT5G45595	transposable element gene
A_84_P156125	0	0	0	-2.21968	-1.69553	10.1743	AT3G61190	BAP1 (BON ASSOCIATION PROTEIN 1)	BAP1
A_84_P868861	0	0	0	0	1.15745	10.4244	AT2G29980	FAD3 (FATTY ACID DESATURASE 3); omega-3 fatty acid desaturase	AtFAD3;FAD3;AtFAD3;FAD3;AtFAD3;FAD3
A_84_P505043	1.18549	0	0	1.11528	0	4.60933	AT4G15755	C2 domain-containing protein
A_84_P559667	-1.0214	0	0	0	0	3.79414	AT2G07280	unknown protein
A_84_P21946	-1.15796	0	0	-1.84214	-1.30241	13.6338	AT1G73540	ATNUDT21 (Arabidopsis thaliana Nudix hydrolase homolog 21); hydrolase	atnudt21;NUDT21
A_84_P528001	-1.03865	0	0	0	-1.04774	4.20344	AT3G44570	similar to unknown protein [Arabidopsis thaliana] (TAIR:AT3G30820.1); similar to hypothetical protein 26.t00034 [Brassica oleracea] (GB:ABD65011.1)
A_84_P17762	0	1.08627	0	0	0	4.84931	AT5G23030	TET12 (TETRASPANIN12)	TET12
A_84_P65364	0	0	0	0	1.04713	6.65261	AT5G04250	OTU-like cysteine protease family protein
A_84_P264760	0	0	0	0	-1.3034	8.92392	AT2G29920	unknown protein
A_84_P135535	0	0	1.466	1.65273	1.35128	9.17375	AT2G35480	similar to unknown protein [Arabidopsis thaliana] (TAIR:AT1G32260.1); similar to unnamed protein product [Vitis vinifera] (GB:CAO63339.1)
A_84_P793262	0	0	0	-1.25436	0	4.54507	no_match	no_match
A_84_P15558	1.18483	0	0	0	0	8.60111	AT3G20660	ATOCT4 (ARABIDOPSIS THALIANA ORGANIC CATION/CARNITINE TRANSPORTER4); carbohydrate transmembrane transporter/ sugar:hydrogen ion symporter	AtOCT4;OCT4
A_84_P592847	0	0	1.27654	0	0	4.07301	AT3G43170	similar to unknown protein [Arabidopsis thaliana] (TAIR:AT5G54330.1); contains InterPro domain Protein of unknown function DUF295 (InterPro:IPR005174)	AtDOB2
A_84_P14829	0	0	1.49054	0	0	4.95516	AT4G35010	BGAL11 (beta-galactosidase 11); beta-galactosidase	BGAL11
A_84_P10497	0	1.16865	1.1957	0	0	4.13469	AT1G11370	pectinesterase family protein
A_84_P796987	1.06852	0	1.12207	1.09263	0	4.37523	no_match	no_match
A_84_P11297	0	0	0	-1.03953	-1.45611	4.59648	AT5G20390	beta-1,3-glucanase, putative
A_84_P764824	-1.20468	0	0	0	0	4.13343	AT4G09644	Encodes a defensin-like (DEFL) family protein.
A_84_P17002	0	0	1.28759	0	0	4.55572	AT1G47885	leucine-rich repeat family protein
A_84_P118712	1.06209	1.74584	0	0	0	6.93699	AT1G56300	DNAJ heat shock N-terminal domain-containing protein	DjC53;DjC53
A_84_P854768	0	1.26476	0	0	0	5.59316	no_match	no_match
A_84_P802727	0	0	1.30614	1.19901	0	4.86947	no_match	no_match
A_84_P799492	1.20109	0	0	0	0	6.09512	no_match	no_match
A_84_P12918	1.00877	0	0	0	0	5.29949	AT4G30120	HMA3 (Heavy metal ATPase 3); ATPase, coupled to transmembrane movement of ions, phosphorylative mechanism	ATHMA3;HMA3
A_84_P23262	1.13202	1.01397	0	0	1.03627	5.36632	AT4G12350	MYB42 (myb domain protein 42); transcription factor	AtMYB42;MYB42
A_84_P571300	0	-1.11477	0	0	0	4.16018	AT2G36260	iron-sulfur cluster assembly complex protein, putative
A_84_P794484	-1.32283	0	0	0	-1.63053	4.27464	no_match	no_match
A_84_P536984	0	0	0	1.25919	0	4.683	AT4G17990	similar to unknown protein [Arabidopsis thaliana] (TAIR:AT4G17700.1); contains InterPro domain Protein of unknown function DUF626, Arabidopsis thaliana (InterPro:IPR006462)
A_84_P599804	-1.37875	0	0	0	-1.216	4.07706	AT2G29610	pseudogene of the F-box protein family, contains Pfam profile PF00646: F-box domain
A_84_P800379	0	0	0	0	1.11397	4.5548	no_match	no_match
A_84_P22395	0	1.08159	0	1.09823	0	5.03751	AT4G34780	auxin-responsive family protein	SAUR2
A_84_P15062	1.15769	0	0	0	0	7.29988	AT1G47990	ATGA2OX4 (GIBBERELLIN 2-OXIDASE 4); gibberellin 2-beta-dioxygenase	ATGA2OX4;GA2OX4
A_84_P516606	0	1.16292	1.28401	0	0	4.30062	AT4G22600	similar to hypothetical protein [Vitis vinifera] (GB:CAN67303.1)	INP1
A_84_P96556	1.21235	1.02781	0	0	0	4.69567	AT1G19900	glyoxal oxidase-related	RUBY
A_84_P787940	0	0	0	1.34658	1.25693	4.38069	AT2G46880	ATPAP14/PAP14; acid phosphatase/ protein serine/threonine phosphatase	ATPAP14;PAP14
A_84_P17987	0	0	0	1.16732	1.28045	7.99181	AT1G23140	C2 domain-containing protein	CAR8
A_84_P849705	0	1.01053	1.28796	0	0	8.08969	no_match	no_match
A_84_P22782	0	0	0	-1.22273	-1.09731	8.26881	AT1G72950	disease resistance protein (TIR-NBS class), putative	TN12
A_84_P839111	-1.3307	-1.20035	0	0	0	4.49879	no_match	no_match
A_84_P757812	0	1.16326	1.22442	0	1.24456	4.90504	AT2G16245	other RNA
A_84_P763068	-1.39295	0	0	-1.7015	-1.27995	4.6632	AT4G05505	transposable element gene
A_84_P534633	-1.7649	0	0	-1.73728	-1.84371	5.01989	AT1G53550	F-box family protein
A_84_P18666	0	0	1.53071	0	1.12171	4.76837	AT5G06170	ATSUC9 (SUCROSE-PROTON SYMPORTER 9); carbohydrate transmembrane transporter/ sucrose transmembrane transporter/ sucrose:hydrogen symporter/ sugar:hydrogen ion symporter	ATSUC9;SUC9
A_84_P12551	0	0	1.55476	0	1.16171	4.29155	AT2G29470	ATGSTU3 (GLUTATHIONE S-TRANSFERASE 21); glutathione transferase	ATGSTU3;GST21;GSTU3
A_84_P15731	-2.78475	-2.94818	0	-2.36543	-2.56361	9.12258	AT4G25200	ATHSP23.6-MITO (MITOCHONDRION-LOCALIZED SMALL HEAT SHOCK PROTEIN 23.6)	ATHSP23.6-MITO;HSP23.6-MITO
A_84_P10679	0	0	-1.17331	0	0	5.446	AT2G05180	CYP705A6 (cytochrome P450, family 705, subfamily A, polypeptide 6); oxygen binding	CYP705A6
A_84_P23484	-1.27072	0	-1.18173	0	-1.27525	4.25311	AT5G43590	patatin, putative
A_84_P781467	1.39321	0	0	0	0	4.64089	AT5G12000	kinase
A_84_P768654	1.34605	1.32262	0	0	0	4.54892	AT5G63085	Encodes a Plant thionin family protein
A_84_P14420	0	0	0	0	-1.13459	3.78861	AT2G41580	transposable element gene
A_84_P191814	0	0	0	0	-1.11614	4.5823	AT1G66145	CLE18 (CLAVATA3/ESR-RELATED 18); receptor binding	CLE18
A_84_P831820	1.25356	1.0898	0	0	1.29571	4.75905	AT4G23560	ATGH9B15 (ARABIDOPSIS THALIANA GLYCOSYL HYDROLASE 9B15); hydrolase, hydrolyzing O-glycosyl compounds	AtGH9B15;GH9B15
A_84_P511454	0	0	-1.59262	-1.51142	0	4.92776	AT5G43570	serine-type endopeptidase inhibitor
A_84_P18725	0	-1.02963	0	-1.45482	0	4.28336	AT5G27910	CCAAT-box binding transcription factor Hap5a, putative	NF-YC8
A_84_P816388	0	-1.2845	0	-1.11371	0	5.04404	no_match	no_match
A_84_P20598	0	1.14409	0	1.13988	1.33456	4.62402	AT5G22470	NAD+ ADP-ribosyltransferase	AtPARP3;PARP3
A_84_P140609	-1.43951	-1.86372	0	-1.54428	-1.48771	4.60797	AT4G31970	CYP82C2 (cytochrome P450, family 82, subfamily C, polypeptide 2); oxygen binding	CYP82C2
A_84_P138119	0	0	-1.08337	0	-1.28387	4.37441	AT5G35798	transposable element gene
A_84_P787353	0	0	0	-2.36375	0	12.9702	AT5G17350	similar to unknown protein [Arabidopsis thaliana] (TAIR:AT3G03280.1); similar to unknown [Populus trichocarpa] (GB:ABK95625.1)
A_84_P836118	0	0	0	0	-2.02766	4.55868	AT1G04310	ERS2 (ETHYLENE RESPONSE SENSOR 2); receptor	ERS2
A_84_P23866	0	0	0	-1.6699	0	5.07651	AT2G16980	tetracycline transporter
A_84_P752105	0	1.56887	0	0	0	5.12427	AT1G60120	transposable element gene
A_84_P17971	1.20829	0	1.04424	0	0	4.50953	AT1G23810	paired amphipathic helix repeat-containing protein
A_84_P836970	0	1.85948	0	0	0	4.73073	AT2G24630	ATCSLC08 (Cellulose synthase-like C8); transferase, transferring glycosyl groups	ATCSLC08;ATCSLC8;CSLC08;CSLC8
A_84_P583283	1.16235	0	1.37788	1.06394	0	4.25883	AT5G16330	NC domain-containing protein
A_84_P19512	-1.1774	0	0	0	0	4.46037	AT4G24580	pleckstrin homology (PH) domain-containing protein-related / RhoGAP domain-containing protein	REN1
A_84_P559684	0	0	-1.17075	-1.32968	0	4.3725	AT2G18590	transporter-related
A_84_P19210	0	0	0	-2.14083	0	10.5158	AT2G46400	WRKY46 (WRKY DNA-binding protein 46); transcription factor	ATWRKY46;WRKY46;ATWRKY46;WRKY46
A_84_P804305	-1.68677	0	0	0	0	4.1288	no_match	no_match
A_84_P854968	0	0	-1.15544	0	-1.34367	4.2147	no_match	no_match
A_84_P266810	0	0	2.87437	3.43229	2.76644	11.4515	AT2G21640	similar to unknown protein [Arabidopsis thaliana] (TAIR:AT3G05570.1); similar to unknown protein [Arabidopsis thaliana] (TAIR:AT4G39235.1); similar to hypothetical protein OsI_027197 [Oryza sativa (indica cultivar-group)] (GB:EAZ05965.1)
A_84_P838660	-1.15336	0	0	0	0	4.16375	AT3G47740	ATATH2 (ABC2 homolog 2); ATPase, coupled to transmembrane movement of substances	ABCA3;ATATH2;ATH2
A_84_P247805	-1.10746	0	0	0	-1.58215	4.00016	AT4G17780	F-box family protein
A_84_P116822	0	1.00796	1.08428	0	0	4.82071	AT3G20530	protein kinase family protein	PBL23
A_84_P23549	-1.32234	0	0	0	-1.30247	4.12432	AT5G60830	ATBZIP70 (ARABIDOPSIS THALIANA BASIC LEUCINE-ZIPPER 70); DNA binding / transcription factor	AtbZIP70;bZIP70
A_84_P114842	0	0	1.20306	0	1.01764	4.79047	AT3G42722	pseudogene of the F-box protein family
A_84_P593522	-1.28798	0	0	0	-1.21656	4.40009	AT2G16300	F-box family protein	AtFDA9
A_84_P603558	-1.15554	-1.78744	0	-1.33357	-1.43242	4.82561	AT3G53550	similar to unknown protein [Arabidopsis thaliana] (TAIR:AT5G44850.1); contains InterPro domain FBD (InterPro:IPR013596); contains InterPro domain FBD-like (InterPro:IPR006566)
A_84_P551331	1.44393	0	0	0	0	5.0191	AT5G42655	similar to disease resistance-responsive family protein [Arabidopsis thaliana] (TAIR:AT5G42500.1); similar to unnamed protein product [Vitis vinifera] (GB:CAO61237.1); similar to hypothetical protein [Vitis vinifera] (GB:CAN79165.1); contains domain DISEASE RESISTANCE RESPONSE PROTEIN-RELATED (PTHR21495:SF5); contains domain NUCLEOPORIN-RELATED (PTHR21495)
A_84_P715787	0	0	0	-1.51883	0	12.0675	AT1G32928	similar to unknown protein [Arabidopsis thaliana] (TAIR:AT1G32920.1)
A_84_P786490	0	0	0	-2.32965	0	10.4148	AT2G46400	WRKY46 (WRKY DNA-binding protein 46); transcription factor	ATWRKY46;WRKY46;ATWRKY46;WRKY46
A_84_P119892	0	-1.0631	0	0	0	8.99138	AT4G17670	senescence-associated protein-related
A_84_P512786	-1.21725	-1.50539	0	0	0	4.12005	AT2G44010	similar to unknown protein [Arabidopsis thaliana] (TAIR:AT3G59880.1)
A_84_P855687	-1.27151	0	0	-1.01539	0	4.29109	AT4G12750	sequence-specific DNA binding / transcription factor
A_84_P538954	-1.41829	0	0	-1.24108	-1.03471	4.25072	AT5G43770	proline-rich family protein
A_84_P830771	0	1.60031	0	1.79806	0	5.09058	AT3G26770	short-chain dehydrogenase/reductase (SDR) family protein
A_84_P789031	-1.58684	0	0	0	0	4.33202	AT5G47710	C2 domain-containing protein
A_84_P861264	0	0	0	0	-1.93943	4.32478	no_match	no_match
A_84_P839925	0	-1.0265	0	0	-1.24249	4.68119	AT1G64480	CBL8 (CALCINEURIN B-LIKE PROTEIN 5)	CBL8
A_84_P199484	1.18835	1.35904	0	0	0	4.5083	AT5G56440	F-box family protein
A_84_P833524	0	0	1.48604	0	1.00666	4.73133	AT1G73860	microtubule motor
A_84_P716468	-1.22764	0	0	0	-1.06372	5.05796	AT5G54770	THI1 (THIAZOLE REQUIRING)	THI1;THI4;TZ
A_84_P556402	0	1.69271	0	0	0	4.58078	AT3G59460	similar to F-box family protein [Arabidopsis thaliana] (TAIR:AT3G60040.1)
A_84_P591107	-1.18345	0	0	0	-1.25946	4.04272	AT3G58440	meprin and TRAF homology domain-containing protein / MATH domain-containing protein
A_84_P791269	0	1.05443	0	0	0	5.82748	AT1G33280	ANAC015 (Arabidopsis NAC domain containing protein 15); transcription factor	ANAC015;BRN1;NAC015
A_84_P11727	1.37673	0	0	1.32306	1.65996	5.29563	AT3G15670	late embryogenesis abundant protein, putative / LEA protein, putative	LEA29;LEA76
A_84_P138169	0	1.49893	0	0	1.00023	4.64659	AT2G13350	C2 domain-containing protein
A_84_P769554	1.00513	1.6241	0	0	0	4.98069	AT5G14602	similar to unknown protein [Arabidopsis thaliana] (TAIR:AT5G18150.1); similar to unnamed protein product [Vitis vinifera] (GB:CAO24268.1)
A_84_P788742	0	0	0	0	1.01	4.67906	AT1G13830	beta-1,3-glucanase-related
A_84_P11026	1.33029	1.41853	1.4922	0	0	4.50801	AT4G29620	cytidine deaminase, putative / cytidine aminohydrolase, putative
A_84_P20672	-1.40955	0	0	-1.39108	-1.43999	4.37443	AT5G50140	ankyrin repeat family protein
A_84_P535746	0	0	0	2.69128	1.74323	5.22292	AT2G03230	similar to unknown protein [Arabidopsis thaliana] (TAIR:AT5G57640.1); contains InterPro domain GCK (InterPro:IPR012891)
A_84_P214688	0	0	1.34928	0	0	4.56281	AT4G11340	Toll-Interleukin-Resistance (TIR) domain-containing protein
A_84_P55660	0	0	-1.54756	-1.23219	0	14.1941	AT3G56880	VQ motif-containing protein
A_84_P18526	1.00373	0	0	0	0	4.77115	AT4G10780	disease resistance protein (CC-NBS-LRR class), putative
A_84_P197294	0	0	0	0	-1.19117	4.43496	AT5G09370	protease inhibitor/seed storage/lipid transfer protein (LTP) family protein	LTPG29;LTPG29
A_84_P767638	0	0	1.27124	1.49169	0	8.65327	AT5G52930	similar to unknown protein [Arabidopsis thaliana] (TAIR:AT5G52940.1); contains InterPro domain Protein of unknown function DUF295 (InterPro:IPR005174)	AtDOB4
A_84_P559800	0	1.22895	1.16993	0	0	4.92884	AT3G04900	heavy-metal-associated domain-containing protein
A_84_P22271	-1.28507	0	0	0	0	4.25436	AT3G62710	glycosyl hydrolase family 3 protein
A_84_P13360	0	0	1.58942	0	0	4.83688	AT1G66800	cinnamyl-alcohol dehydrogenase family / CAD family
A_84_P763919	0	0	0	1.55981	0	4.57794	AT4G00236	pseudogene, similar to leaf senescence-associated receptor-like protein kinase, blastp match of 56% identity and 4.7e-52 P-value to GP|9837280|gb|AAG00510.1||AF285172 leaf senescence-associated receptor-like protein kinase {Phaseolus vulgaris}
A_84_P522223	-1.03234	-1.24525	0	-1.19796	0	5.0454	AT5G25290	F-box family protein	AtFDB35
A_84_P189854	0	-1.76803	0	0	0	4.02311	AT5G67040	similar to unknown protein [Arabidopsis thaliana] (TAIR:AT5G55440.1); contains InterPro domain Protein of unknown function DUF295 (InterPro:IPR005174)	AtDOA17
A_84_P15035	0	0	0	1.49531	1.22513	8.56862	AT5G60730	anion-transporting ATPase family protein	AtGET3c;GET3c
A_84_P842100	1.3045	0	0	1.19124	0	4.45841	AT1G47705	pseudogene, similar to peroxidase 6, similar to peroxidase GB:P00434 GI:464365 from (Brassica rapa); blastp match of 60% identity and 7.0e-14 P-value to GP|5002334|gb|AAD37423.1|AF149281_1|AF149281 peroxidase 6 {Phaseolus vulgaris}
A_84_P860699	-1.17856	0	0	0	0	3.89777	AT2G24780	unknown protein
A_84_P856707	1.19445	1.35771	0	1.12667	0	4.76227	no_match	no_match
A_84_P18547	0	1.26966	0	0	0	5.32163	no_match	no_match
A_84_P768546	0	-1.39369	0	0	0	4.36006	AT5G36805;AT5G38378;AT5G36720	[AT5G36805, Encodes a Plant thionin family protein];[AT5G38378, Encodes a Plant thionin family protein];[AT5G36720, similar to unknown protein [Arabidopsis thaliana] (TAIR:AT5G36805.1)]
A_84_P768273	0	-1.55706	0	-1.08351	-1.25741	4.5304	AT5G55131	Encodes a defensin-like (DEFL) family protein.
A_84_P19362	0	0	0	-1.86684	0	10.4353	AT3G46090	ZAT7; nucleic acid binding / transcription factor/ zinc ion binding	ZAT7
A_84_P843965	-1.28516	0	0	0	-1.88262	4.42606	AT5G11360	ATP binding / protein kinase	BKN3
A_84_P862648	0	1.10758	0	1.29934	1.03844	4.19014	no_match	no_match
A_84_P840764	1.19267	0	1.18369	1.07741	0	4.1289	no_match	no_match
A_84_P834174	1.15763	0	0	1.18009	0	5.34972	no_match	no_match
A_84_P752095	1.10309	1.04235	0	0	0	4.67129	AT1G35270	pseudogene, hypothetical protein
A_84_P815968	0	0	0	0	1.00322	4.26703	no_match	no_match
A_84_P789823	0	0	0	-1.44121	-1.76179	8.72885	AT4G08093	pseudogene of unknown protein
A_84_P559366	1.26183	0	0	0	0	5.1712	AT5G60000	similar to unknown protein [Arabidopsis thaliana] (TAIR:AT5G22970.1)
A_84_P601683	-1.13695	0	0	0	0	4.40811	AT3G13227	serine-rich protein-related
A_84_P711775	-1.24541	0	-1.41146	0	0	4.47753	no_match	no_match
A_84_P862866	1.14261	0	0	1.09772	0	4.4583	no_match	no_match
A_84_P768810	1.16649	0	0	0	1.33705	4.6713	AT5G16235	other RNA
A_84_P800901	0	0	-1.40911	-1.48131	-1.29831	8.26964	AT1G66160	U-box domain-containing protein	ATCMPG1;CMPG1
A_84_P601261	-1.80827	0	0	-1.3455	-1.39316	5.06801	AT2G07140	F-box family protein
A_84_P796180	1.10949	0	0	1.3883	0	4.82948	no_match	no_match
A_84_P72274	0	0	0	0	1.05221	5.41689	no_match	no_match
A_84_P767770	0	-1.18134	0	0	0	4.8995	AT5G35048	transposable element gene
A_84_P758312	1.34072	0	0	0	0	9.3737	ATMG00400;AT2G07835	[ATMG00400, hypothetical protein];[AT2G07835, unknown protein]	ORF157
A_84_P787892	1.22343	0	1.10598	0	0	4.70537	no_match	no_match
A_84_P792481	0	0	1.20061	0	0	4.74108	AT4G35200	carrier
A_84_P801431	0	0	0	-1.7246	0	4.76451	AT1G68250	unknown protein
A_84_P560566	0	0	0	1.00412	0	4.83473	AT2G11775	transposable element gene
A_84_P548684	0	0	1.43878	0	0	4.53763	AT5G41830	F-box family protein-related
A_84_P869688	2.1345	0	0	1.19649	0	4.85766	AT2G33790	pollen Ole e 1 allergen and extensin family protein	AGP30;ATAGP30
A_84_P807980	0	-1.05811	0	0	0	11.1742	AT1G37130	NIA2 (NITRATE REDUCTASE 2)	ATNR2;B29;CHL3;NIA2;NIA2-1;NR;NR2
A_84_P166733	0	0	0	-2.40012	0	11.5021	AT5G17350	similar to unknown protein [Arabidopsis thaliana] (TAIR:AT3G03280.1); similar to unknown [Populus trichocarpa] (GB:ABK95625.1)
A_84_P21948	0	0	0	0	1.13541	9.55674	AT1G66920	serine/threonine protein kinase, putative
A_84_P13717	-1.47779	-1.11317	0	0	0	6.12518	AT3G52770	ZPR3 (LITTLE ZIPPER 3); protein binding	ZPR3
A_84_P611746	1.53055	0	0	0	0	4.59551	AT5G07490	similar to unknown protein [Arabidopsis thaliana] (TAIR:AT5G61630.1); similar to hypothetical protein Aa1_7490 [Arabidopsis arenosa] (GB:AAR15489.1)
A_84_P24002	0	0	1.02318	0	0	4.6364	AT3G08560	VHA-E2 (VACUOLAR H+-ATPASE SUBUNIT E ISOFORM 2); hydrogen-exporting ATPase, phosphorylative mechanism	VHA-E2
A_84_P755691	0	-1.45013	0	0	-1.15323	5.10685	AT2G23860	pseudogene, similar to VAP27, blastp match of 56% identity and 1.3e-25 P-value to GP|6688926|emb|CAB65313.1||AJ251365 VAP27 {Nicotiana plumbaginifolia}
A_84_P113982	0	1.16893	0	1.29779	1.32056	4.94306	AT5G28823	similar to zinc knuckle (CCHC-type) family protein [Arabidopsis thaliana] (TAIR:AT2G07760.1); similar to putative DNA/RNA binding protein [Brassica napus] (GB:AAM82603.1)
A_84_P761961	0	0	1.25082	0	0	5.54263	AT3G44470	transposable element gene
A_84_P165123	0	0	2.30942	2.66422	1.862	6.15181	AT5G54420	similar to unknown protein [Arabidopsis thaliana] (TAIR:AT5G54450.1); contains InterPro domain Protein of unknown function DUF295 (InterPro:IPR005174)	AtDOB10
A_84_P869119	0	0	0	0	1.08682	10.3391	AT2G29980	FAD3 (FATTY ACID DESATURASE 3); omega-3 fatty acid desaturase	AtFAD3;FAD3;AtFAD3;FAD3;AtFAD3;FAD3
A_84_P16656	0	1.14107	0	0	0	8.12095	AT4G20140	leucine-rich repeat transmembrane protein kinase, putative	GSO1;SGN3
A_84_P16489	1.03084	1.21906	0	1.00676	0	4.83918	AT3G19700	IKU2 (HAIKU2); ATP binding / protein kinase	IKU2
A_84_P838790	1.45162	1.08157	0	0	0	5.14096	no_match	no_match
A_84_P769447	0	1.14094	0	0	1.19689	4.76877	AT5G23413	unknown pseudogene
A_84_P842866	1.3166	0	0	1.53913	0	4.77471	no_match	no_match
A_84_P11935	0	0	0	2.39793	1.86373	5.90954	AT4G21490	NDB3; NADH dehydrogenase	NDB3
A_84_P857373	0	0	-1.25072	0	0	3.94574	no_match	no_match
A_84_P816915	0	0	1.91487	0	0	4.99081	AT2G38000	chaperone protein dnaJ-related
A_84_P795614	0	0	-1.57798	-1.25609	-1.37813	6.00396	AT4G17090	CT-BMY (BETA-AMYLASE 3, BETA-AMYLASE 8); beta-amylase	AtBAM3;BAM3;BMY8;CT-BMY
A_84_P761079	0	1.28598	0	1.16263	0	4.29473	AT3G24093	similar to unknown protein [Arabidopsis thaliana] (TAIR:AT3G22961.1); contains InterPro domain Paired amphipathic helix; (InterPro:IPR003822)
A_84_P21483	-1.47894	0	0	0	0	5.14222	AT4G36590	MADS-box protein (AGL40)	AGL40
A_84_P14948	0	-1.3057	0	-1.05283	0	10.9328	AT5G37260	CIR1/RVE2 (CIRCADIAN 1); DNA binding / transcription factor	CIR1;RVE2
A_84_P19598	0	-1.23386	0	0	0	4.60366	AT1G27220	paired amphipathic helix repeat-containing protein
A_84_P800573	1.36718	1.19897	0	0	0	4.8654	no_match	no_match
A_84_P23069	0	0	-1.61916	-1.43367	-1.09402	6.85449	AT3G17690	ATCNGC19 (cyclic nucleotide gated channel 19); calmodulin binding / cyclic nucleotide binding / ion channel	ATCNGC19;CNGC19
A_84_P751268	1.00582	0	0	1.05316	1.04907	4.89054	AT1G54720	early-responsive to dehydration protein-related / ERD protein-related
A_84_P571409	0	1.51892	0	0	0	5.02839	AT3G19520;AT3G19530	[AT3G19520, similar to unknown protein [Arabidopsis thaliana] (TAIR:AT1G28500.1); contains InterPro domain Protein of unknown function DUF626, Arabidopsis thaliana (InterPro:IPR006462)];[AT3G19530, unknown protein]
A_84_P509017	0	0	0	0	1.00453	5.2229	AT1G48390	syntaxin-related family protein
A_84_P119402	0	-1.68113	0	0	0	4.68129	no_match	no_match
A_84_P854756	0	0	0	-1.1493	-1.16139	4.85405	AT1G17620	similar to unknown protein [Arabidopsis thaliana] (TAIR:AT5G11890.1); similar to unknown [Populus trichocarpa] (GB:ABK96083.1); contains InterPro domain Harpin-induced 1 (InterPro:IPR010847)
A_84_P761129	0	0	0	1.03373	0	5.43953	AT3G48231	LCR48 (Low-molecular-weight cysteine-rich 48)	LCR48
A_84_P562186	0	0	0	0	1.4773	4.76337	AT1G32570	unknown protein
A_84_P838314	1.06936	0	0	0	0	4.26002	no_match	no_match
A_84_P767297	0	0	0	0	1.18022	4.29553	AT5G32580	transposable element gene
A_84_P801522	0	0	0	1.32897	0	4.95247	no_match	no_match
A_84_P168493	0	0	0	-1.57364	-1.16056	11.4737	AT3G46620	zinc finger (C3HC4-type RING finger) family protein	AtRDUF1;BTL10;RDUF1
A_84_P538487	0	0	0	0	1.09774	6.34984	AT2G33760	pentatricopeptide (PPR) repeat-containing protein
A_84_P795591	0	0	0	-1.03688	0	4.33156	AT5G01640	prenylated rab acceptor (PRA1) family protein	PRA1.B5
A_84_P832164	-1.09982	0	0	0	-1.54006	4.57366	AT3G05750	similar to unknown protein [Arabidopsis thaliana] (TAIR:AT5G26910.1); similar to unnamed protein product [Vitis vinifera] (GB:CAO17458.1); contains InterPro domain Homeodomain-like (InterPro:IPR009057)	TRM6
A_84_P831667	-2.38368	0	0	0	0	4.29511	AT2G23900	glycoside hydrolase family 28 protein / polygalacturonase (pectinase) family protein	PGF3
A_84_P11217	-1.67847	-1.53945	0	0	0	4.39851	AT5G50260	cysteine proteinase, putative	CEP1
A_84_P561498	0	0	1.06443	0	0	4.89134	AT2G33000	ubiquitin-associated (UBA)/TS-N domain-containing protein-related
A_84_P835374	0	0	0	2.30644	1.78177	5.8766	AT3G01600	ANAC044 (Arabidopsis NAC domain containing protein 44); transcription factor	anac044;NAC044;anac044;NAC044
A_84_P755003	0	0	1.6035	0	0	4.85576	AT2G40955;AT4G15096	[AT2G40955, similar to unknown protein [Arabidopsis thaliana] (TAIR:AT4G15096.1)];[AT4G15096, similar to unknown protein [Arabidopsis thaliana] (TAIR:AT2G40955.1)]
A_84_P841967	0	-1.07588	0	0	0	4.15701	AT5G38317	LCR58 (Low-molecular-weight cysteine-rich 58)	LCR58
A_84_P181134	-1.03277	-1.11854	0	0	-1.04342	4.50779	AT5G55020	MYB120 (myb domain protein 120); DNA binding / transcription factor	ATMYB120;MYB120
A_84_P22279	0	0	-1.33739	0	0	4.67425	AT4G00280	similar to leucine-rich repeat protein kinase, putative [Arabidopsis thaliana] (TAIR:AT2G19210.1)
A_84_P794791	0	0	0	-1.12455	0	4.39064	no_match	no_match
A_84_P17119	0	0	0	0	1.14807	5.7872	AT1G28470	ANAC010 (Arabidopsis NAC domain containing protein 10); transcription factor	ANAC010;NAC010;SND3
A_84_P828172	0	1.31917	0	0	0	5.02516	AT3G16810	APUM24 (ARABIDOPSIS PUMILIO 24); RNA binding	APUM24;PUM24
A_84_P12531	0	1.01123	0	0	0	5.18193	AT2G18260	SYP112 (syntaxin 112); SNAP receptor	ATSYP112;SYP112
A_84_P833917	-1.48439	0	0	0	0	4.23761	no_match	no_match
A_84_P763117	1.44404	0	0	0	1.08395	4.84157	AT4G05550	transposable element gene
A_84_P579842	0	0	-1.19801	0	0	6.10165	AT5G63790	ANAC102 (Arabidopsis NAC domain containing protein 102); transcription factor	ANAC102;NAC102
A_84_P23310	0	0	0	0	1.09509	5.694	AT4G27580	unknown protein
A_84_P862214	0	0	1.43558	1.22919	0	4.92608	no_match	no_match
A_84_P12148	1.13184	0	0	0	0	5.10534	AT5G46660	CHP-rich zinc finger protein, putative
A_84_P791592	0	-1.62843	0	0	0	4.59384	AT3G44042	transposable element gene
A_84_P855436	0	1.00749	0	0	0	4.68914	AT4G04920	similar to hypothetical protein OsI_033047 [Oryza sativa (indica cultivar-group)] (GB:EAY79088.1); similar to putative glycine-rich protein [Oryza sativa (japonica cultivar-group)] (GB:AAM93675.1); similar to unnamed protein product [Vitis vinifera] (GB:CAO16919.1)	AtSFR6;GLH2;IEN1;MED16;SFR6;YID1
A_84_P740521	0	1.60101	1.36583	0	0	4.55979	AT1G56010	NAC1 (Arabidopsis NAC domain containing protein 21, Arabidopsis NAC domain containing protein 22); transcription factor	anac021;ANAC022;NAC1
A_84_P511254	0	0	0	-1.02489	0	7.6077	AT4G16745	exostosin family protein
A_84_P200954	-1.16031	0	0	0	-1.16183	4.45684	AT3G44035	transposable element gene
A_84_P841276	0	1.36576	0	0	1.01381	5.19721	AT3G20705	pseudogene, hypothetical protein
A_84_P845036	-1.35368	0	0	-1.14553	0	4.34289	AT4G21180	DNAJ heat shock N-terminal domain-containing protein / sec63 domain-containing protein	ATERDJ2B
A_84_P544666	0	0	0	0	1.21111	4.69478	AT2G26850	F-box family protein
A_84_P839599	1.12387	0	0	0	1.013	4.79672	AT1G73160	glycosyl transferase family 1 protein
A_84_P571340	1.25864	1.04362	0	0	0	5.48138	AT2G47480	similar to unknown protein [Arabidopsis thaliana] (TAIR:AT3G62640.1); similar to hypothetical protein OsI_010903 [Oryza sativa (indica cultivar-group)] (GB:EAY89670.1)
A_84_P293424	-1.36203	-1.33833	0	0	0	4.2879	AT2G05510	glycine-rich protein
A_84_P16027	0	1.01854	0	0	0	5.01867	AT5G21150	PAZ domain-containing protein / piwi domain-containing protein	AGO9
A_84_P12546	0	0	1.23732	0	0	4.4241	AT2G02000	GAD3 (GLUTAMATE DECARBOXYLASE 3); calmodulin binding	GAD3
A_84_P595614	0	0	-1.08944	0	0	4.77564	AT4G14390	ankyrin repeat family protein
A_84_P596222	1.05597	0	0	0	0	5.68989	AT2G26370	MD-2-related lipid recognition domain-containing protein / ML domain-containing protein
A_84_P760750	0	0	-1.14417	0	-1.09694	4.27004	AT3G22133	transposable element gene
A_84_P20402	0	0	1.11637	0	0	4.7654	AT4G04510	protein kinase family protein	CRK38
A_84_P203168	0	0	0	0	1.54846	5.15676	AT5G35660	pseudogene similar to protease inhibitor/seed storage/lipid transfer protein (LTP) family protein
A_84_P249255	-1.50878	0	0	0	0	4.91976	AT3G01700	AGP11 (ARABINOGALACTAN PROTEIN 11)	AGP11;ATAGP11
A_84_P827875	0	1.45478	0	0	0	4.83267	AT1G65880	BZO1; benzoate-CoA ligase	BZO1
A_84_P23941	1.09654	1.27283	0	1.47191	0	4.42718	AT2G24660	transposable element gene
A_84_P796526	0	0	0	1.15915	0	4.31554	no_match	no_match
A_84_P757473	0	0	1.05553	0	0	5.65292	AT2G28560	ATRAD51B/RAD51B; recombinase	ATRAD51B;RAD51B
A_84_P512703	0	1.27203	1.50342	0	0	4.72372	AT2G19700	unknown protein
A_84_P769460	0	0	0	0	1.38981	4.58219	AT5G22792	pseudogene of F-box family protein
A_84_P847858	0	0	0	-1.55327	0	4.23004	no_match	no_match
A_84_P18858	0	0	1.00895	0	0	5.12858	AT5G19870	similar to unknown protein [Arabidopsis thaliana] (TAIR:AT1G55230.1); similar to unnamed protein product [Vitis vinifera] (GB:CAO63741.1); contains InterPro domain Protein of unknown function DUF716 (InterPro:IPR006904)
A_84_P21719	-1.04665	-1.13916	0	0	0	4.19918	AT5G38350	disease resistance protein (NBS-LRR class), putative
A_84_P23977	-1.05902	0	0	0	0	5.6956	AT3G09010	protein kinase family protein
A_84_P11407	1.09068	0	0	1.07914	0	4.94231	AT1G08440	similar to ALMT1/ATALMT1 (AL-ACTIVATED MALATE TRANSPORTER 1), malate transmembrane transporter/ [Arabidopsis thaliana] (TAIR:AT1G08430.1); similar to putative aluminum activated malate transporter [Brassica napus] (GB:BAE97280.1); contains InterPro domain Protein of unknown function UPF0005 (InterPro:IPR006214)
A_84_P21625	0	0	0	0	2.17621	4.61666	AT5G52300	LTI65/RD29B (RESPONSIVE TO DESSICATION 29B)	LTI65;RD29B
A_84_P854429	0	-1.13421	0	0	-1.52838	4.41793	no_match	no_match
A_84_P756663	1.63055	0	0	0	0	4.60468	AT2G14400	transposable element gene
A_84_P764761	0	0	0	1.18866	0	4.88297	AT4G29305	LCR25 (Low-molecular-weight cysteine-rich 25)	LCR25
A_84_P18370	-1.33997	-1.25004	0	0	0	4.43168	AT3G14490	terpene synthase/cyclase family protein
A_84_P757140	1.15276	0	0	1.17337	0	4.59301	AT2G24617;AT2G24620	[AT2G24617, unknown protein];[AT2G24620, S-locus glycoprotein family protein]
A_84_P834641	0	0	0	-1.68705	0	8.59133	AT3G29000	calcium-binding EF hand family protein
A_84_P11164	-1.08132	0	-1.05847	0	0	4.12311	AT5G35190	proline-rich extensin-like family protein	EXT13
A_84_P144819	1.1339	1.03583	0	0	0	9.44457	AT3G29370	similar to unknown protein [Arabidopsis thaliana] (TAIR:AT5G39240.1)	P1R3;P1R3
A_84_P767231	0	1.22101	0	0	0	4.66707	AT5G28497	pseudogene, hypothetical protein
A_84_P762010	0	2.25064	2.1222	0	0	6.12763	AT3G28899	unknown protein
A_84_P193944	0	0	0	-1.96888	-1.27632	10.3195	AT5G66650	similar to unknown protein [Arabidopsis thaliana] (TAIR:AT2G23790.1); similar to unnamed protein product [Vitis vinifera] (GB:CAO22909.1); contains InterPro domain Protein of unknown function DUF607 (InterPro:IPR006769)	cMCU;cMCU
A_84_P769168	0	0	0	0	-1.13629	4.29251	AT5G03837	unknown protein
A_84_P21263	0	0	1.08171	0	0	4.78838	AT3G48010	ATCNGC16 (cyclic nucleotide gated channel 16); calmodulin binding / cyclic nucleotide binding / ion channel	ATCNGC16;CNGC16
A_84_P11999	-1.18208	0	0	0	-1.08215	4.45553	AT4G36070	CPK18 (calcium-dependent protein kinase 18); calmodulin-dependent protein kinase	CPK18
A_84_P507561	-1.36003	0	-1.70512	0	-1.3321	4.9714	AT3G21320	similar to ELF3 (EARLY FLOWERING 3) [Arabidopsis thaliana] (TAIR:AT2G25930.1); similar to unnamed protein product [Vitis vinifera] (GB:CAO45746.1)
A_84_P22785	0	-1.46062	0	-1.17842	0	4.62277	AT1G77950	AGL67; transcription factor	AGL67
A_84_P755312	1.05965	0	0	1.04248	1.11592	4.59501	AT2G16365	F-box family protein	AtFDA10;PCH1
A_84_P19055	0	0	0	-1.21893	-1.26132	4.09977	AT1G73290	SCPL5 (serine carboxypeptidase-like 5); serine carboxypeptidase	scpl5
A_84_P189924	-1.34508	-1.43425	0	-1.34099	0	5.48852	AT4G13280	ATTPS12/TPS12 (TERPENOID SYNTHASE12); cyclase	ATTPS12;TPS12
A_84_P16478	-1.7232	0	0	0	0	4.48215	AT3G14460	disease resistance protein (NBS-LRR class), putative	LRRAC1
A_84_P212328	1.26567	1.16454	0	0	0	5.01705	AT3G50010	DC1 domain-containing protein
A_84_P767408	0	0	-1.30143	0	-1.02644	4.73824	AT5G39863	pseudogene, similar to receptor-like kinase, blastp match of 65% identity and 4.1e-20 P-value to GP|1783312|emb|CAA67145.1||X98520 receptor-like kinase {Brassica oleracea}
A_84_P852727	0	1.01394	1.24742	0	0	5.15009	no_match	no_match
A_84_P11603	-1.19343	0	-1.1222	0	0	4.45726	AT2G04300	leucine-rich repeat protein kinase, putative
A_84_P16492	-1.22309	0	0	-1.34585	-1.10777	11.872	AT3G21150	zinc finger (B-box type) family protein	AtBBX32;BBX32;EIP6
A_84_P14823	0	1.19829	0	0	1.44223	5.65266	AT4G33720	pathogenesis-related protein, putative	AtCAPE3;AtCAPE3
A_84_P307240	0	0	0	-1.27181	0	12.7468	AT2G01670	ATNUDT17 (Arabidopsis thaliana Nudix hydrolase homolog 17); hydrolase	atnudt17;NUDT17;atnudt17;NUDT17
A_84_P755624	0	0	0	-4.14221	0	9.16592	AT2G04610	pseudogene, cysteine synthase, blastp match of 63% identity and 2.3e-11 P-value to GP|11559260|dbj|BAB18760.1||AB027000 beta-cyanoalanine synthase {Solanum tuberosum}
A_84_P22807	0	1.69349	0	1.59842	0	4.72403	AT1G55600	WRKY10 (MINISEED3); transcription factor	ATWRKY10;MINI3;WRKY10
A_84_P834310	0	-1.4864	0	0	-1.02301	5.49711	no_match	no_match
A_84_P533343	0	1.18709	0	1.08984	1.11809	4.8237	AT3G49307	Expressed protein
A_84_P755129	1.26975	0	1.42193	0	0	4.56914	AT2G01960	TET14 (TETRASPANIN14)	TET14
A_84_P23724	0	0	0	0	1.90791	5.33719	AT1G17180	ATGSTU25 (Arabidopsis thaliana Glutathione S-transferase (class tau) 25); glutathione transferase	ATGSTU25;GSTU25
A_84_P16050	-1.69396	-1.48834	0	0	0	4.44751	AT1G30935	pseudogene, F-box protein family, contains F-box domain Pfam:PF00646
A_84_P798890	0	1.25058	1.14923	0	0	4.67942	no_match	no_match
A_84_P831406	1.1235	0	0	0	0	4.19667	AT1G52695	phospholipase/carboxylesterase family protein
A_84_P850735	0	0	-1.61721	0	-1.17173	5.12282	AT3G26580	binding
A_84_P793187	0	-1.10651	0	-1.54261	0	4.49139	AT5G16360	NC domain-containing protein
A_84_P595926	0	0	-1.02767	0	0	3.989	AT2G15660	AGL95; transcription factor	AGL95
A_84_P556374	-1.10834	0	0	-1.26465	0	4.33214	AT3G51200	auxin-responsive family protein	SAUR18
A_84_P756943	0	0	0	0	1.14473	12.2438	AT2G07723	pseudogene, similar to orf454~homology with two ORFs from Marchantia polymorpha mtDNA (orf169 and orf322), high similarity to 3'-terminal part of ccl1 of Rhodobacter, blastp match of 76% identity and 3.4e-193 P-value to GP|459537|emb|CAA54966.1||X78036 orf454~homology with two ORFs from Marchantia polymorpha mtDNA (orf169 and orf322), high similarity to 3'-terminal part of ccl1 of Rhodobacter {Oe…
A_84_P91409	0	0	0	0	1.00187	4.5514	AT3G09510;AT2G25550	[AT3G09510, nucleic acid binding];[AT2G25550, transposable element gene]
A_84_P819549	0	0	0	-2.22671	-1.46315	7.77044	AT5G41740	disease resistance protein (TIR-NBS-LRR class), putative
A_84_P751583	1.53563	0	0	0	1.12996	4.48742	AT1G47705	pseudogene, similar to peroxidase 6, similar to peroxidase GB:P00434 GI:464365 from (Brassica rapa); blastp match of 60% identity and 7.0e-14 P-value to GP|5002334|gb|AAD37423.1|AF149281_1|AF149281 peroxidase 6 {Phaseolus vulgaris}
A_84_P563250	0	0	0	-1.24862	-1.52114	5.59921	AT2G26400	ARD/ATARD3 (ACIREDUCTONE DIOXYGENASE); acireductone dioxygenase [iron(II)-requiring]/ heteroglycan binding / metal ion binding	ARD;ARD3;ATARD3
A_84_P766934	0	0	0	0	1.103	4.63895	AT5G66020	ATSAC1B/IBS2 (IMPAIRED IN BABA-INDUCED STERILITY 2); phosphoinositide 5-phosphatase	ATSAC1B;ATSAC6;IBS2;SACIB
A_84_P753120	0	1.08788	0	0	0	4.87763	AT1G53282	Encodes a Plant thionin family protein
A_84_P596321	0	0	0	1.47423	0	5.75924	AT3G06435	Expressed protein
A_84_P836625	0	0	0	0	1.0145	4.71372	AT4G24320	similar to unknown protein [Arabidopsis thaliana] (TAIR:AT1G71850.1); similar to unnamed protein product [Vitis vinifera] (GB:CAO46976.1); contains InterPro domain Protein of unknown function DUF860, plant (InterPro:IPR008578)
A_84_P519702	-1.12828	0	0	-1.18579	0	4.26721	AT1G64295	F-box family protein-related
A_84_P528698	1.07201	0	1.40001	0	0	4.58114	AT2G25330	meprin and TRAF homology domain-containing protein / MATH domain-containing protein
A_84_P521170	0	1.2699	0	0	1.36308	4.82956	AT5G25960	similar to unknown protein [Arabidopsis thaliana] (TAIR:AT5G25950.1); similar to hypothetical protein [Vitis vinifera] (GB:CAN70607.1); contains InterPro domain Protein of unknown function DUF239, plant (InterPro:IPR004314)
A_84_P756079	-1.33993	0	-1.16708	0	0	4.10967	AT2G05800	transposable element gene
A_84_P16276	0	0	0	0	1.06462	6.54644	AT1G63530	similar to hydroxyproline-rich glycoprotein family protein [Arabidopsis thaliana] (TAIR:AT1G63540.1); similar to unnamed protein product [Vitis vinifera] (GB:CAO62858.1)
A_84_P763306	0	1.26089	0	0	0	4.68259	AT4G06566	transposable element gene
A_84_P761425	0	0	0	0	1.05852	4.56561	AT3G31442;AT3G31440	[AT3G31442, transposable element gene];[AT3G31440, transposable element gene]
A_84_P839611	-1.44814	0	0	0	-1.53414	4.621	no_match	no_match
A_84_P500762	1.31178	0	0	0	0	4.59411	AT5G35300	contains InterPro domain Somatomedin B (InterPro:IPR001212)
A_84_P756540	0	1.27072	0	1.46432	0	4.65927	AT2G07200	pseudogene, hypothetical protein
A_84_P701317	-1.65222	0	0	0	0	4.2021	AT2G05117	SCRL9 (SCR-Like 9)	SCRL9
A_84_P841002	0	0	1.03266	0	0	4.85671	AT5G36737;AT5G36660	[AT5G36737, transposable element gene];[AT5G36660, transposable element gene]
A_84_P814230	0	-1.32751	0	-1.50149	0	9.84243	AT2G22500	mitochondrial substrate carrier family protein	ATPUMP5;DIC1;UCP5;ATPUMP5;DIC1;UCP5
A_84_P586394	-1.45903	0	0	0	-1.229	4.15625	AT2G16200	protein binding / protein transporter/ structural molecule	gamma1-COP
A_84_P752341	0	1.18779	0	0	0	4.48277	AT1G67645	pseudogene, hypothetical protein
A_84_P10619	-1.02348	0	0	-1.40294	0	4.2518	AT2G30310	GDSL-motif lipase/hydrolase family protein
A_84_P763257	-1.03911	0	0	0	0	3.89581	AT4G18410;AT5G37125	[AT4G18410, transposable element gene];[AT5G37125, transposable element gene]
A_84_P848773	1.4175	1.39693	0	1.70791	0	4.26196	AT4G15393;AT4G15396	[AT4G15393, CYP702A5 (cytochrome P450, family 702, subfamily A, polypeptide 5); heme binding / iron ion binding / monooxygenase];[AT4G15396, CYP702A6 (cytochrome P450, family 702, subfamily A, polypeptide 6); heme binding / iron ion binding / monooxygenase]	CYP702A5;CYP702A6
A_84_P803789	0	1.11769	0	0	0	5.12036	no_match	no_match
A_84_P11788	0	0	0	0	1.01797	4.3242	AT1G02790	PGA4 (POLYGALACTURONASE 4); polygalacturonase	PG45;PGA4
A_84_P843206	0	1.26656	0	0	0	5.18805	AT1G35220	similar to hypothetical protein OsI_001520 [Oryza sativa (indica cultivar-group)] (GB:EAY73673.1); similar to unnamed protein product [Vitis vinifera] (GB:CAO61671.1); similar to hypothetical protein OsJ_001411 [Oryza sativa (japonica cultivar-group)] (GB:EAZ11586.1)
A_84_P10459	-1.04412	-1.5076	0	0	0	4.96022	AT1G22670	protease-associated zinc finger (C3HC4-type RING finger) family protein	RMR3
A_84_P542709	0	1.24238	0	1.48971	0	4.55631	AT4G08596;AT1G36670	[AT4G08596, transposable element gene];[AT1G36670, transposable element gene]
A_84_P20922	0	-1.01415	0	0	0	5.83644	AT1G60970	clathrin adaptor complex small chain family protein
A_84_P815464	1.28483	0	0	1.19541	0	4.76862	AT1G75910	EXL4 (extracellular lipase 4); acyltransferase/ carboxylesterase/ lipase	EXL4
A_84_P811094	0	-1.03603	0	0	0	9.10944	AT1G56070	LOS1 (Low expression of osmotically responsive genes 1); translation elongation factor/ translation factor, nucleic acid binding	LOS1
A_84_P759920	1.6333	0	0	0	0	4.46357	AT3G33011	transposable element gene
A_84_P538998	0	0	0	1.1572	0	4.51492	AT5G56470	FAD-dependent oxidoreductase family protein	AtGulLO7;GulLO7
A_84_P799463	-1.01573	0	0	0	0	4.39326	no_match	no_match
A_84_P505607	0	1.23002	0	0	0	5.04339	AT2G17055	disease resistance protein-related
A_84_P791365	1.01058	0	0	0	1.21507	4.78963	AT1G61060	F-box family protein
A_84_P826278	0	0	0	-1.43165	0	4.57708	AT4G34520	FAE1 (FATTY ACID ELONGATION1); acyltransferase	FAE1;KCS18
A_84_P767724	0	0	0	1.09055	1.45513	13.6388	AT5G54075	U3D; snoRNA
A_84_P18143	0	0	1.32722	0	0	4.38505	AT1G37140	MCT1 (mei2 C-Terminal RRM only like 1); RNA binding	MCT1
A_84_P14572	0	0	0	-1.00521	-1.0557	4.09943	AT3G21860	ASK10 (ARABIDOPSIS SKP1-LIKE 10); ubiquitin-protein ligase	ASK10;SK10
A_84_P719219	0	1.17429	0	0	0	4.99378	AT3G04470	similar to ankyrin repeat family protein [Arabidopsis thaliana] (TAIR:AT1G04780.1); similar to hypothetical protein OsI_009190 [Oryza sativa (indica cultivar-group)] (GB:EAY87957.1); similar to Os02g0810100 [Oryza sativa (japonica cultivar-group)] (GB:NP_001048467.1); similar to unnamed protein product [Vitis vinifera] (GB:CAO44660.1); contains InterPro domain Ankyrin (InterPro:IPR002110)
A_84_P761831	0	1.19645	0	0	1.10914	4.78873	AT3G52072	other RNA
A_84_P543948	1.38425	0	0	0	0	5.10645	AT3G44070	beta-galactosidase
A_84_P13603	1.00132	0	1.48641	0	0	4.49592	AT3G02960	copper-binding protein-related	AtHMP22
A_84_P839007	0	0	0	0	-1.483	4.12619	no_match	no_match
A_84_P856106	-1.43321	0	0	-1.46657	0	4.65032	no_match	no_match
A_84_P760111	-1.26903	0	-1.56126	0	-1.24373	4.84481	AT3G30875	pseudogene, putative multidrug resistance protein, similar to multidrug resistance protein 1 homolog GB:T06165 GI:7442649 from (Hordeum vulgare); blastp match of 54% identity and 0. P-value to GP|2292907|emb|CAA71179.1||Y10099 P-glycoprotein homologue {Hordeum vulgare subsp. vulgare}
A_84_P767337	-1.08579	0	0	0	0	4.40899	AT5G35332	transposable element gene
A_84_P585762	-1.23316	0	0	-1.34171	0	4.17482	AT3G56610	unknown protein
A_84_P301710	0	0	0	0	-1.00441	4.19591	AT2G02700	DC1 domain-containing protein
A_84_P307010	0	0	0	1.25739	0	5.6621	AT1G76500	DNA-binding family protein	AHL29;SOB3
A_84_P860011	0	0	0	0	1.54264	13.3498	no_match	no_match
A_84_P585411	-1.13511	0	0	0	-1.61923	4.49935	AT1G60740	peroxiredoxin type 2, putative	PRXIID
A_84_P23180	0	1.15016	0	0	0	9.86234	AT3G53800	armadillo/beta-catenin repeat family protein	Fes1B
A_84_P12190	0	0	0	-1.39178	-1.0223	4.96341	AT5G58660	oxidoreductase, 2OG-Fe(II) oxygenase family protein	GA2ox9
A_84_P761438	0	-1.2742	0	0	0	4.75978	AT3G28985	Encodes a ECA1 gametogenesis related family protein [pseudogene]
A_84_P809337	0	0	0	1.02299	0	14.3769	AT4G27440	PORB (PROTOCHLOROPHYLLIDE OXIDOREDUCTASE B); oxidoreductase/ protochlorophyllide reductase	PORB
A_84_P13269	0	1.32267	0	0	0	4.43775	AT1G70110	lectin protein kinase family protein	LecRK-V.1
A_84_P844867	0	-1.31192	0	0	0	4.30278	AT5G13690	alpha-N-acetylglucosaminidase family / NAGLU family	CYL1;NAGLU
A_84_P16393	0	0	0	1.06751	1.07749	5.1803	AT2G13130	pseudogene, F-box protein family, contains Pfam PF00646: F-box domain; similar to F-box protein family, AtFBX9 (GI:20197985) (Arabidopsis thaliana)
A_84_P813977	0	0	0	0	1.10134	10.5935	AT2G29980	FAD3 (FATTY ACID DESATURASE 3); omega-3 fatty acid desaturase	AtFAD3;FAD3;AtFAD3;FAD3;AtFAD3;FAD3
A_84_P304710	0	0	1.18808	0	0	4.69454	AT1G68250	unknown protein
A_84_P17263	0	0	-1.65596	-1.26662	0	5.21301	AT2G23290	AtMYB70 (myb domain protein 70); DNA binding / transcription factor	AtMYB70;MYB70
A_84_P832439	-1.42853	0	0	0	0	5.2853	no_match	no_match
A_84_P14047	0	0	0	1.35943	1.56315	4.90354	AT5G48940	leucine-rich repeat transmembrane protein kinase, putative	RGFR2;RGI2
A_84_P11344	-1.08374	0	0	-1.43231	0	4.82778	AT1G06320	similar to hypothetical protein [Vitis vinifera] (GB:CAN62841.1)
A_84_P597193	0	1.06556	0	0	1.13067	5.00782	AT2G48080	oxidoreductase, 2OG-Fe(II) oxygenase family protein	ALKBH10A
A_84_P791467	1.27768	0	1.67816	1.16342	0	4.77413	AT2G40680	transposable element gene
A_84_P750548	-1.04408	-1.52868	0	0	0	4.49792	AT1G59770	transposable element gene
A_84_P187664	-1.45348	-1.10037	0	0	0	6.12044	AT2G22510	hydroxyproline-rich glycoprotein family protein
A_84_P14191	1.15373	0	0	0	0	4.65434	AT1G30920	F-box family protein
A_84_P856268	0	1.2131	0	0	0	4.94661	no_match	no_match
A_84_P841594	1.01755	0	0	1.15946	1.137	4.78214	AT3G17500	F-box family protein
A_84_P736864	1.16319	0	1.03216	0	0	4.57308	AT4G38500	similar to unknown protein [Arabidopsis thaliana] (TAIR:AT1G28240.1); similar to Os06g0724300 [Oryza sativa (japonica cultivar-group)] (GB:NP_001058611.1); similar to unnamed protein product [Vitis vinifera] (GB:CAO47423.1); similar to hypothetical protein [Vitis vinifera] (GB:CAN61976.1); contains InterPro domain Protein of unknown function DUF616 (InterPro:IPR006852)
A_84_P765990	-1.13597	0	0	0	0	4.40035	AT5G28712	transposable element gene
A_84_P12468	0	0	1.08519	0	0	4.3573	AT1G20000	TAF11b (TBP-ASSOCIATED FACTOR 11b); transcription initiation factor	TAF11b
A_84_P596694	1.17149	0	1.64968	0	0	4.14747	AT5G29050	similar to unknown protein [Arabidopsis thaliana] (TAIR:AT2G11015.1)
A_84_P157455	-1.04877	0	0	0	-1.27275	4.57078	AT4G10370	DC1 domain-containing protein
A_84_P729644	1.29675	0	0	1.28405	0	4.94471	no_match	no_match
A_84_P813320	0	1.11644	0	0	0	5.83556	no_match	no_match
A_84_P830925	0	0	0	-1.19583	0	5.06191	AT4G23450	zinc finger (C3HC4-type RING finger) family protein	AIRP1;AtAIRP1
A_84_P755285	0	-1.05415	0	-1.13784	-1.01429	4.27028	AT2G05025	transposable element gene
A_84_P752122	0	0	0	-1.2412	-1.00387	4.33553	AT1G60150	transposable element gene
A_84_P799685	0	0	0	-1.24387	0	6.40623	AT1G05340	similar to unknown protein [Arabidopsis thaliana] (TAIR:AT2G32210.1)	AthCYSTM1
A_84_P192784	0	0	0	1.78907	0	4.39848	AT3G61035	cytochrome P450 family protein
A_84_P185784	1.01256	0	0	0	0	7.02111	AT2G39920	acid phosphatase class B family protein
A_84_P14331	0	0	0	-1.80552	-1.66934	11.9664	AT1G76650	CML38; calcium ion binding	CML38
A_84_P143839	0	0	0	-1.29762	0	4.58769	AT3G10585	myb family transcription factor / I-box binding factor-related protein
A_84_P510832	0	-1.2882	0	0	0	4.39445	AT1G60050	nodulin-related	UMAMIT35
A_84_P13119	1.0945	0	0	0	0	4.94779	AT5G54020	zinc ion binding
A_84_P557480	-1.0241	0	0	0	0	4.16357	AT5G15725	unknown protein	GLV9
A_84_P268900	0	-1.88714	0	0	-1.65844	5.17883	AT3G21990	receptor-like protein kinase-related
A_84_P590606	0	0	0	1.2795	1.34453	8.40526	AT1G05730	similar to unknown protein [Arabidopsis thaliana] (TAIR:AT2G31725.1); similar to hypothetical protein [Vitis vinifera] (GB:CAN73933.1); contains InterPro domain Protein of unknown function DUF842, eukaryotic (InterPro:IPR008560)
A_84_P130006	-1.26633	-1.16433	0	0	0	4.22122	AT2G40050	DC1 domain-containing protein
A_84_P791801	0	0	0	1.33848	1.11697	4.83233	AT5G06500	AGL96; DNA binding / transcription factor	AGL96
A_84_P21215	0	0	0	-1.48291	0	4.64055	AT3G24290	ammonium transporter, putative	AMT1;5
A_84_P598732	-1.11957	-1.15507	0	0	-1.0373	4.09182	AT1G36925	unknown protein
A_84_P592927	0	0	0	0	-1.50442	3.86277	AT4G03580	similar to cathepsin-related [Arabidopsis thaliana] (TAIR:AT5G17080.1)
A_84_P768725	0	0	0	1.35878	1.28262	6.12382	AT5G35375	unknown protein
A_84_P755435	-1.15487	0	0	0	0	4.03305	AT2G11850	transposable element gene
A_84_P11189	0	0	0	0	1.13831	7.06575	AT1G49790	F-box family protein-related
A_84_P802565	0	0	0	0	-1.16129	6.8724	AT5G13840	WD-40 repeat family protein	CCS52B;FZR3
A_84_P20528	0	0	1.23383	0	0	4.9209	AT4G15370	BARS1 (BARUOL SYNTHASE 1); catalytic	BARS1;PEN2
A_84_P762664	0	0	0	0	-1.22777	4.2515	AT3G25577	similar to unknown protein [Arabidopsis thaliana] (TAIR:AT3G25573.1)
A_84_P14490	-1.12195	0	0	0	-1.16131	4.44863	AT2G34180	CIPK13 (SNF1-RELATED PROTEIN KINASE 3.7); kinase	ATWL2;CIPK13;SnRK3.7;WL2
A_84_P767846	0	0	0	0	1.69236	5.04309	AT5G58810	subtilisin-like serine protease, pseudogene, contains similarity to prepro-cucumisin GI:807698 from (Cucumis melo); non-consensus acceptor site AA at exon 6; blastp match of 43% identity and 2.1e-113 P-value to GP|13325079|gb|AAD02075.3||AF036960 subtilisin-like protease C1 {Glycine max}
A_84_P91259	0	1.28355	0	1.15363	0	4.25292	AT4G09143	pseudogene, type 2 peroxiredoxin -related, similar to type 2 peroxiredoxin, putative
A_84_P528364	0	0	0	0	1.21195	4.79351	AT5G60230;AT5G60240	[AT5G60230, SEN2 (SPLICING ENDONUCLEASE 2); tRNA-intron endonuclease];[AT5G60240, unknown protein]	ATSEN2;SEN2
A_84_P857892	0	1.22164	0	0	0	4.72656	no_match	no_match
A_84_P607864	-1.09159	-1.64743	0	0	0	5.61856	AT3G02885	GASA5 (GAST1 PROTEIN HOMOLOG 5)	GASA5
A_84_P739414	-1.17108	0	0	0	-1.4107	3.88741	AT2G41540	GPDHC1; NAD binding / glycerol-3-phosphate dehydrogenase (NAD+)	GPDHC1
A_84_P14819	0	0	0	1.13056	0	4.99679	AT4G32700	DNA-directed DNA polymerase family protein	POLQ;TEB
A_84_P764974	0	0	1.40404	1.00906	0	4.68464	AT4G03438	MIR447C; miRNA
A_84_P757175	0	-1.81981	0	0	0	4.75785	AT2G06983	SCRL16 (SCR-Like 16)	SCRL16
A_84_P16799	0	0	0	-1.87623	-1.38417	12.1732	AT1G18300	ATNUDT4 (Arabidopsis thaliana Nudix hydrolase homolog 4); hydrolase	atnudt4;NUDT4
A_84_P754850	0	-1.57055	0	0	0	5.36062	AT1G61093	similar to unknown protein [Arabidopsis thaliana] (TAIR:AT1G61095.1)
A_84_P575989	0	0	-1.10008	0	0	4.1329	AT4G10860	similar to unknown protein [Arabidopsis thaliana] (TAIR:AT4G10880.1)
A_84_P839845	1.04206	0	0	0	0	4.40062	no_match	no_match
A_84_P548456	0	1.019	0	0	0	4.85353	AT4G03640	transposable element gene
A_84_P11781	0	0	0	1.18779	1.27465	7.96314	AT3G11050	ATFER2 (FERRITIN 2); ferric iron binding	ATFER2;FER2
A_84_P18378	-1.26229	0	-1.15942	0	0	4.44698	AT3G20140	CYP705A23 (cytochrome P450, family 705, subfamily A, polypeptide 23); oxygen binding	CYP705A23
A_84_P566091	1.19692	0	0	0	0	7.74236	AT3G44440	unknown protein
A_84_P13670	1.28341	0	0	1.39177	0	4.31851	AT3G28520	AAA-type ATPase family protein
A_84_P563616	0	0	0	1.17415	1.14504	5.48973	AT4G37030	similar to unknown protein [Arabidopsis thaliana] (TAIR:AT4G12680.1); similar to unnamed protein product [Vitis vinifera] (GB:CAO71835.1)
A_84_P16923	0	-1.82972	0	-1.46945	0	13.4399	AT5G59820	RHL41 (RESPONSIVE TO HIGH LIGHT 41); nucleic acid binding / transcription factor/ zinc ion binding	AtZAT12;RHL41;ZAT12
A_84_P18769	0	-1.76536	0	-1.63333	-1.63033	4.75224	no_match	no_match
A_84_P768412	-1.07737	-1.39088	0	0	0	4.20287	AT5G36340;AT5G36310;AT5G36550;AT5G36530	[AT5G36340, Encodes a ECA1 gametogenesis related family protein];[AT5G36310, Encodes a ECA1 gametogenesis related family protein];[AT5G36550, Encodes a ECA1 gametogenesis related family protein];[AT5G36530, Encodes a ECA1 gametogenesis related family protein [pseudogene]]
A_84_P829774	0	0	0	0	1.02963	11.1015	no_match	no_match
A_84_P539896	-1.48589	-1.10131	0	0	0	4.10456	AT5G62400	contains InterPro domain ENTH/VHS (InterPro:IPR008942)
A_84_P754063	1.13698	1.2946	0	0	0	5.25669	AT1G07901	unknown protein
A_84_P612840	0	1.36178	1.55904	0	0	4.85953	AT5G38680	kelch repeat-containing F-box family protein
A_84_P17175	1.18486	0	0	0	1.64068	5.64841	AT1G32560	late embryogenesis abundant group 1 domain-containing protein / LEA group 1 domain-containing protein	AtLEA4-1;LEA4-1
A_84_P768705	0	0	-2.21445	-1.45533	0	5.15391	AT5G20225;AT5G20220	[AT5G20225, other RNA];[AT5G20220, zinc knuckle (CCHC-type) family protein]
A_84_P532167	0	-1.54926	0	0	0	4.67705	AT1G76470	cinnamoyl-CoA reductase
A_84_P11153	-1.13672	0	0	0	0	4.10775	AT5G25420	xanthine/uracil permease family protein
A_84_P534384	0	-1.737	0	0	0	4.56471	AT4G36560	unknown protein
A_84_P836223	1.14305	0	1.38327	0	0	4.39474	no_match	no_match
A_84_P543942	1.14011	0	0	0	0	4.49374	AT3G30725	ATGDU6 (ARABIDOPSIS THALIANA GLUTAMINE DUMPER 6)	AtGDU6;GDU6
A_84_P768177	0	0	0	-1.32125	0	4.31527	AT5G08315	Encodes a defensin-like (DEFL) family protein.
A_84_P736427	-2.49999	0	0	0	0	4.40992	AT5G56120	similar to unknown protein [Arabidopsis thaliana] (TAIR:AT3G12870.1); similar to unnamed protein product [Vitis vinifera] (GB:CAO45199.1)
A_84_P812535	-1.41379	-1.65697	0	-1.39709	0	4.99011	AT4G11650	ATOSM34 (OSMOTIN 34)	ATOSM34;OSM;OSM34
A_84_P92059	1.11206	0	0	1.11607	0	10.0152	AT5G67480	BT4 (BTB AND TAZ DOMAIN PROTEIN 4); protein binding / transcription regulator	ATBT4;BT4;ATBT4;BT4
A_84_P835133	1.00845	1.04987	0	0	0	4.98513	AT5G10200	binding	SAV4
A_84_P187744	0	0	0	0	1.4087	6.51272	AT3G48300	CYP71A23 (cytochrome P450, family 71, subfamily A, polypeptide 23); oxygen binding	CYP71A23
A_84_P580158	-1.20732	0	0	0	0	4.68738	AT2G24780	unknown protein
A_84_P838718	0	0	0	1.24441	1.36013	8.12188	AT1G05730	similar to unknown protein [Arabidopsis thaliana] (TAIR:AT2G31725.1); similar to hypothetical protein [Vitis vinifera] (GB:CAN73933.1); contains InterPro domain Protein of unknown function DUF842, eukaryotic (InterPro:IPR008560)
A_84_P12718	1.57628	0	0	1.2215	0	4.39516	AT3G28390	PGP18 (P-GLYCOPROTEIN 18); ATPase, coupled to transmembrane movement of substances	ABCB18;PGP18;SAND
A_84_P740357	0	-1.5316	0	0	0	5.08606	AT1G64610	WD-40 repeat family protein
A_84_P860750	0	1.47794	0	1.23127	0	4.68971	no_match	no_match
A_84_P808136	0	1.356	0	0	0	5.27825	AT2G32670	ATVAMP725 (Arabidopsis thaliana vesicle-associated membrane protein 725)	ATVAMP725;VAMP725;ATVAMP725;VAMP725
A_84_P23067	-1.05967	0	0	0	0	8.59134	AT3G17360	POK1 (PHRAGMOPLAST ORIENTING KINESIN 1); microtubule motor	POK1
A_84_P751570	0	0	0	-1.08268	0	4.40781	AT1G63920	pseudogene, similar to putative AP endonuclease/reverse transcriptase, blastp match of 35% identity and 1.4e-51 P-value to GP|21952510|gb|AAM82604.1|AF525305_2|AF525305 putative AP endonuclease/reverse transcriptase {Brassica napus}
A_84_P20226	0	1.16173	0	0	0	5.1134	AT3G06640	protein kinase family protein
A_84_P20620	1.20814	1.30811	0	0	0	4.98066	AT5G35550	TT2 (TRANSPARENT TESTA 2); DNA binding / transcription factor	ATMYB123;ATTT2;MYB123;TT2
A_84_P765514	0	0	0	-1.42715	0	4.39128	AT4G14105	unknown protein
A_84_P819058	0	0	-1.41113	0	0	4.61935	AT3G46640	PCL1 (PHYTOCLOCK 1); DNA binding / transcription factor	LUX;PCL1
A_84_P216988	0	1.06957	0	0	0	13.2489	AT2G15960	unknown protein
A_84_P797450	0	0	0	1.02975	0	4.88137	AT2G14290	F-box family protein	AtFDB13
A_84_P17353	1.61731	0	0	1.58293	0	5.48998	AT3G01190	peroxidase 27 (PER27) (P27) (PRXR7)
A_84_P513910	0	1.62823	0	0	0	5.06201	no_match	no_match
A_84_P585555	-1.43646	0	0	0	0	4.63831	AT2G30660	3-hydroxyisobutyryl-coenzyme A hydrolase, putative / CoA-thioester hydrolase, putative
A_84_P750226	0	0	0	1.06283	0	4.19205	AT1G47950	transposable element gene
A_84_P796826	1.02188	0	0	0	0	6.23435	AT2G07787	unknown protein
A_84_P755200	0	-1.51122	0	-1.40258	-1.30578	4.5144	AT2G25015	pseudogene, similar to Hypothetical protein, blastp match of 39% identity and 2.3e-08 P-value to GP|20219037|gb|AAM15781.1|AC104428_2|AC104428 Hypothetical protein {Oryza sativa (japonica cultivar-group)}
A_84_P860343	0	0	1.81899	1.47878	0	5.1539	AT2G26290	ARSK1 (ROOT-SPECIFIC KINASE 1); kinase	ARSK1;PBL12
A_84_P16080	0	0	-1.25086	-1.13391	0	4.18583	AT1G51290	F-box family protein (FBX10)
A_84_P612072	0	1.35365	0	0	0	4.54847	AT1G36920	similar to unknown protein [Arabidopsis thaliana] (TAIR:AT2G05642.1); contains InterPro domain Nucleic acid-binding, OB-fold-like (InterPro:IPR016027)
A_84_P842141	0	0	1.27412	0	0	4.74425	AT1G26510	F-box family protein
A_84_P591602	0	0	0	0	-1.09148	5.7025	AT1G36640	similar to unknown protein [Arabidopsis thaliana] (TAIR:AT1G36622.1)
A_84_P595517	-1.12798	0	0	0	0	4.7971	AT3G44790	meprin and TRAF homology domain-containing protein / MATH domain-containing protein
A_84_P18509	-1.11758	0	0	0	-1.45473	4.2897	AT4G04120	transposable element gene
A_84_P197204	0	-1.2656	0	-1.08153	0	4.13433	AT4G32370	glycoside hydrolase family 28 protein / polygalacturonase (pectinase) family protein
A_84_P511689	0	0	0	1.70358	0	6.61847	AT1G48605	ATHAL3B (Arabidopsis thaliana Hal3-like protein B); electron carrier	ATHAL3B;HAL3;HAL3B
A_84_P13270	0	1.00138	0	0	0	5.41589	AT1G70220	similar to unknown protein [Arabidopsis thaliana] (TAIR:AT1G24050.1); similar to unnamed protein product [Vitis vinifera] (GB:CAO40953.1); contains domain UNCHARACTERIZED (PTHR13542)
A_84_P851683	0	0	0	0	1.40634	4.62321	no_match	no_match
A_84_P222669	1.02717	0	0	0	0	13.0804	AT1G76930	ATEXT4 (EXTENSIN 4)	ATEXT1;ATEXT4;EXT1;EXT4;ORG5;ATEXT1;ATEXT4;EXT1;EXT4;ORG5
A_84_P857475	-1.40868	0	0	0	0	5.88584	AT2G01670	ATNUDT17 (Arabidopsis thaliana Nudix hydrolase homolog 17); hydrolase	atnudt17;NUDT17;atnudt17;NUDT17
A_84_P97216	0	0	1.18342	0	1.28894	4.59112	AT3G43148	pseudogene, hypothetical protein, similar to contains similarity to Drosophila suppressor of sable protein (GB:M57889)
A_84_P213308	0	0	0	0	1.28392	6.17057	AT4G22505	Encodes a Protease inhibitor/seed storage/LTP family protein [pseudogene]
A_84_P858060	0	0	1.04165	0	0	4.01056	no_match	no_match
A_84_P841606	0	0	1.00486	0	0	4.57275	no_match	no_match
A_84_P768577	1.33377	0	0	0	0	5.04695	AT5G36490;AT5G36530;AT5G36480;AT5G36510;AT5G36657;AT5G36440;AT3G42565;AT5G36550;AT5G36390;AT5G36380;AT5G36340;AT5G36410;AT5G36658;AT5G36310;AT5G36460;AT5G36420;AT5G36370;AT5G36350;AT5G36320;AT5G36450;AT5G36400;AT5G36470;AT5G36500;AT5G36520;AT5G36540;AT5G36360;AT5G36430	[AT5G36490, Encodes a ECA1 gametogenesis related family protein];[AT5G36530, Encodes a ECA1 gametogenesis related family protein [pseudogene]];[AT5G36480, Encodes a ECA1 gametogenesis related family protein];[AT5G36510, Encodes a ECA1 gametogenesis related family protein [pseudogene]];[AT5G36657, Encodes a ECA1 gametogenesis related family protein];[AT5G36440, Encodes a ECA1 gametogenesis related…
A_84_P581234	0	0	0	0	-1.04161	4.14811	AT3G32400	formin homology 2 domain-containing protein / FH2 domain-containing protein
A_84_P788143	0	0	1.27235	0	1.12028	4.61312	AT3G24020	disease resistance-responsive family protein
A_84_P763740	0	0	0	-1.40001	-1.51196	5.01342	AT4G34470;AT4G34210	[AT4G34470, ASK12 (ARABIDOPSIS SKP1-LIKE 12); protein binding / ubiquitin-protein ligase];[AT4G34210, ASK11 (ARABIDOPSIS SKP1-LIKE 11); ubiquitin-protein ligase]	ASK12;SK12;ASK11;SK11
A_84_P13257	0	0	1.1493	0	0	4.73493	AT1G60525;AT1G60530	[AT1G60525, other RNA];[AT1G60530, dynamin family protein]	DRP4A
A_84_P23283	1.52816	0	0	0	0	4.79986	AT1G29100	copper-binding family protein	AtHMP07
A_84_P196294	0	0	0	-1.24714	0	4.24563	AT2G28860	CYP710A4 (cytochrome P450, family 710, subfamily A, polypeptide 4); oxygen binding	CYP710A4;CYP710A4
A_84_P18172	1.80836	0	0	0	0	7.97604	AT2G19970	pathogenesis-related protein, putative
A_84_P703109	0	0	-1.36178	-1.12519	-1.14956	7.28255	AT3G48360	BT2 (BTB AND TAZ DOMAIN PROTEIN 2); protein binding / transcription factor/ transcription regulator	ATBT2;BT2
A_84_P755546	1.53984	0	1.73076	0	0	5.27445	AT5G38920;AT2G16080	[AT5G38920, nucleic acid binding / ribonuclease H];[AT2G16080, pseudogene, similar to OSJNBb0041J06.18, blastp match of 33% identity and 6.9e-11 P-value to GP|27818010|dbj|BAC55773.1||AP005176 OSJNBb0041J06.18 {Oryza sativa (japonica cultivar-group)}]
A_84_P532625	-1.62296	0	0	-1.41646	0	4.99469	AT4G39810	exonuclease family protein	NEN4
A_84_P861351	0	1.19751	0	1.20457	1.05617	5.05133	no_match	no_match
A_84_P21868	0	-1.07045	0	0	0	4.81778	AT1G60980	ATGA20OX4 (GIBBERELLIN 20-OXIDASE 4); gibberellin 20-oxidase	ATGA20OX4;GA20OX4
A_84_P768568	1.97888	0	0	0	1.5131	4.7478	AT5G34903	Encodes a ECA1 gametogenesis related family protein [pseudogene]
A_84_P14072	0	0	0	0	1.01656	7.01722	AT5G56320	ATEXPA14 (ARABIDOPSIS THALIANA EXPANSIN A14)	ATEXP14;ATEXPA14;ATHEXP;EXP14;EXPA14
A_84_P842835	-1.5262	-1.37104	0	0	0	4.76895	no_match	no_match
A_84_P833133	-1.15259	0	-1.51595	0	0	4.53989	AT4G20940	leucine-rich repeat family protein	GHR1
A_84_P800386	1.47867	0	0	0	0	7.26215	no_match	no_match
A_84_P503600	-1.24324	0	0	0	-1.04405	4.0318	AT1G22000	F-box family protein
A_84_P572925	0	-1.1144	0	-1.15157	0	4.02578	AT1G58643;AT1G58936;AT1G59312	[AT1G58643, similar to unknown protein [Arabidopsis thaliana] (TAIR:AT1G58936.1); similar to unknown protein [Arabidopsis thaliana] (TAIR:AT1G59312.1); similar to unknown protein [Arabidopsis thaliana] (TAIR:AT1G22100.1); similar to unnamed protein product [Vitis vinifera] (GB:CAO61115.1); contains InterPro domain Protein of unknown function DUF941 (InterPro:IPR009286)];[AT1G58936, similar to unk…
A_84_P763564	0	-1.23606	0	0	0	4.10652	AT4G09470;AT4G13263	[AT4G09470, Encodes a ECA1 gametogenesis related family protein [pseudogene]];[AT4G13263, similar to unknown protein [Arabidopsis thaliana] (TAIR:AT4G13261.1); contains InterPro domain Protein of unknown function DUF784, Arabidopsis thaliana (InterPro:IPR008502)]
A_84_P16712	1.14349	0	0	0	0	6.44572	AT4G32990	transducin family protein / WD-40 repeat family protein
A_84_P857561	0	0	1.34141	0	0	4.69408	no_match	no_match
A_84_P310643	0	0	0	1.19521	0	4.55998	AT4G27170	2S seed storage protein 4 / 2S albumin storage protein / NWMU2-2S albumin 4	AT2S4;SESA4
A_84_P794296	1.17558	0	0	0	0	4.91842	no_match	no_match
A_84_P170853	0	0	0	1.02992	0	5.75401	AT2G42005	amino acid transporter family protein	AtAVT3B
A_84_P538572	1.23167	0	0	0	0	4.7223	AT3G11680	similar to unknown protein [Arabidopsis thaliana] (TAIR:AT1G08440.1); similar to unnamed protein product [Vitis vinifera] (GB:CAO50152.1); contains InterPro domain Protein of unknown function UPF0005 (InterPro:IPR006214)
A_84_P22967	0	0	0	-1.91471	0	12.5183	AT2G22500	mitochondrial substrate carrier family protein	ATPUMP5;DIC1;UCP5;ATPUMP5;DIC1;UCP5
A_84_P856564	0	0	1.39864	0	0	5.06979	no_match	no_match
A_84_P786552	-1.29367	0	0	0	-1.3388	5.33551	AT2G20870	cell wall protein precursor, putative
A_84_P307070	0	0	0	1.02046	0	4.89347	AT1G55030	F-box family protein
A_84_P845020	0	0	0	0	1.20391	4.55704	AT1G02310	glycosyl hydrolase family protein 5 / cellulase family protein / (1-4)-beta-mannan endohydrolase, putative	MAN1;MAN1
A_84_P583222	0	0	1.08584	0	0	8.7001	AT4G36925	similar to unknown protein [Arabidopsis thaliana] (TAIR:AT2G24945.1)
A_84_P526704	0	0	0	0	-1.567	4.53483	AT1G21530	AMP-binding protein, putative
A_84_P850430	1.06979	0	0	0	0	4.97845	no_match	no_match
A_84_P753133	0	-1.14121	0	0	0	5.1504	AT1G45225	Encodes a ECA1 gametogenesis related family protein [pseudogene]
A_84_P751266	0	-1.03848	0	-1.00846	0	4.21938	AT1G35960	transposable element gene
A_84_P553387	0	0	0	0	1.449	4.89943	AT1G64405	unknown protein
A_84_P15266	-2.78858	0	0	0	0	5.61117	AT1G74460	GDSL-motif lipase/hydrolase family protein
A_84_P728305	0	0	0	-1.0565	0	4.76697	AT1G69910	protein kinase family protein
A_84_P759893	0	1.28217	0	0	0	4.79654	AT3G30722	transposable element gene
A_84_P551329	0	1.0949	0	0	1.53979	4.57731	AT5G41430	zinc finger (C3HC4-type RING finger) family protein	ATL85
A_84_P14218	0	0	0	0	1.2409	5.33661	AT1G65610	ATGH9A2/KOR2 (ARABIDOPSIS THALIANA GLYCOSYL HYDROLASE 9A2); hydrolase, hydrolyzing O-glycosyl compounds	ATGH9A2;AtKOR2;KOR2
A_84_P17653	1.50696	0	0	0	0	5.58313	AT4G31760	peroxidase, putative
A_84_P844048	0	1.30975	1.67234	0	0	4.75526	AT2G15610	similar to unknown protein [Arabidopsis thaliana] (TAIR:AT2G15590.1); similar to unknown protein [Arabidopsis thaliana] (TAIR:AT2G15590.2); similar to unnamed protein product [Vitis vinifera] (GB:CAO71847.1); similar to hypothetical protein [Vitis vinifera] (GB:CAN61779.1); contains InterPro domain Protein of unknown function DUF1685 (InterPro:IPR012881)
A_84_P173481	1.13538	0	0	0	0	4.71762	AT5G55690	MADS-box protein (AGL47)	AGL47
A_84_P578948	-1.23812	0	0	0	-1.44312	4.97188	AT5G63700	zinc finger (C3HC4 type RING finger) family protein
A_84_P239195	0	0	0	0	1.05529	3.96645	AT3G45920	receptor protein kinase-related
A_84_P590207	0	0	0	1.45525	1.22522	8.12417	AT3G58270	meprin and TRAF homology domain-containing protein / MATH domain-containing protein
A_84_P764039	0	0	0	0	-1.42117	4.52583	AT4G22960	similar to unknown protein [Arabidopsis thaliana] (TAIR:AT4G11860.1); similar to unnamed protein product [Vitis vinifera] (GB:CAO63644.1); contains InterPro domain Protein of unknown function DUF544 (InterPro:IPR007518)
A_84_P844251	0	0	0	1.4957	1.36507	4.43445	AT5G41150	UVH1 (ULTRAVIOLET HYPERSENSITIVE 1)	ATRAD1;RAD1;UVH1
A_84_P754259	0	1.16539	0	0	0	4.65612	AT1G07051	MIR847a; miRNA
A_84_P756586	0	0	0	0	1.03652	4.47021	AT2G14405	pseudogene, hypothetical protein
A_84_P16345	-1.53974	0	0	0	-1.06376	4.35637	AT2G27220	BLH5 (BELL1-LIKE HOMEODOMAIN 5); DNA binding / transcription factor	BLH5
A_84_P854715	1.05728	0	0	0	0	5.03502	AT3G44340	CEF (CLONE EIGHTY-FOUR); transporter	CEF
A_84_P109472	0	0	0	2.13165	2.1882	5.76584	AT2G47770	benzodiazepine receptor-related	ATTSPO;TSPO;ATTSPO;TSPO
A_84_P820471	0	0	0	0	-1.44638	4.7682	no_match	no_match
A_84_P762349	0	1.00432	0	0	0	5.08304	AT3G05746	unknown protein
A_84_P820919	-1.31629	-1.09862	0	0	0	4.25603	AT2G41800	similar to unknown protein [Arabidopsis thaliana] (TAIR:AT2G41810.1); similar to unnamed protein product [Vitis vinifera] (GB:CAO23583.1); similar to hypothetical protein [Vitis vinifera] (GB:CAN80832.1); contains InterPro domain Protein of unknown function DUF642 (InterPro:IPR006946); contains InterPro domain Galactose-binding like (InterPro:IPR008979)	TEB
A_84_P800114	-1.15066	0	0	-1.80582	0	4.67738	AT5G50780	ATP-binding region, ATPase-like domain-containing protein	AtMORC4;MORC4
A_84_P543408	-1.39284	-1.59649	0	0	0	4.90514	AT5G55132	Encodes a defensin-like (DEFL) family protein.
A_84_P751458	0	0	0	1.30851	0	4.41634	AT1G40127	transposable element gene
A_84_P236243	0	-1.01562	0	0	0	4.22547	AT5G34581	hydroxyproline-rich glycoprotein family protein
A_84_P157495	-1.1758	0	0	0	0	3.92358	AT1G05450;AT1G05460	[AT1G05450, protease inhibitor/seed storage/lipid transfer protein (LTP)-related];[AT1G05460, SDE3 (SILENCING DEFECTIVE)]	SDE3
A_84_P611605	-1.01876	0	0	0	0	3.85924	AT4G04404	zinc finger (C2H2 type) family protein
A_84_P505499	0	-1.0378	0	0	0	3.8839	AT1G53705	ATP binding / aminoacyl-tRNA ligase/ nucleotide binding
A_84_P19476	-1.06043	0	0	0	0	4.71754	AT4G11730	ATPase, plasma membrane-type, putative / proton pump, putative
A_84_P17555	1.03526	0	0	0	1.12103	4.63265	AT4G01890	glycoside hydrolase family 28 protein / polygalacturonase (pectinase) family protein
A_84_P571367	-1.0108	0	0	0	0	5.60295	AT3G08490	similar to unknown protein [Arabidopsis thaliana] (TAIR:AT5G42860.1); similar to unknown [Populus trichocarpa] (GB:ABK92537.1)
A_84_P756426	-1.13261	0	0	0	0	4.05885	AT2G11690	transposable element gene
A_84_P709533	0	0	0	-1.84425	0	8.14022	AT4G13395	DVL10/RTFL12 (ROTUNDIFOLIA LIKE 12)	DVL10;RTFL12
A_84_P557013	0	1.49671	0	0	0	4.40483	AT2G04830	F-box family protein	AtFDB10
A_84_P759736	0	0	1.33659	1.06986	0	4.79799	AT3G44000	transposable element gene
A_84_P823754	-1.05665	-1.25013	0	0	0	4.74315	no_match	no_match
A_84_P843603	0	0	0	0	1.38264	4.08977	AT2G26135	zinc finger (C3HC4-type RING finger) family protein	RFA9
A_84_P834569	0	0	0	-1.04997	-1.32384	5.00934	AT3G16340	ATPDR1/PDR1 (PLEIOTROPIC DRUG RESISTANCE 1); ATPase, coupled to transmembrane movement of substances	ABCG29;AtABCG29;ATPDR1;PDR1
A_84_P544526	0	0	0	1.15661	0	4.87496	AT1G54880	unknown protein
A_84_P828997	0	0	0	0	-1.13686	4.62878	no_match	no_match
A_84_P849999	0	0	1.38168	0	0	4.52849	no_match	no_match
A_84_P757590	0	0	0	1.09991	0	4.63323	AT2G22155	Encodes a ECA1 gametogenesis related family protein
A_84_P10515	0	0	-1.32019	0	0	3.98329	AT1G33950	avirulence-responsive family protein / avirulence induced gene (AIG1) family protein	IAN7
A_84_P839790	0	0	0	-1.51836	0	6.97721	no_match	no_match
A_84_P18056	0	0	0	-1.03485	0	6.87851	AT1G77870	MUB5 (MEMBRANE-ANCHORED UBIQUITIN-FOLD PROTEIN 5 PRECURSOR)	MUB5
A_84_P845241	-1.39022	0	0	-1.61401	0	4.4687	AT3G13610	oxidoreductase, 2OG-Fe(II) oxygenase family protein	F6'H1
A_84_P20890	0	0	0	-1.59435	-1.29743	11.6152	AT1G72920	disease resistance protein (TIR-NBS class), putative	TN9;TN9;TN9
A_84_P837725	1.12352	0	0	0	0	6.02002	AT2G07706	unknown protein
A_84_P529624	0	-1.1135	0	0	0	4.87552	AT2G39320	OTU-like cysteine protease family protein
A_84_P547206	-1.89281	0	0	0	0	4.17277	AT1G64410	transposable element gene
A_84_P800420	0	0	0	-1.14557	0	4.90928	AT3G26520	TIP2 (TONOPLAST INTRINSIC PROTEIN 2); water channel	GAMMA-TIP2;SITIP;TIP1;2;TIP2
A_84_P159285	0	0	1.32098	1.30237	0	4.37827	AT5G53240	similar to unknown protein [Arabidopsis thaliana] (TAIR:AT5G55270.1); contains InterPro domain Protein of unknown function DUF295 (InterPro:IPR005174)	AtDOB7
A_84_P837319	0	0	0	0	-1.84304	4.33793	no_match	no_match
A_84_P795124	0	0	0	1.74255	1.34318	6.52967	AT2G41730	similar to unknown protein [Arabidopsis thaliana] (TAIR:AT5G24640.1); similar to unnamed protein product [Vitis vinifera] (GB:CAO14635.1)	HRG1
A_84_P842907	0	0	0	1.2904	1.03337	4.30655	AT3G21490	copper-binding family protein	AtHMP26
A_84_P551808	0	0	3.17183	0	3.07884	6.95049	AT3G01345	Expressed protein
A_84_P752761	1.11937	0	0	0	0	4.98959	AT1G76954	Encodes a defensin-like (DEFL) family protein.
A_84_P21525	0	0	0	-2.4593	-2.93817	9.07873	AT5G12030	AT-HSP17.6A (Arabidopsis thaliana heat shock protein 17.6A)	AT-HSP17.6A;HSP17.6;HSP17.6A
A_84_P842018	1.17338	1.27349	0	0	0	5.01058	AT5G38870	transposable element gene
A_84_P840341	0	0	1.31527	0	0	5.01026	AT1G75890;AT1G75891	[AT1G75890, family II extracellular lipase 2 (EXL2)];[AT1G75891, other RNA]
A_84_P22377	0	0	0	-2.78041	0	6.31039	AT4G30430	TET9 (TETRASPANIN9)	TET9
A_84_P723787	1.11244	1.09359	0	0	0	4.23201	no_match	no_match
A_84_P753885	0	0	0	1.14246	0	4.22869	AT1G56418	unknown protein
A_84_P763388	0	1.19111	0	0	0	4.46271	AT4G06600	pseudogene, hypothetical protein
A_84_P791501	0	-1.27883	0	0	0	4.41971	AT3G09380	Identical to UPF0195 protein At3g09380 [Arabidopsis Thaliana] (GB:Q9SR25); similar to unknown protein [Arabidopsis thaliana] (TAIR:AT1G68310.1); similar to unnamed protein product [Vitis vinifera] (GB:CAO15754.1); similar to Os04g0595200 [Oryza sativa (japonica cultivar-group)] (GB:NP_001053732.1); contains InterPro domain Protein of unknown function DUF59 (InterPro:IPR002744)
A_84_P736161	1.75117	0	0	0	0	14.5893	no_match	no_match
A_84_P736021	0	-1.21587	0	-1.23204	0	4.2029	AT5G45276	unknown pseudogene
A_84_P15257	-1.18567	-1.493	0	-1.26103	0	4.85303	AT1G48640	lysine and histidine specific transporter, putative
A_84_P830457	-1.10687	0	-1.40379	0	0	3.92944	AT4G39480	CYP96A9 (cytochrome P450, family 96, subfamily A, polypeptide 9); oxygen binding	CYP96A9
A_84_P586962	1.88135	0	0	0	1.32113	7.52449	AT5G56880	unknown protein
A_84_P824264	0	0	0	-1.80336	0	8.95356	AT1G56660	unknown protein
A_84_P815509	0	-1.04243	-1.19998	0	0	5.21047	no_match	no_match
A_84_P514320	0	0	0	0	-1.11879	3.92366	AT1G31520	unknown protein
A_84_P529780	-1.1941	0	0	0	-1.099	4.4528	AT3G50250	similar to unknown protein [Arabidopsis thaliana] (TAIR:AT4G19270.1)
A_84_P796962	-1.45558	0	0	0	0	4.18703	AT2G44000	similar to unknown protein [Arabidopsis thaliana] (TAIR:AT1G64065.1); similar to unnamed protein product [Vitis vinifera] (GB:CAO49537.1); contains InterPro domain Harpin-induced 1 (InterPro:IPR010847)
A_84_P761076	0	0	0	-1.16966	0	9.1775	AT3G55646	similar to unknown protein [Arabidopsis thaliana] (TAIR:AT2G39855.2)
A_84_P759746	0	0	0	-1.28728	0	4.64759	AT3G29647	transposable element gene
A_84_P12889	1.01857	1.31508	0	0	1.08411	5.04693	AT4G23780	similar to unknown protein [Arabidopsis thaliana] (TAIR:AT4G23770.1)
A_84_P769265	1.50656	1.53588	0	0	0	4.62088	AT5G01734	unknown protein
A_84_P23621	-1.04289	0	0	-1.14509	0	4.27201	AT1G36095	electron carrier/ heme binding / iron ion binding
A_84_P18220	0	0	1.19634	1.0251	0	4.8368	AT2G27120	POL2B/TIL2 (TILTED2); DNA-directed DNA polymerase	POL2B;TIL2
A_84_P588463	0	1.24305	0	0	0	5.11814	AT4G10845	unknown protein
A_84_P14705	0	0	0	0	-1.08616	4.63393	AT3G62780	C2 domain-containing protein
A_84_P18881	0	1.23518	0	0	1.2364	5.32631	AT5G37450	leucine-rich repeat transmembrane protein kinase, putative
A_84_P859379	0	0	0	0	1.18845	4.67185	AT2G43235	sugar porter
A_84_P860685	0	0	0	0	-1.58222	4.37419	AT3G60080	zinc finger (C3HC4-type RING finger) family protein	BTL13
A_84_P514754	-1.33634	0	0	0	0	6.54796	AT4G02810	similar to unknown protein [Arabidopsis thaliana] (TAIR:AT1G03170.1); similar to hypothetical protein [Vitis vinifera] (GB:CAN75990.1)	FAF1
A_84_P826332	0	0	0	-1.65565	0	4.78612	AT4G08230	glycine-rich protein
A_84_P799083	0	1.05486	0	0	0	4.42883	AT5G27345	transposable element gene
A_84_P837053	1.07459	0	0	0	0	14.3305	ATMG00690	hypothetical protein	ORF240A
A_84_P22643	0	0	0	1.69017	1.87391	11.0868	AT5G20150	SPX (SYG1/Pho81/XPR1) domain-containing protein	ATSPX1;SPX1
A_84_P810531	1.1876	0	0	1.2328	0	4.49651	no_match	no_match
A_84_P504929	0	0	0	-1.68382	0	9.10524	AT3G29000	calcium-binding EF hand family protein
A_84_P767101	0	0	0	1.54266	0	4.39405	AT5G29040	pseudogene, hypothetical protein
A_84_P70554	0	0	0	0	1.12074	5.07711	AT5G37050	similar to phox (PX) domain-containing protein [Arabidopsis thaliana] (TAIR:AT5G58440.1); similar to unnamed protein product [Vitis vinifera] (GB:CAO21370.1); contains domain SORTING NEXIN (PTHR10555); contains domain gb def: Emb|CAB87268.1 (PTHR10555:SF2)
A_84_P68354	0	-1.13599	0	0	0	5.11687	AT1G61930	similar to unknown protein [Arabidopsis thaliana] (TAIR:AT1G11700.1); similar to unnamed protein product [Vitis vinifera] (GB:CAO17934.1); contains InterPro domain Protein of unknown function DUF584 (InterPro:IPR007608)	S40-6
A_84_P760653	-1.26697	0	0	0	0	3.96406	AT3G42230	transposable element gene
A_84_P832617	-1.11712	0	0	0	0	4.48329	AT5G35917	CYP79A3P (cytochrome P450, family 79, subfamily A, polypeptide 3 pseudogene); heme binding / iron ion binding / monooxygenase	CYP79A3P
A_84_P756070	-1.09139	0	0	0	-1.00415	3.91666	AT2G05770	transposable element gene
A_84_P265130	0	1.04237	0	0	0	5.95541	AT1G79260	Identical to Uncharacterized protein At1g79260 [Arabidopsis Thaliana] (GB:O64527); similar to hypothetical protein [Vitis vinifera] (GB:CAN83082.1); contains InterPro domain Region of unknown function DUF1794 (InterPro:IPR014878)
A_84_P738955	0	1.12975	0	0	0	5.06252	AT5G07370	IPK2a (INOSITOL POLYPHOSPHATE KINASE 2 ALPHA); inositol or phosphatidylinositol kinase	ATIPK2A;IMPK;IPK2a
A_84_P767871	0	0	0	-1.07552	0	4.50165	AT5G32595	transposable element gene
A_84_P758054	0	0	0	1.54155	0	9.58602	AT2G06002	other RNA
A_84_P826608	0	0	0	-1.8604	-1.38048	8.88308	AT5G66650	similar to unknown protein [Arabidopsis thaliana] (TAIR:AT2G23790.1); similar to unnamed protein product [Vitis vinifera] (GB:CAO22909.1); contains InterPro domain Protein of unknown function DUF607 (InterPro:IPR006769)	cMCU;cMCU
A_84_P537288	0	0	0	-1.36292	0	4.61166	AT4G33290	F-box family protein
A_84_P14438	0	0	0	0	-1.25598	4.31212	AT2G30690	similar to unknown protein [Arabidopsis thaliana] (TAIR:AT1G08800.2); similar to unknown protein [Arabidopsis thaliana] (TAIR:AT1G08800.1); similar to unnamed protein product [Vitis vinifera] (GB:CAO70635.1); contains InterPro domain Protein of unknown function DUF593 (InterPro:IPR007656)	MyoB4
A_84_P799197	0	-1.02862	0	0	0	5.00884	AT5G59950	RNA and export factor-binding protein, putative	ALY1
A_84_P734516	0	0	0	0	1.26504	4.57707	AT5G60553	Encodes a defensin-like (DEFL) family protein.
A_84_P22525	0	0	0	0	-1.29298	4.12328	AT5G39930	similar to pre-mRNA cleavage complex family protein [Arabidopsis thaliana] (TAIR:AT3G04680.2); similar to pre-mRNA cleavage complex family protein [Arabidopsis thaliana] (TAIR:AT3G04680.1); similar to unnamed protein product [Vitis vinifera] (GB:CAO14899.1); contains InterPro domain Pre-mRNA cleavage complex II Clp1 (InterPro:IPR010655)	CLPS5
A_84_P794100	0	-1.02768	0	0	0	6.74331	AT1G19490	bZIP transcription factor family protein	bZIP62
A_84_P547923	0	0	0	-1.02292	-1.30173	4.31408	AT4G09190	F-box family protein
A_84_P758408	-1.56654	0	0	0	0	4.10129	AT2G20298	pseudogene of exonuclease family protein
A_84_P842297	-1.13627	0	0	0	-1.14604	3.94312	no_match	no_match
A_84_P841621	1.0924	0	0	0	0	4.87134	no_match	no_match
A_84_P755191	0	0	0	-1.23735	0	5.32626	AT2G06910	transposable element gene
A_84_P830983	0	0	-1.83619	0	0	4.57065	AT3G09360	RNA polymerase II transcription factor	BRF2
A_84_P751564	0	0	1.56608	0	0	4.8791	AT1G11595;AT4G03950	[AT1G11595, pseudogene, putative glucose 6 phosphate/phosphate translocator, blastp match of 60% identity and 2.3e-78 P-value to GP|2997593|gb|AAC08526.1||AF020816 glucose-6-phosphate/phosphate-translocator precursor {Solanum tuberosum}];[AT4G03950, glucose-6-phosphate/phosphate translocator, putative]
A_84_P13815	0	0	0	1.03913	1.50609	5.70061	AT4G19030	NLM1 (NOD26-like intrinsic protein 1;1); water channel	AT-NLM1;ATNLM1;NIP1;1;NLM1
A_84_P583250	0	0	0	-1.06254	0	4.3452	AT5G06040	self-incompatibility protein-related
A_84_P289354	0	1.10102	0	0	0	11.8066	AT2G15890	MEE14 (maternal effect embryo arrest 14)	CBP1;MEE14
A_84_P23056	0	0	1.28189	1.22256	0	4.74757	AT3G08790	VHS domain-containing protein / GAT domain-containing protein	TOL8
A_84_P825221	0	1.77988	0	0	0	4.89078	AT5G65080	AGL68/MAF5 (MADS AFFECTING FLOWERING 5); transcription factor	AGL68;MAF5;AGL68;MAF5
A_84_P14924	0	0	-1.05741	0	0	5.33446	AT5G23000	ATMYB37/MYB37/RAX1 (myb domain protein 37); DNA binding / transcription factor	ATMYB37;MYB37;RAX1
A_84_P796362	1.06562	0	0	0	0	14.2719	no_match	no_match
A_84_P792041	-1.26496	0	0	0	-1.75032	4.34781	no_match	no_match
A_84_P818455	0	-1.26752	-1.36441	0	0	4.70744	AT2G37560	ATORC2/ORC2 (ORIGIN RECOGNITION COMPLEX SECOND LARGEST SUBUNIT); DNA replication origin binding / protein binding	ATORC2;ORC2
A_84_P589278	0	-1.26982	0	0	0	4.41933	AT3G48620	chloroplast outer membrane protein-related
A_84_P849700	0	0	1.23175	0	0	11.7901	no_match	no_match
A_84_P23032	0	1.13018	0	0	1.00182	5.17661	AT3G01620	glycosyl transferase family 17 protein
A_84_P843729	0	0	0	-1.17333	0	4.6876	no_match	no_match
A_84_P608698	1.0381	0	1.466	0	0	4.8216	AT2G36820	similar to unnamed protein product [Vitis vinifera] (GB:CAO62991.1)
A_84_P581174	0	-1.14292	0	0	0	4.90071	AT3G13130	similar to hypothetical protein [Vitis vinifera] (GB:CAN76025.1)
A_84_P13101	0	0	1.29762	0	0	4.96622	AT5G48710	ubiquitin-related	SUMO6
A_84_P19581	0	0	0	0	-1.1561	3.82132	AT4G15200	formin homology 2 domain-containing protein / FH2 domain-containing protein	AFH3;FH3
A_84_P14298	1.03155	0	0	0	0	4.24861	AT1G50050	pathogenesis-related protein, putative
A_84_P19128	0	-1.33997	0	0	0	5.47874	AT2G46130	WRKY43 (WRKY DNA-binding protein 43); transcription factor	ATWRKY43;WRKY43
A_84_P721136	-2.50886	0	0	0	0	5.44707	AT1G66173	other RNA
A_84_P818534	-1.38153	0	0	0	0	5.10919	AT5G07990	TT7 (TRANSPARENT TESTA 7); flavonoid 3'-monooxygenase/ oxygen binding	CYP75B1;D501;TT7
A_84_P798459	0	0	0	0	-1.38719	4.3303	no_match	no_match
A_84_P765341	0	0	0	0	-1.08445	4.94168	AT4G24973	similar to self-incompatibility protein-related [Arabidopsis thaliana] (TAIR:AT4G24975.1); similar to hypothetical protein [Vitis vinifera] (GB:CAN83400.1); contains InterPro domain Plant self-incompatibility S1 (InterPro:IPR010264)
A_84_P798617	0	0	2.20922	0	1.46409	7.45047	no_match	no_match
A_84_P502032	1.4082	0	0	0	0	4.60032	AT2G15185	zinc knuckle (CCHC-type) protein-related
A_84_P829384	0	1.2511	0	0	0	4.75673	AT1G11765	S1 self-incompatibility protein-related
A_84_P16114	0	0	0	0	1.41716	6.6779	AT1G09350	ATGOLS3 (ARABIDOPSIS THALIANA GALACTINOL SYNTHASE 3); transferase, transferring glycosyl groups / transferase, transferring hexosyl groups	AtGolS3;GolS3
A_84_P22924	1.04064	1.11021	0	0	0	4.93249	AT2G47550	pectinesterase family protein	PMEI-PME20
A_84_P83519	0	0	0	0	-1.31239	6.66287	AT1G62225	similar to unknown protein [Arabidopsis thaliana] (TAIR:AT1G62060.1)
A_84_P770393	1.20215	0	0	0	0	12.8137	ATMG00090	ribosomal protein S3	RPS3
A_84_P792917	0	-1.79994	0	0	0	5.26111	AT3G26790	FUS3 (FUSCA 3); DNA binding / transcription factor	FUS3;FUS3
A_84_P798077	0	0	0	1.26369	0	4.62715	no_match	no_match
A_84_P576126	0	0	-1.17902	0	0	4.05089	AT5G12330	LRP1 (LATERAL ROOT PRIMORDIUM 1)	LRP1
A_84_P736411	1.2023	0	0	1.77801	0	5.49474	no_match	no_match
A_84_P59770	0	1.5726	0	0	0	6.15737	AT3G42130	glycine-rich protein
A_84_P14321	0	0	0	-1.13144	0	10.0799	AT1G74440	similar to unknown protein [Arabidopsis thaliana] (TAIR:AT1G18720.1); similar to unknown [Populus trichocarpa] (GB:ABK94463.1); similar to hypothetical protein [Vitis vinifera] (GB:CAN69808.1); contains InterPro domain Protein of unknown function DUF962 (InterPro:IPR009305)	MHL
A_84_P20704	0	0	0	1.92608	2.00312	6.09166	AT5G59320	LTP3 (LIPID TRANSFER PROTEIN 3); lipid binding	LTP3
A_84_P760162	0	0	1.15115	0	0	4.68187	AT3G32023	transposable element gene
A_84_P802006	0	0	1.28197	0	0	4.41269	no_match	no_match
A_84_P10917	0	0	0	0	-1.0366	4.72974	AT3G60920;AT2G05642	[AT3G60920, beige/BEACH domain-containing protein];[AT2G05642, similar to replication protein-related [Arabidopsis thaliana] (TAIR:AT1G52950.1); similar to Os07g0190600 [Oryza sativa (japonica cultivar-group)] (GB:NP_001059088.1); similar to hypothetical protein OsI_024302 [Oryza sativa (indica cultivar-group)] (GB:EAZ03070.1); contains InterPro domain Protein of unknown function DUF223, Arabidop…	BCHC1
A_84_P12490	0	-1.00354	0	0	0	4.98797	AT1G73410	MYB54 (myb domain protein 54); DNA binding / transcription factor	ATMYB54;MYB54
A_84_P527843	-1.07538	0	0	0	0	3.78282	AT2G34120	cytochrome-c oxidase
A_84_P840991	0	1.33207	0	0	0	4.83091	AT4G06487	transposable element gene
A_84_P547636	0	0	0	0	-1.36763	4.40012	AT4G23110	insulin-like growth factor binding	EFC;TCO
A_84_P607294	0	0	0	1.13934	0	6.9873	AT5G09840	similar to unknown protein [Arabidopsis thaliana] (TAIR:AT5G64710.1); similar to unnamed protein product [Vitis vinifera] (GB:CAO14463.1); contains InterPro domain Protein of unknown function DUF537 (InterPro:IPR007491)	MNU2
A_84_P834058	-1.31213	0	0	0	0	5.26144	AT3G15340	PPI2 (PROTON PUMP INTERACTOR 2)	PPI2
A_84_P14780	0	0	0	-1.12156	0	4.82045	AT4G24080	ALL1 (ALDOLASE LIKE); carbon-carbon lyase/ catalytic	ALL1
A_84_P809546	-1.26238	0	0	-1.09288	-1.00856	4.39494	AT3G52930	fructose-bisphosphate aldolase, putative	AtFBA8;FBA8
A_84_P753306	0	-1.05838	0	0	0	5.11785	AT1G34825;AT1G34930;AT1G34795;AT1G34815;AT1G34860;AT1G34840;AT1G34805;AT1G34850;AT1G34800;AT1G34810;AT1G34792;AT1G34820;AT1G34830	[AT1G34825, Encodes a Plant thionin family protein];[AT1G34930, Encodes a Plant thionin family protein];[AT1G34795, Encodes a Plant thionin family protein];[AT1G34815, Encodes a Plant thionin family protein];[AT1G34860, Encodes a Plant thionin family protein];[AT1G34840, Encodes a Plant thionin family protein];[AT1G34805, Encodes a Plant thionin family protein];[AT1G34850, Encodes a Plant thionin…
A_84_P863273	0	0	0	-1.96246	0	5.71848	AT5G09530	hydroxyproline-rich glycoprotein family protein	PELPK1;PRP10
A_84_P13224	1.31571	1.26909	0	0	0	4.85865	AT1G44085	glycine-rich protein
A_84_P830209	0	1.0408	0	0	0	5.46006	AT5G01200	myb family transcription factor
A_84_P20400	0	1.0826	0	0	0	5.17892	AT4G03950	glucose-6-phosphate/phosphate translocator, putative
A_84_P857301	0	0	0	-1.65011	-1.30589	9.091	AT2G40140	CZF1/ZFAR1; transcription factor	ATSZF2;CZF1;SZF2;TZF10;ZFAR1
A_84_P757250	0	1.15033	0	0	0	5.03608	AT2G02135	Encodes a member of a family of small,secreted, cysteine rich protein with sequence similarity to the PCP (pollen coat protein) gene family.
A_84_P715335	-1.28364	0	0	0	-1.40391	4.64905	AT5G63780	SHA1 (SHOOT APICAL MERISTEM ARREST 1); protein binding / zinc ion binding	SHA1
A_84_P788534	-1.39429	0	0	0	0	5.42876	AT2G16210	transcriptional factor B3 family protein	REM24;REM24
A_84_P756131	1.73124	0	0	0	0	4.3645	AT2G12580	transposable element gene
A_84_P809746	0	0	-1.12298	0	0	4.98368	no_match	no_match
A_84_P610807	0	0	0	-1.0791	0	4.58807	AT4G32630	ARF GTPase activator/ zinc ion binding
A_84_P769151	0	0	-1.28186	0	0	4.12782	AT5G11416	unknown protein
A_84_P755940	1.38929	1.53094	0	0	0	4.91393	AT2G32310	similar to transcription factor [Arabidopsis thaliana] (TAIR:AT1G05290.1); contains InterPro domain CCT (InterPro:IPR010402)
A_84_P758607	1.08419	0	0	0	0	5.15594	AT2G23808	pseudogene of transcriptional factor B3 family protein
A_84_P790034	1.24118	0	0	0	0	4.89245	AT3G05090;AT3G05080	[AT3G05090, transducin family protein / WD-40 repeat family protein];[AT3G05080, unknown protein]	LRS1
A_84_P218368	0	0	0	1.25122	0	4.73385	AT5G44345	F-box family protein-related
A_84_P22865	0	0	0	-1.07679	0	6.94197	AT1G25430	transposable element gene
A_84_P793525	-1.22743	0	0	0	0	3.89379	AT3G06470	GNS1/SUR4 membrane family protein	ELO2
A_84_P19707	0	0	0	0	-1.58259	4.76037	AT5G45210	disease resistance protein (TIR-NBS-LRR class), putative
A_84_P761903	0	0	-1.32396	0	0	4.70811	AT3G19790;AT3G19780	[AT3G19790, unknown protein];[AT3G19780, similar to unknown protein [Arabidopsis thaliana] (TAIR:AT1G33780.1); similar to unnamed protein product [Vitis vinifera] (GB:CAO15395.1); contains InterPro domain Protein of unknown function DUF179 (InterPro:IPR003774); contains InterPro domain Thioredoxin-like fold (InterPro:IPR012336); contains InterPro domain Thioredoxin fold (InterPro:IPR012335)]	DUF179
A_84_P14892	0	0	0	0	-1.45733	4.38702	AT5G08460	GDSL-motif lipase/hydrolase family protein
A_84_P796904	0	-1.79792	0	0	-1.40907	5.02292	AT3G23320	nucleic acid binding
A_84_P869736	1.1921	0	0	0	0	4.88272	AT5G62165	AGL42 (AGAMOUS LIKE 42); transcription factor	AGL42;FYF;AGL42;FYF
A_84_P791763	1.05176	0	0	0	0	4.28466	no_match	no_match
A_84_P580314	1.10504	0	0	0	0	6.05077	AT3G22235	unknown protein	AthCYSTM8
A_84_P851094	0	0	0	0	-1.5788	5.38512	AT1G61600	similar to unknown protein [Arabidopsis thaliana] (TAIR:AT1G13520.1); similar to unknown [Populus trichocarpa] (GB:ABK94028.1); contains InterPro domain Protein of unknown function DUF1262 (InterPro:IPR010683)
A_84_P14475	-1.06553	0	0	0	0	4.72664	AT1G30080	glycosyl hydrolase family 17 protein
A_84_P835274	0	0	1.64578	0	0	4.72515	no_match	no_match
A_84_P761753	0	-1.77952	0	0	0	4.88544	AT3G27884	other RNA
A_84_P10965	0	0	-1.60525	0	-1.412	4.40936	AT4G11390	DC1 domain-containing protein
A_84_P500928	1.49309	1.39284	0	0	0	6.14362	AT1G08890	sugar transporter family protein	ESL3.05
A_84_P756165	0	-1.19556	0	0	0	3.87549	AT2G05400	meprin and TRAF homology domain-containing protein / MATH domain-containing protein
A_84_P59560	0	1.31401	0	0	0	5.9818	AT4G11430	hydroxyproline-rich glycoprotein family protein
A_84_P785348	0	0	0	-1.6643	-1.62141	11.6269	AT5G51190	AP2 domain-containing transcription factor, putative	ERF105;ERF105
A_84_P857583	0	-1.18789	0	0	0	4.38757	AT1G12805	nucleotide binding
A_84_P753911	0	0	0	0	-1.23693	4.28246	AT1G74448	unknown protein
A_84_P225079	-1.06909	0	0	0	0	4.11705	AT4G21240	F-box family protein
A_84_P12970	0	0	-1.31114	0	0	4.5215	AT4G17660	protein kinase, putative	PBL20
A_84_P837229	0	0	0	1.14769	1.42102	7.03812	AT4G28790	basic helix-loop-helix (bHLH) family protein
A_84_P858241	-1.1228	0	0	0	0	9.13146	no_match	no_match
A_84_P793360	0	0	0	0	-1.10013	4.59678	AT3G46540	epsin N-terminal homology (ENTH) domain-containing protein / clathrin assembly protein-related
A_84_P840621	0	0	-1.28697	0	0	4.77899	AT1G19530	similar to unnamed protein product [Vitis vinifera] (GB:CAO61141.1)	RGAT1
A_84_P756156	0	0	0	0	-1.65116	4.32886	AT2G10265	transposable element gene
A_84_P862159	0	0	0	0	-1.09449	4.01864	AT2G24850	TAT3 (TYROSINE AMINOTRANSFERASE 3); transaminase	TAT;TAT3
A_84_P23077	0	1.15184	1.36201	0	0	4.85346	AT1G26390	FAD-binding domain-containing protein	AtBBE4
A_84_P558994	0	1.23576	1.45036	0	0	4.659	AT3G31410	transposable element gene
A_84_P828956	-2.47341	0	0	0	0	4.55673	no_match	no_match
A_84_P520600	0	1.15225	1.33909	0	0	4.70544	AT1G67025	similar to unknown protein [Arabidopsis thaliana] (TAIR:AT1G18380.1); similar to Ser/Thr protein kinase [Lotus japonicus] (GB:BAD95895.1)
A_84_P54170	0	0	-1.24715	-1.08407	0	13.4354	AT3G57450	similar to unnamed protein product [Vitis vinifera] (GB:CAO40798.1)
A_84_P16642	0	0	0	-1.08487	-1.1148	14.0437	AT4G12720	AtNUDT7 (ARABIDOPSIS THALIANA NUDIX HYDROLASE HOMOLOG 7); hydrolase/ nucleoside-diphosphatase	AtNUDT7;GFG1;NUDT7
A_84_P766346	0	0	1.63578	0	0	4.72139	AT5G33405	pseudogene, hypothetical protein
A_84_P22246	0	0	-1.43971	0	0	5.33183	AT1G24010	Identical to Uncharacterized protein At1g24010 [Arabidopsis Thaliana] (GB:P0C0B1;GB:Q9LR93); similar to Bet v I allergen family protein [Arabidopsis thaliana] (TAIR:AT1G24000.1); contains InterPro domain Bet v I allergen; (InterPro:IPR000916)
A_84_P704923	0	0	0	1.40576	0	4.56535	AT5G28143	pseudogene, hypothetical protein
A_84_P797148	-1.0658	0	0	0	0	4.14512	no_match	no_match
A_84_P12696	0	-1.37264	0	0	0	9.45043	AT1G26790	Dof-type zinc finger domain-containing protein	CDF6
A_84_P20142	0	0	-1.51745	0	0	5.44504	AT2G40680	transposable element gene
A_84_P24075	1.66424	0	0	0	0	5.64154	AT3G06260	GATL4 (Galacturonosyltransferase-like 4); polygalacturonate 4-alpha-galacturonosyltransferase/ transferase, transferring glycosyl groups / transferase, transferring hexosyl groups	GATL4;GolS9
A_84_P860398	0	-1.0289	0	0	0	5.89627	AT1G23620	pseudogene, hypothetical protein
A_84_P757654	-1.50217	0	0	-2.09693	0	4.98028	AT2G20597	Encodes a Plant thionin family protein
A_84_P14727	0	0	0	-1.17828	0	4.71272	AT4G04680	binding
A_84_P19944	0	0	0	-1.30579	-1.04967	12.0703	AT1G72910	disease resistance protein (TIR-NBS class), putative	TN8
A_84_P731530	0	-1.12794	0	-1.24619	0	4.62412	AT4G10613	similar to unknown protein [Arabidopsis thaliana] (TAIR:AT1G33710.1); similar to putative AP endonuclease/reverse transcriptase [Brassica napus] (GB:AAM82604.1); contains InterPro domain RNA-directed DNA polymerase (reverse transcriptase), related (InterPro:IPR015706)
A_84_P16583	0	0	1.07471	0	0	5.41024	no_match	no_match
A_84_P16769	0	0	0	0	-1.61633	4.31847	AT5G04630	CYP77A9 (cytochrome P450, family 77, subfamily A, polypeptide 9); oxygen binding	CYP77A9
A_84_P551948	-1.36963	0	0	0	0	6.08868	AT3G55160	similar to unnamed protein product [Vitis vinifera] (GB:CAO14954.1); similar to hypothetical protein [Vitis vinifera] (GB:CAN72934.1); similar to unknown [Oryza sativa (japonica cultivar-group)] (GB:AAO72654.1); contains InterPro domain HEAT (InterPro:IPR000357)	THADA
A_84_P572295	-1.25264	0	0	-1.32354	0	5.14438	AT3G19610	similar to unknown protein [Arabidopsis thaliana] (TAIR:AT1G08760.1); similar to hypothetical protein [Vitis vinifera] (GB:CAN75715.1); similar to predicted protein [Physcomitrella patens subsp. patens] (GB:EDQ63015.1); similar to predicted protein [Physcomitrella patens subsp. patens] (GB:EDQ49909.1); contains InterPro domain Protein of unknown function DUF936, plant (InterPro:IPR010341)	CORD6
A_84_P835953	0	0	0	-1.03159	0	4.69186	AT2G05185;AT5G22608	[AT2G05185, similar to unknown protein [Arabidopsis thaliana] (TAIR:AT5G22608.1)];[AT5G22608, similar to unknown protein [Arabidopsis thaliana] (TAIR:AT2G05185.1)]
A_84_P847925	0	1.06632	0	0	0	5.14962	no_match	no_match
A_84_P840228	0	0	1.12841	0	0	4.64151	AT5G32487	transposable element gene
A_84_P861161	0	0	0	1.12803	0	4.82119	no_match	no_match
A_84_P759198	-1.15482	0	0	0	-1.35726	3.93184	AT3G32033	transposable element gene
A_84_P13657	0	0	0	1.35397	1.46956	7.77446	AT3G29590	AT5MAT; O-malonyltransferase/ transferase	AT5MAT
A_84_P800170	0	1.01974	0	0	1.10742	4.97965	no_match	no_match
A_84_P759754	1.30514	0	0	0	0	4.62714	AT3G45480	nucleic acid binding / protein binding / zinc ion binding	RFA6;RFA6
A_84_P812308	1.45443	0	0	0	0	6.00154	AT1G80160	lactoylglutathione lyase family protein / glyoxalase I family protein	GLYI7
A_84_P15977	0	1.11655	0	0	0	4.93406	AT1G01750	actin-depolymerizing factor, putative	ADF11
A_84_P768269	1.26736	1.3488	0	0	0	4.66613	AT5G19315	Encodes a defensin-like (DEFL) family protein.
A_84_P843750	0	0	0	-1.25494	0	6.4298	AT2G43670	glycosyl hydrolase family protein 17
A_84_P19013	-1.42338	0	0	0	0	4.13369	AT1G32960	ATSBT3.3; subtilase	ATSBT3.3;SBT3.3
A_84_P854705	0	0	0	0	1.02871	5.12836	no_match	no_match
A_84_P859091	0	0	0	0	-1.02017	3.79541	AT2G20520	FLA6	FLA6
A_84_P22510	0	0	1.5307	0	0	6.54288	AT5G28230	pseudogene, similar to glucose-6-phosphate/phosphate-translocator precursor, contains similarity to glucose-6-phosphate/phosphate-translocator precursors; blastp match of 78% identity and 1.6e-75 P-value to GP|2997591|gb|AAC08525.1||AF020814 glucose-6-phosphate/phosphate-translocator precursor {Pisum sativum}
A_84_P16816	-1.73154	0	0	0	0	9.16697	AT5G23020	IMS2/MAM-L/MAM3 (METHYLTHIOALKYMALATE SYNTHASE-LIKE); 2-isopropylmalate synthase/ methylthioalkylmalate synthase	IMS2;MAM-L;MAM3
A_84_P837470	0	0	0	1.00746	0	5.74518	AT1G05490	CHR31 (chromatin remodeling 31); ATP binding / DNA binding / helicase/ nucleic acid binding	chr31;CLSY3
A_84_P800497	0	0	0	1.06499	0	4.61778	AT4G01100	mitochondrial substrate carrier family protein	ADNT1
A_84_P555692	-1.28501	0	-1.53729	0	0	4.52602	AT5G12280	RNA binding
A_84_P572331	-1.07543	0	0	-1.25329	0	4.33996	AT3G31930	transposable element gene
A_84_P837830	0	0	0	0	1.58649	4.83924	AT3G21020	transposable element gene
A_84_P20442	0	0	-1.62397	0	0	4.38339	AT4G20800	FAD-binding domain-containing protein	AtBBE17
A_84_P582270	-1.36169	0	0	0	0	4.47138	AT4G22235	Encodes a defensin-like (DEFL) family protein.
A_84_P794989	-1.23126	-1.12055	0	0	0	4.22998	AT5G09330	ANAC082 (Arabidopsis NAC domain containing protein 82); transcription factor	ANAC082;NAC082;VNI1
A_84_P201138	-1.01284	0	0	0	0	4.11695	AT2G32470	F-box family protein-related
A_84_P18921	1.48877	0	0	0	0	4.22718	AT1G55560	SKS14 (SKU5 Similar 14); copper ion binding / oxidoreductase	sks14
A_84_P23516	0	0	0	0	-2.14922	4.98374	AT5G51990	CBF4/DREB1D (C- REPEAT-BINDING FACTOR 4); DNA binding / transcription activator/ transcription factor	CBF4;DREB1D
A_84_P560003	-1.12669	-1.55838	0	0	0	4.53116	AT4G15056	similar to unknown protein [Arabidopsis thaliana] (TAIR:AT4G15053.1); similar to unknown protein [Arabidopsis thaliana] (TAIR:AT1G10190.1); similar to hypothetical protein [Vitis vinifera] (GB:CAN80518.1); contains InterPro domain Protein of unknown function DUF239, plant (InterPro:IPR004314)
A_84_P22629	0	0	0	1.03779	1.00055	7.64592	AT5G66960	prolyl oligopeptidase family protein
A_84_P12847	0	-1.40778	0	0	-1.07496	4.20389	AT1G06120	fatty acid desaturase family protein	ADS1.4
A_84_P93339	0	0	0	0	1.02079	4.04802	AT1G36030	F-box family protein
A_84_P13077	0	0	0	-2.72899	-2.2357	9.73465	AT5G42380	CML37/CML39; calcium ion binding	AtCML37;CML37;AtCML37;CML37
A_84_P23994	0	-1.05522	0	0	0	4.40656	AT3G03080	NADP-dependent oxidoreductase, putative
A_84_P17582	0	0	0	0	-1.32005	13.507	AT4G11280	ACS6 (1-AMINOCYCLOPROPANE-1-CARBOXYLIC ACID (ACC) SYNTHASE 6)	ACS6;ATACS6
A_84_P517166	1.03096	0	0	1.21053	0	4.71233	AT2G21655	similar to unknown protein [Arabidopsis thaliana] (TAIR:AT3G29797.1); contains InterPro domain Protein of unknown function DUF784, Arabidopsis thaliana (InterPro:IPR008502)
A_84_P836721	0	0	0	-1.14574	-1.25191	9.04531	AT4G19520	disease resistance protein (TIR-NBS-LRR class), putative
A_84_P17170	-1.5697	0	0	0	0	4.38987	AT1G80590	WRKY66 (WRKY DNA-binding protein 66); transcription factor	ATWRKY66;WRKY66
A_84_P751035	0	0	0	0	-1.21915	4.61085	AT1G36225	transposable element gene
A_84_P260480	0	1.02762	0	0	0	4.87386	AT3G11990	similar to unknown protein [Arabidopsis thaliana] (TAIR:AT1G45190.1); contains InterPro domain Protein of unknown function DUF784, Arabidopsis thaliana (InterPro:IPR008502)
A_84_P775653	1.36513	0	0	0	0	4.72904	AT2G31080	transposable element gene
A_84_P12291	-1.21319	0	0	0	0	4.25246	AT1G69090	F-box family protein	AtFDB6
A_84_P301370	0	-1.01435	0	0	0	4.6767	AT2G38890	similar to hypothetical protein [Vitis vinifera] (GB:CAN75604.1)
A_84_P613041	0	0	0	0	-1.17033	5.25156	AT1G77650	F-box family protein
A_84_P760665	0	0	0	0	1.17934	4.9251	AT3G55310	oxidoreductase
A_84_P858035	0	0	0	0	-1.24833	4.70162	no_match	no_match
A_84_P830028	0	0	0	-1.15881	-1.08571	8.64564	no_match	no_match
A_84_P140239	0	0	0	-1.11407	0	4.63169	AT5G02580	similar to unknown protein [Arabidopsis thaliana] (TAIR:AT3G55240.1); similar to hypothetical protein OsI_019565 [Oryza sativa (indica cultivar-group)] (GB:EAY98332.1); similar to Os05g0462000 [Oryza sativa (japonica cultivar-group)] (GB:NP_001055765.1); contains InterPro domain Conserved hypothetical protein CHP01589, plant (InterPro:IPR006476)
A_84_P756882	0	0	0	1.19949	0	4.96459	AT2G16895	pseudogene, similar to unnamed protein product, blastp match of 40% identity and 5.7e-21 P-value to GP|9995047|emb|CAC07382.1||AX007155 unnamed protein product {Nicotiana tabacum}
A_84_P817991	0	0	0	-1.15498	0	13.9956	AT2G23810	TET8 (TETRASPANIN8)	TET8;TET8;TET8
A_84_P848657	0	-1.32523	0	0	0	5.40678	AT5G44530	subtilase family protein
A_84_P610172	0	0	0	1.01452	0	7.38313	AT5G23930	mitochondrial transcription termination factor-related / mTERF-related	mTERF34
A_84_P844736	0	0	0	0	1.02196	4.28456	AT5G56660	ILL2 (IAA-leucine resistant (ILR)-like gene 2); metallopeptidase	ILL2
A_84_P19036	0	-1.60839	0	0	0	4.33884	AT1G27710	glycine-rich protein
A_84_P15678	-1.48876	0	0	0	0	4.65193	AT2G04120;AT4G08190	[AT2G04120, pseudogene, RAS-related GTP binding protein, blastp match of 80% identity and 5.7e-32 P-value to SP|Q39434|RAB2_BETVU Ras-related protein Rab2BV. (Sugar beet) {Beta vulgaris}];[AT4G08190, Ras-related GTP-binding protein, putative]
A_84_P250085	-1.23635	-1.1592	0	0	0	4.61998	AT3G61270	similar to DTA2 (DOWNSTREAM TARGET OF AGL15 2) [Arabidopsis thaliana] (TAIR:AT2G45830.1); similar to unnamed protein product [Vitis vinifera] (GB:CAO39556.1); contains InterPro domain Protein of unknown function DUF821, CAP10-like (InterPro:IPR008539); contains InterPro domain Lipopolysaccharide-modifying protein (InterPro:IPR006598)
A_84_P522289	-1.74039	0	0	-1.68783	0	4.70291	AT1G20990	DC1 domain-containing protein
A_84_P102986	0	0	-2.36323	0	0	10.6013	AT2G27080	harpin-induced protein-related / HIN1-related / harpin-responsive protein-related	NHL13
A_84_P12919	-1.10448	0	0	0	0	3.9938	AT1G43780	SCPL44 (serine carboxypeptidase-like 44); serine carboxypeptidase	scpl44
A_84_P22100	1.24425	0	0	0	0	4.6922	AT3G05660	kinase/ protein binding	AtRLP33;RLP33
A_84_P106116	0	-1.19504	0	0	0	4.92859	AT4G08680	transposable element gene
A_84_P761183	1.10605	0	0	0	0	4.76098	AT3G42473	LCR47 (Low-molecular-weight cysteine-rich 47)	LCR47
A_84_P764961	-1.25065	0	0	0	0	4.2274	AT4G01505	Encodes a Plantacyanin/Basic blue family protein [pseudogene]
A_84_P791718	0	0	0	-1.32029	0	4.43369	AT4G14810	unknown protein
A_84_P20653	0	0	0	0	1.27542	5.6959	AT5G45220	Toll-Interleukin-Resistance (TIR) domain-containing protein
A_84_P847003	0	0	0	0	2.82169	4.26137	AT1G66800	cinnamyl-alcohol dehydrogenase family / CAD family
A_84_P572286	0	0	0	-1.6422	0	4.52926	AT3G17190	unknown protein
A_84_P281720	0	0	0	1.09862	0	4.47522	AT1G35405;AT4G12423	[AT1G35405, transposable element gene];[AT4G12423, transposable element gene]
A_84_P519441	-1.24712	0	0	0	0	4.57512	AT5G49340	similar to unknown protein [Arabidopsis thaliana] (TAIR:AT5G06700.1); similar to unnamed protein product [Vitis vinifera] (GB:CAO44879.1); contains InterPro domain Protein of unknown function DUF231, plant (InterPro:IPR004253)	TBL4
A_84_P768309	1.06232	0	0	0	0	4.88242	AT5G62623	Encodes a defensin-like (DEFL) family protein.
A_84_P854445	0	1.34038	0	0	0	6.06239	AT1G08070	pentatricopeptide (PPR) repeat-containing protein	EMB3102;OTP82
A_84_P551396	0	0	-1.0165	0	0	4.19895	AT5G61110	protein binding / zinc ion binding	PHD4
A_84_P761573	1.05932	0	0	0	1.16563	4.1017	AT3G01322	Encodes a ECA1 gametogenesis related family protein
A_84_P10158	0	1.02428	0	0	0	10.0392	AT5G06690	(THIOREDOXIN-LIKE 5); thiol-disulfide exchange intermediate	TrxL2.1;WCRKC1
A_84_P794833	-1.34789	0	0	0	-1.58123	4.53899	AT5G50960	nucleotide-binding family protein	ATNBP35;NBP35
A_84_P763198	1.13928	0	0	0	0	4.14458	AT4G06613	transposable element gene
A_84_P23678	1.0086	0	0	0	0	5.13989	AT1G09090	ATRBOHB (RESPIRATORY BURST OXIDASE HOMOLOG B); FAD binding / calcium ion binding / iron ion binding / oxidoreductase	ATRBOHB;ATRBOHB-BETA;RBOHB
A_84_P526823	-1.08145	0	0	0	0	4.75169	AT1G69320	CLE10 (CLAVATA3/ESR-RELATED 10); receptor binding	CLE10
A_84_P558658	0	1.1823	0	0	1.07192	4.00386	AT1G47660	unknown protein
A_84_P205858	0	0	0	0	-1.13205	4.57592	AT5G35116	transposable element gene
A_84_P793206	0	0	0	-1.02728	0	4.68983	AT1G44100	AAP5 (amino acid permease 5); amino acid transmembrane transporter	AAP5
A_84_P17463	0	0	0	-1.44299	0	13.0121	AT3G44260	CCR4-NOT transcription complex protein, putative	AtCAF1a;CAF1a
A_84_P765615	1.44449	0	0	0	0	4.69517	AT4G33145	unknown protein
A_84_P793614	-1.83525	0	0	0	0	4.22788	AT5G23220	NIC3 (NICOTINAMIDASE 3); catalytic/ nicotinamidase	NIC3
A_84_P16480	0	-1.57824	0	0	0	4.94088	AT3G22030	receptor-like protein kinase-related
A_84_P757086	0	0	1.27396	0	0	5.01476	AT2G34185	unknown protein
A_84_P823010	-1.19508	0	0	-1.34203	0	4.237	AT2G48140	EDA4 (embryo sac development arrest 4); lipid binding	EDA4;LTPG16
A_84_P20852	-1.1057	0	0	-1.19316	0	4.10373	AT1G11920	pectate lyase family protein
A_84_P526432	1.29432	0	0	0	0	4.36318	AT5G10580	similar to unknown protein [Arabidopsis thaliana] (TAIR:AT4G31330.1); similar to hypothetical protein [Vitis vinifera] (GB:CAN79714.1); contains InterPro domain Protein of unknown function DUF599 (InterPro:IPR006747)
A_84_P855610	0	0	0	0	-1.11688	9.05506	no_match	no_match
A_84_P795781	0	0	0	0	1.0098	5.84114	AT5G24570	unknown protein
A_84_P18406	1.07492	0	0	0	0	4.66958	AT3G43120	auxin-responsive protein-related	SAUR39
A_84_P819826	1.13415	0	0	0	-1.69185	5.28202	AT1G49720	ABF1 (ABSCISIC ACID RESPONSIVE ELEMENT-BINDING FACTOR 1); DNA binding / transcription activator/ transcription factor	ABF1;AtABF1
A_84_P843360	-1.46363	0	0	0	0	4.66335	no_match	no_match
A_84_P848488	-1.20674	0	0	0	-1.3677	4.64759	AT1G75920	family II extracellular lipase 5 (EXL5)	EXL5;EXL5;EXL5
A_84_P15237	1.07269	0	0	0	0	4.70726	AT1G70450	protein kinase family protein
A_84_P22892	0	0	0	0	-1.12723	11.8184	AT1G73500	ATMKK9 (Arabidopsis thaliana MAP kinase kinase 9); kinase	ATMKK9;MKK9
A_84_P589269	-1.38563	0	0	0	0	4.50248	AT3G44800	meprin and TRAF homology domain-containing protein / MATH domain-containing protein
A_84_P762792	0	0	0	1.30426	0	4.39078	AT3G53075	beta-galactosidase/ sugar binding
A_84_P756480	1.29791	0	0	0	0	5.53049	AT2G27870	transposable element gene
A_84_P602538	0	0	0	0	-1.10397	4.60326	AT3G01880	similar to unknown protein [Arabidopsis thaliana] (TAIR:AT2G44260.1); similar to unknown protein [Arabidopsis thaliana] (TAIR:AT3G01870.1); similar to unknown protein [Arabidopsis thaliana] (TAIR:AT2G44260.2); similar to Protein of unknown function DUF946, plant [Medicago truncatula] (GB:ABN08108.1); contains InterPro domain Protein of unknown function DUF946, plant (InterPro:IPR009291)
A_84_P790533	0	-1.1956	0	0	-1.66372	5.21924	AT1G35630	protease-associated zinc finger (C3HC4-type RING finger) family protein	RMR5
A_84_P860716	0	-1.17853	0	0	0	5.55244	AT5G18620	CHR17 (CHROMATIN REMODELING FACTOR17); DNA-dependent ATPase	CHR17
A_84_P797257	0	1.18271	0	0	1.18233	5.09131	AT4G20430	subtilase family protein
A_84_P562957	0	-1.23022	0	0	0	4.66152	AT2G16290	F-box family protein	AtFDA8
A_84_P835590	1.24732	0	0	0	0	5.18071	AT4G35240	similar to unknown protein [Arabidopsis thaliana] (TAIR:AT2G17110.1); similar to unnamed protein product [Vitis vinifera] (GB:CAO47469.1); contains InterPro domain Protein of unknown function DUF632 (InterPro:IPR006867); contains InterPro domain Protein of unknown function DUF630 (InterPro:IPR006868)
A_84_P815020	1.00714	0	0	0	0	5.78072	AT1G08480	similar to unknown [Populus trichocarpa] (GB:ABK92625.1)	SDH6
A_84_P767202	0	0	0	-1.15845	-1.45827	4.40062	AT5G28545	transposable element gene
A_84_P826638	0	-1.37117	0	0	0	4.29631	AT3G26790	FUS3 (FUSCA 3); DNA binding / transcription factor	FUS3;FUS3
A_84_P579612	0	0	0	-1.95552	0	11.2534	AT4G27652	similar to unknown protein [Arabidopsis thaliana] (TAIR:AT4G27657.1)
A_84_P529863	0	0	1.26105	0	0	4.74826	AT4G13680	similar to unknown protein [Arabidopsis thaliana] (TAIR:AT5G55270.1); contains InterPro domain Protein of unknown function DUF295 (InterPro:IPR005174)	AtDOB3
A_84_P757381	0	0	-1.27083	0	0	4.05674	AT2G31957	LCR75/LCR79 (LOW-MOLECULAR-WEIGHT CYSTEINE-RICH 75)	LCR75;LCR79
A_84_P516117	-1.2465	0	0	0	0	4.37568	AT1G32975	unknown protein
A_84_P573520	0	0	0	-1.26998	0	4.36404	AT2G27780;AT5G27310	[AT2G27780, binding];[AT5G27310, similar to unknown protein [Arabidopsis thaliana] (TAIR:AT2G27780.1); similar to hypothetical protein 27.t00084 [Brassica oleracea] (GB:ABD65078.1); contains InterPro domain Transcription elongation factor, TFIIS/CRSP70, N-terminal, sub-type; (InterPro:IPR003617)]
A_84_P767312	0	0	0	-1.54435	0	4.68784	AT5G35073	transposable element gene
A_84_P12570	1.34136	1.47225	0	0	0	10.4565	AT2G28120	nodulin family protein	OTU1
A_84_P595747	0	0	0	-1.4018	0	4.41074	AT5G13900	protease inhibitor/seed storage/lipid transfer protein (LTP) family protein	LTPG30
A_84_P794671	1.29019	0	0	0	1.20666	4.21752	AT3G23060	zinc finger (C3HC4-type RING finger) family protein	ATBM1C
A_84_P763462	1.11073	0	0	0	0	6.09986	AT4G03510	RMA1 (Ring finger protein with Membrane Anchor 1); protein binding / ubiquitin-protein ligase/ zinc ion binding	ATRMA1;RMA1
A_84_P756527	0	0	1.32524	1.09838	0	4.73486	AT2G07230	transposable element gene
A_84_P531430	-1.43122	0	0	-1.45706	0	5.0954	AT2G47300	ribonuclease P	POP1
A_84_P860303	0	0	0	-1.03231	0	10.7114	AT3G23170	similar to unknown protein [Arabidopsis thaliana] (TAIR:AT4G14450.1)	HUP39;PRP;HUP39;PRP
A_84_P837045	0	0	0	-1.13791	0	3.92665	no_match	no_match
A_84_P808085	0	-1.87884	0	0	0	5.6725	AT3G18190	chaperonin, putative	CCT4
A_84_P755809	1.30154	0	0	0	0	4.59405	AT2G16840	transposable element gene
A_84_P19119	0	0	0	0	1.07497	5.83088	AT2G24800	peroxidase, putative
A_84_P818619	0	-1.14511	0	0	0	4.24107	AT4G29520	similar to unnamed protein product [Vitis vinifera] (GB:CAO65389.1); contains InterPro domain Saposin B (InterPro:IPR008139)	SES1
A_84_P21478	0	0	0	1.18938	0	5.345	AT4G16640	matrix metalloproteinase, putative	AT1-MMP
A_84_P791576	0	0	-1.21584	0	0	4.29567	AT3G26616	unknown protein
A_84_P18997	-2.01587	0	0	0	0	5.05192	AT1G47350	F-box family protein-related
A_84_P94319	0	0	0	1.26021	0	5.7891	AT4G15236	ABC transporter family protein	ABCG43
A_84_P794905	0	0	0	0	1.65508	4.84782	AT3G15355	PFU1/UBC25 (UBIQUITIN-CONJUGATING ENZYME 25); small conjugating protein ligase	PFU1;UBC25
A_84_P770152	1.21498	0	0	0	0	7.11364	ATMG01350	hypothetical protein	ORF145C
A_84_P12158	-1.11315	0	0	0	0	4.2709	AT5G49240	APRR4 (PSEUDO-RESPONSE REGULATOR 4); transcription factor/ two-component response regulator	APRR4;PRR4
A_84_P765930	0	0	0	0	-1.04329	3.83254	AT4G25190	similar to unknown protein [Arabidopsis thaliana] (TAIR:AT4G30710.1); similar to predicted protein [Physcomitrella patens subsp. patens] (GB:EDQ50142.1); contains InterPro domain Protein of unknown function DUF566 (InterPro:IPR007573)	QWRF7
A_84_P553692	0	0	0	0	-1.53376	4.07408	AT3G47140	F-box family protein-related
A_84_P22006	0	0	0	1.18225	0	5.20257	AT2G32670	ATVAMP725 (Arabidopsis thaliana vesicle-associated membrane protein 725)	ATVAMP725;VAMP725;ATVAMP725;VAMP725
A_84_P760980	-1.4943	-1.42487	0	0	0	4.51348	AT3G27886	transposable element gene
A_84_P588319	-1.48511	0	0	0	-1.3843	4.27015	AT3G15250	similar to unknown protein [Arabidopsis thaliana] (TAIR:AT1G53163.1)
A_84_P501178	0	0	0	-1.13482	0	15.0123	AT2G23810	TET8 (TETRASPANIN8)	TET8;TET8;TET8
A_84_P592130	-1.48986	-1.23306	0	0	0	6.09186	AT4G33905	peroxisomal membrane protein 22 kDa, putative
A_84_P869273	0	0	0	-1.38558	-1.20827	10.6899	no_match	no_match
A_84_P845303	0	0	0	-2.21785	-2.10941	4.65694	AT2G13680	CALS5 (CALLOSE SYNTHASE 5); 1,3-beta-glucan synthase	ATGSL02;CALS5;GLS2
A_84_P529201	0	0	0	0	1.05261	5.20922	AT5G49050	similar to universal stress protein (USP) family protein [Arabidopsis thaliana] (TAIR:AT2G47710.1); similar to unnamed protein product [Vitis vinifera] (GB:CAO40001.1); contains InterPro domain Rossmann-like alpha/beta/alpha sandwich fold (InterPro:IPR014729)
A_84_P832710	-1.37363	0	0	0	0	4.62733	no_match	no_match
A_84_P758540	0	0	-1.25225	0	0	4.3474	AT2G01554	similar to unknown protein [Arabidopsis thaliana] (TAIR:AT1G70780.1)
A_84_P840476	-1.00389	0	0	0	0	5.20681	AT5G35331;AT1G27220	[AT5G35331, transposable element gene];[AT1G27220, paired amphipathic helix repeat-containing protein]
A_84_P833206	0	0	0	0	1.19912	4.84172	AT4G36600	late embryogenesis abundant domain-containing protein / LEA domain-containing protein
A_84_P721528	0	-1.00937	0	0	0	5.33924	AT1G11670	MATE efflux family protein
A_84_P751191	0	-1.06025	0	0	-1.19188	4.83714	AT4G08022;AT1G57760	[AT4G08022, pseudogene, hypothetical protein];[AT1G57760, Encodes a ECA1 gametogenesis related family protein]
A_84_P765722	0	0	1.68491	0	0	4.74532	AT4G14301	unknown pseudogene
A_84_P14651	0	1.31357	0	0	0	4.63291	AT3G50150	similar to unknown protein [Arabidopsis thaliana] (TAIR:AT3G50130.1); similar to unknown protein [Arabidopsis thaliana] (TAIR:AT3G50120.1); similar to unknown protein [Arabidopsis thaliana] (TAIR:AT3G50170.1); similar to unnamed protein product [Vitis vinifera] (GB:CAO71911.1); contains InterPro domain Protein of unknown function DUF247, plant (InterPro:IPR004158)
A_84_P219668	0	0	0	-2.0558	0	14.1256	AT3G04640	glycine-rich protein
A_84_P11754	1.04186	0	0	1.18293	0	5.10819	AT3G21970	receptor-like protein kinase-related
A_84_P802722	-1.01177	0	0	0	-1.16034	4.34974	no_match	no_match
A_84_P23895	0	0	0	1.16774	1.24819	4.8295	AT2G27070	ARR13 (ARABIDOPSIS RESPONSE REGULATOR 13); transcription factor/ two-component response regulator	ARR13;RR13
A_84_P837201	0	-1.06192	0	0	0	7.83008	AT1G16530	ASL9/LBD3 (LOB DOMAIN-CONTAINING PROTEIN 3)	ASL9;LBD3
A_84_P834735	1.08456	0	0	0	0	4.68653	AT1G14455	unknown protein
A_84_P507618	0	0	0	-1.2464	0	4.69326	AT3G52350	D111/G-patch domain-containing protein
A_84_P206038	0	0	0	-1.16432	0	4.62777	AT1G53420	serine/threonine protein kinase-related
A_84_P10974	0	0	0	0	1.0943	4.78439	AT4G13610	MEE57 (maternal effect embryo arrest 57); DNA (cytosine-5-)-methyltransferase	MEE57;MET3
A_84_P534371	0	-1.17173	0	0	0	4.45387	AT4G32105	galactosyltransferase
A_84_P591150	1.62907	0	0	0	0	4.58638	AT4G09965	similar to unknown protein [Arabidopsis thaliana] (TAIR:AT1G17030.1); similar to unnamed protein product [Vitis vinifera] (GB:CAO16353.1)
A_84_P18872	0	0	1.00326	0	0	5.46669	AT1G24480	methyltransferase
A_84_P14838	1.1088	0	0	0	0	4.30074	AT4G37950	lyase
A_84_P21035	0	0	0	0	-1.55122	4.42043	AT2G47810	histone-like transcription factor (CBF/NF-Y) family protein	NF-YB5
A_84_P12056	0	0	0	1.1386	0	8.16993	AT5G08030	glycerophosphoryl diester phosphodiesterase family protein	AtGDPD6;GDPD6
A_84_P598283	1.26371	0	0	0	0	4.63112	AT4G08730	contains domain PTHR10432:SF61 (PTHR10432:SF61); contains domain PTHR10432 (PTHR10432)
A_84_P763249	0	0	1.05793	0	0	4.87595	AT4G06748	pseudogene, hypothetical protein
A_84_P832647	-1.03821	0	0	-1.20671	0	3.99962	AT3G03560	similar to unknown protein [Arabidopsis thaliana] (TAIR:AT5G23490.1); similar to Os03g0707300 [Oryza sativa (japonica cultivar-group)] (GB:NP_001051031.1); similar to expressed protein [Oryza sativa (japonica cultivar-group)] (GB:ABF98471.1)
A_84_P824734	0	0	0	1.35214	0	4.74522	AT5G06390	FLA17 (FASCICLIN-LIKE ARABINOGALACTAN PROTEIN 17 PRECURSOR)	FLA17
A_84_P17324	0	0	0	0	-1.47675	4.09095	no_match	no_match
A_84_P769209	0	0	1.0813	0	0	4.27727	AT5G21005	unknown protein
A_84_P750884	0	0	0	0	1.20436	4.6017	AT1G40081;AT1G42620;AT4G05570;AT4G07696	[AT1G40081, transposable element gene];[AT1G42620, transposable element gene];[AT4G05570, transposable element gene];[AT4G07696, transposable element gene]
A_84_P13284	0	-1.24137	0	-1.20516	0	4.71936	AT1G10300	GTP-binding protein-related	Nog1-2
A_84_P16047	1.40771	0	0	0	0	6.75008	AT2G07728	unknown protein
A_84_P785996	-1.14688	0	0	0	0	4.14153	no_match	no_match
A_84_P16983	0	0	0	0	-1.45029	4.76798	AT1G56630	lipase class 3 family protein
A_84_P760740	0	-1.42985	0	0	0	3.99997	AT3G26486	transposable element gene
A_84_P612645	0	0	0	1.03023	0	5.43508	AT5G13230	pentatricopeptide (PPR) repeat-containing protein
A_84_P860334	0	1.07939	0	0	0	12.9034	AT2G33830	dormancy/auxin associated family protein	AtDRM2;DAP2;DRM2;AtDRM2;DAP2;DRM2;AtDRM2;DAP2;DRM2
A_84_P731106	-1.10242	-1.27461	0	0	0	4.53441	AT1G71170	6-phosphogluconate dehydrogenase NAD-binding domain-containing protein
A_84_P22436	0	1.05228	0	0	0	4.87104	AT5G01900	WRKY62 (WRKY DNA-binding protein 62); transcription factor	ATWRKY62;WRKY62
A_84_P22333	-1.03899	0	0	0	0	4.41753	AT4G20420	tapetum-specific protein-related
A_84_P222719	1.05004	0	0	0	0	4.30145	AT3G09130	similar to unknown protein [Arabidopsis thaliana] (TAIR:AT3G42786.1)
A_84_P211588	0	0	0	-1.39005	0	8.07047	AT4G24110	similar to unnamed protein product [Vitis vinifera] (GB:CAO62924.1)	HUP40
A_84_P807303	0	-1.03675	0	0	0	14.6011	AT2G39730	RCA (RUBISCO ACTIVASE)	RCA
A_84_P755929	0	-1.28558	0	0	-1.06407	4.56377	AT2G05670	pseudogene, similar to putative AP endonuclease/reverse transcriptase, blastp match of 31% identity and 8.6e-14 P-value to GP|21952510|gb|AAM82604.1|AF525305_2|AF525305 putative AP endonuclease/reverse transcriptase {Brassica napus}
A_84_P19483	0	0	0	1.10281	1.12801	9.38217	AT4G13560	UNE15 (unfertilized embryo sac 15)	UNE15
A_84_P752907	0	0	0	-1.08113	-1.11018	4.38123	AT1G13605	methyltransferase
A_84_P785946	-1.30361	-1.11013	0	0	0	4.47047	AT3G05930	GLP8 (GERMIN-LIKE PROTEIN 8); manganese ion binding / metal ion binding / nutrient reservoir	GLP8
A_84_P861518	0	-1.4147	0	0	0	4.413	no_match	no_match
A_84_P839887	0	1.63501	0	0	0	5.28344	no_match	no_match
A_84_P14146	-1.24349	0	0	0	-1.37945	4.76072	AT1G56680	glycoside hydrolase family 19 protein
A_84_P846176	-1.33848	0	0	0	0	4.13441	no_match	no_match
A_84_P766685	1.00605	0	0	1.05593	0	4.74432	AT5G07530	GRP17 (Glycine rich protein 17)	ATGRP-7;ATGRP17;GRP17
A_84_P767704	1.26696	0	0	0	0	4.55048	AT5G33392	transposable element gene
A_84_P12028	0	1.35827	0	0	0	4.82486	AT1G19470	kelch repeat-containing F-box family protein
A_84_P17788	0	0	0	0	-1.41324	4.23694	AT5G37870	seven in absentia (SINA) family protein
A_84_P19559	0	0	0	-1.2858	0	11.0533	AT1G15010	similar to unknown protein [Arabidopsis thaliana] (TAIR:AT2G01300.1); similar to unnamed protein product [Vitis vinifera] (GB:CAO42242.1)
A_84_P577474	-1.03922	0	0	0	0	4.36591	AT2G19300	unknown protein
A_84_P756588	0	0	0	1.34124	0	5.2381	AT2G12420	transposable element gene
A_84_P804340	-1.75961	0	0	0	0	4.66585	AT3G19520;AT3G19530	[AT3G19520, similar to unknown protein [Arabidopsis thaliana] (TAIR:AT1G28500.1); contains InterPro domain Protein of unknown function DUF626, Arabidopsis thaliana (InterPro:IPR006462)];[AT3G19530, unknown protein]
A_84_P19516	0	0	0	-1.9021	0	10.676	AT4G25470	CBF2 (FREEZING TOLERANCE QTL 4); DNA binding / transcription activator/ transcription factor	ATCBF2;CBF2;DREB1C;FTQ4
A_84_P610796	-1.5059	0	0	0	0	4.25008	AT4G29300	LCR27 (Low-molecular-weight cysteine-rich 27)	LCR27
A_84_P18487	1.32036	0	0	0	0	5.27232	AT3G62680	PRP3 (PROLINE-RICH PROTEIN 3); structural constituent of cell wall	ATPRP3;PRP3
A_84_P731112	0	-1.31899	0	0	0	5.06232	AT3G59455	Encodes a Protease inhibitor/seed storage/LTP family protein
A_84_P756720	0	-1.82137	0	0	0	5.13421	AT2G07160	transposable element gene
A_84_P558123	-1.00066	0	0	0	0	4.09651	AT3G44235	similar to unknown protein [Arabidopsis thaliana] (TAIR:AT5G22150.1)
A_84_P795117	-1.7514	0	0	0	0	5.04263	no_match	no_match
A_84_P751898	1.22678	0	0	0	0	4.73667	AT1G62650	pseudogene, similar to Flavonol sulfotransferase-like (EC 2.8.2.-)., similar to steroid sulfotransferase 2 GB:AAC63112 GI:3420006 from (Brassica napus); blastp match of 34% identity and 1.1e-12 P-value to SP|P52838|FSTL_FLABI Flavonol sulfotransferase-like (EC 2.8.2.-). {Flaveria bidentis}
A_84_P762179	-1.06531	0	0	0	0	4.44437	AT3G62336	unknown protein
A_84_P555983	0	0	0	-1.28186	0	6.86641	AT1G30190	similar to unknown protein [Arabidopsis thaliana] (TAIR:AT2G34610.1)
A_84_P850157	-1.75868	0	0	0	-2.00209	6.02586	no_match	no_match
A_84_P22310	-1.42029	0	0	-1.2657	0	4.95766	AT4G10950	GDSL-motif lipase/hydrolase family protein	GELP77
A_84_P18647	-1.07997	0	0	0	0	4.00698	AT4G37060	PLA IVB/PLP5 (Patatin-like protein 5); nutrient reservoir	AtPLAIVB;PLA;PLP5;AtPLAIVB;PLA;PLP5
A_84_P19448	0	0	-1.3227	0	0	4.21764	AT4G02160	similar to unknown protein [Arabidopsis thaliana] (TAIR:AT5G61710.1)
A_84_P218328	0	0	0	-1.11224	0	11.9516	AT3G23170	similar to unknown protein [Arabidopsis thaliana] (TAIR:AT4G14450.1)	HUP39;PRP;HUP39;PRP
A_84_P766231	0	1.97223	0	0	0	5.46351	AT5G26582	transposable element gene
A_84_P528304	0	-1.61171	0	0	0	4.95317	AT5G42955	similar to unknown protein [Arabidopsis thaliana] (TAIR:AT5G42957.1)
A_84_P598794	0	0	0	0	-1.05246	4.14036	AT1G66610	seven in absentia (SINA) protein, putative
A_84_P845853	1.12597	0	0	0	0	4.8967	AT1G50910	similar to unnamed protein product [Vitis vinifera] (GB:CAO68056.1)
A_84_P545148	0	0	0	1.12539	0	4.3017	AT5G41440	zinc finger (C3HC4-type RING finger) family protein	ATL86
A_84_P13231	0	0	0	0	1.06424	4.63332	AT1G19090	RKF2 (RECEPTOR-LIKE SERINE/THREONINE KINASE 2); kinase	CRK1;RKF2
A_84_P824689	0	0	0	0	-2.01507	4.51455	no_match	no_match
A_84_P19568	-1.12581	0	0	0	0	4.39727	AT4G38000	Dof-type zinc finger domain-containing protein	DOF4.7
A_84_P750745	-1.2137	0	0	0	0	4.05002	AT1G34095	similar to unknown protein [Arabidopsis thaliana] (TAIR:AT2G45403.1)
A_84_P821772	0	0	0	0	1.07736	4.6072	AT4G31010	DNA binding	mCSF1
A_84_P835261	1.00727	1.28364	0	0	0	5.29915	AT2G21850	protein binding / zinc ion binding
A_84_P793610	-1.18833	0	0	0	0	4.67537	AT5G57450	XRCC3 (Arabidopsis thaliana homolog of XRCC3); ATP binding / damaged DNA binding	ATXRCC3;XRCC3
A_84_P22049	1.00048	0	0	0	0	4.98234	AT2G18620	geranylgeranyl pyrophosphate synthase, putative / GGPP synthetase, putative / farnesyltranstransferase, putative	GGPPS2;IDS2
A_84_P790990	-1.12813	0	0	0	0	5.46887	AT3G06600	unknown protein	SINE3
A_84_P11712	0	0	0	0	-1.22408	4.6555	AT3G02810	protein kinase family protein	LIP2;PBL5
A_84_P595174	0	0	0	-1.42433	0	5.10982	AT1G50750	similar to unknown protein [Arabidopsis thaliana] (TAIR:AT1G50790.1); similar to unnamed protein product [Vitis vinifera] (GB:CAO38989.1); contains InterPro domain Protein of unknown function DUF1723 (InterPro:IPR013541)
A_84_P610897	1.05132	1.21288	0	0	0	4.9274	AT5G21130	similar to harpin-induced protein-related / HIN1-related / harpin-responsive protein-related [Arabidopsis thaliana] (TAIR:AT2G27080.2); similar to harpin-induced protein-related / HIN1-related / harpin-responsive protein-related [Arabidopsis thaliana] (TAIR:AT2G27080.1); similar to unnamed protein product [Vitis vinifera] (GB:CAO67363.1); contains InterPro domain Harpin-induced 1 (InterPro:IPR010…
A_84_P763170	-1.1069	0	0	0	0	4.52624	AT4G35170	similar to unknown protein [Arabidopsis thaliana] (TAIR:AT2G41990.1); similar to hypothetical protein [Vitis vinifera] (GB:CAN73167.1); contains InterPro domain Harpin-induced 1 (InterPro:IPR010847)	CC4
A_84_P552910	-1.62123	0	0	0	0	4.17729	AT4G16090	similar to unknown protein [Arabidopsis thaliana] (TAIR:AT2G45930.1)
A_84_P251365	0	0	0	-1.30283	-1.34638	4.65268	AT3G29830	F-box family protein
A_84_P768949	1.66239	0	0	0	0	5.26496	AT5G35688	unknown protein
A_84_P846823	0	1.1679	0	0	0	5.22045	no_match	no_match
A_84_P567105	0	1.28635	0	0	0	4.13119	AT4G18395	unknown protein
A_84_P762948	0	0	0	0	-1.59473	4.73044	AT4G03870	transposable element gene
A_84_P790382	1.43792	0	0	0	0	5.03199	no_match	no_match
A_84_P762609	-1.06446	0	0	0	0	4.31661	AT3G43574	unknown protein
A_84_P16185	0	0	0	0	1.15404	5.5794	AT1G63730	disease resistance protein (TIR-NBS-LRR class), putative
A_84_P791587	1.30779	0	0	0	0	4.9081	AT3G30150	transposable element gene
A_84_P23101	0	-1.00269	0	0	0	11.4975	AT3G21890	zinc finger (B-box type) family protein	BBX31;miP1a
A_84_P12001	0	0	1.39581	0	0	4.64716	AT4G37500	xanthine dehydrogenase family protein
A_84_P15441	0	0	0	0	1.10378	9.8203	AT2G18050	HIS1-3 (HISTONE H1-3); DNA binding	HIS1-3;HON3
A_84_P17910	0	0	0	1.07718	0	4.05836	AT5G17480	polcalcin, putative / calcium-binding pollen allergen, putative	APC1;PC1
A_84_P834169	0	0	-1.44518	0	0	4.52218	AT5G12270	oxidoreductase, 2OG-Fe(II) oxygenase family protein
A_84_P18522	0	0	0	0	1.30812	6.54516	AT4G09820	TT8 (TRANSPARENT TESTA 8); DNA binding / transcription factor	AtTT8;BHLH42;TT8
A_84_P765582	0	0	0	-1.47197	0	4.18063	AT4G13554	MIR857a; miRNA
A_84_P13430	1.25825	0	0	0	0	4.21094	AT1G57830	Toll-Interleukin-Resistance (TIR) domain-containing protein
A_84_P762332	0	0	0	1.46975	0	4.44679	AT3G50022	unknown protein
A_84_P15979	0	1.09319	0	0	0	8.17941	AT5G60270	lectin protein kinase family protein	LecRK-I.7
A_84_P798179	0	0	0	1.48052	0	4.59189	no_match	no_match
A_84_P850983	-1.37068	0	0	0	0	4.36649	AT4G37070;AT4G37060	[AT4G37070, PLA IVA/PLP1; nutrient reservoir];[AT4G37060, PLA IVB/PLP5 (Patatin-like protein 5); nutrient reservoir]	AtPLAIVA;PLA;PLP1;AtPLAIVB;PLA;PLP5;AtPLAIVB;PLA;PLP5
A_84_P19521	0	0	0	0	-1.18714	3.91076	AT4G26440	WRKY34 (MICROSPORE-SPECIFIC PROMOTER 3); transcription factor	ATWRKY34;MSP3;WRK34;WRKY34
A_84_P818658	0	0	0	0	-1.44196	4.65999	AT1G76260	transducin family protein / WD-40 repeat family protein	DWA2
A_84_P799632	0	-1.1606	0	0	0	4.97747	no_match	no_match
A_84_P767392	1.31263	0	0	1.09227	0	4.75555	AT4G08103;AT4G07339;AT5G32627	[AT4G08103, transposable element gene];[AT4G07339, transposable element gene];[AT5G32627, transposable element gene]
A_84_P21233	0	0	0	0	-1.53644	4.27626	AT3G30260	MADS-box protein (AGL79)	AGL79
A_84_P812454	0	0	0	0	1.25131	10.9344	AT1G02930	ATGSTF6 (EARLY RESPONSIVE TO DEHYDRATION 11); glutathione transferase	ATGST1;ATGSTF3;ATGSTF6;ERD11;GST1;GSTF6;ATGST1;ATGSTF3;ATGSTF6;ERD11;GST1;GSTF6
A_84_P840665	1.00009	0	0	0	0	4.67024	AT1G48190	similar to kelch repeat-containing F-box family protein [Arabidopsis thaliana] (TAIR:AT4G39590.1); contains InterPro domain Kelch-type beta propeller (InterPro:IPR015915); contains InterPro domain Kelch repeat type 2 (InterPro:IPR011498); contains InterPro domain Galactose oxidase/kelch, beta-propeller (InterPro:IPR011043)
A_84_P545044	0	0	1.77818	0	0	5.77692	AT5G03090	similar to unknown protein [Arabidopsis thaliana] (TAIR:AT1G53480.1)
A_84_P11313	0	0	0	0	1.01254	5.24941	AT2G17330	putative obtusifoliol 14-alpha demethylase. Expressed pseudogene.
A_84_P13966	1.0586	0	0	0	0	4.69502	AT5G14650	polygalacturonase, putative / pectinase, putative	PGLR
A_84_P542964	-1.39534	0	0	0	-1.42351	4.15321	AT3G03350	short-chain dehydrogenase/reductase (SDR) family protein
A_84_P763544	0	0	0	0	1.14836	4.31782	AT4G06510	transposable element gene
A_84_P791794	-2.39065	0	0	0	0	4.20782	AT5G06010	similar to unknown protein [Arabidopsis thaliana] (TAIR:AT5G41761.1)
A_84_P802830	0	0	1.45074	0	0	4.47132	no_match	no_match
A_84_P861172	1.30722	0	0	0	0	11.1475	AT2G07709	pseudogene, similar to NADH dehydrogenase, blastp match of 93% identity and 1.1e-175 P-value to GP|485862|emb|CAA52952.1||X75036 NADH dehydrogenase {Triticum aestivum}
A_84_P754620	0	0	0	0	-1.07968	4.5877	AT1G15015	Identical to Putative F-box protein At1g15015 [Arabidopsis Thaliana] (GB:Q9M9Q4); similar to F-box protein-related / SLF-related [Arabidopsis thaliana] (TAIR:AT5G10340.1); contains InterPro domain Cyclin-like F-box (InterPro:IPR001810)
A_84_P842602	1.13409	0	0	0	0	4.7314	AT1G06148	other RNA
A_84_P833734	1.12856	0	0	0	0	6.38819	no_match	no_match
A_84_P10159	0	-1.23844	0	0	0	4.07955	AT5G06900	CYP93D1 (cytochrome P450, family 93, subfamily D, polypeptide 1); oxygen binding	CYP93D1
A_84_P792661	0	0	0	0	-1.12296	8.72898	no_match	no_match
A_84_P752754	0	0	0	2.16296	0	6.48288	AT1G64195	Encodes a defensin-like (DEFL) family protein.	PDFL1.1
A_84_P51790	0	0	0	0	1.05475	4.50609	AT3G14160	oxidoreductase, 2OG-Fe(II) oxygenase family protein
A_84_P18158	0	0	0	-1.25132	0	4.48793	AT1G57850	Toll-Interleukin-Resistance (TIR) domain-containing protein
A_84_P22874	0	0	0	0	-1.55014	4.73875	AT1G53990	GLIP3 (GDSL-motif lipase 3); carboxylesterase/ lipase	GLIP3
A_84_P12371	0	0	0	0	1.10662	7.79131	AT1G16510	auxin-responsive family protein	SAUR41
A_84_P581354	0	1.25586	0	0	0	4.36179	AT4G16295	SPH1 (S-PROTEIN HOMOLOGUE 1)	SPH1
A_84_P844553	0	0	1.41359	0	0	4.81166	AT2G42280	basic helix-loop-helix (bHLH) family protein	AKS3;FBH4
A_84_P514511	0	-1.02475	0	0	0	5.47925	AT2G28625	unknown protein	PCA22
A_84_P827933	0	0	0	0	1.03853	5.26753	AT2G31500	CPK24 (calcium-dependent protein kinase 24); calmodulin-dependent protein kinase/ kinase	CPK24;CPK24
A_84_P763359	0	0	0	0	-2.01359	4.19913	AT4G06557	transposable element gene
A_84_P600337	0	-1.14176	0	0	0	4.72714	AT5G59105	Encodes a defensin-like (DEFL) family protein.
A_84_P788594	0	0	0	0	1.23188	5.33437	AT2G13410	pseudogene of unknown protein
A_84_P567134	0	0	0	-1.68246	0	13.1492	AT4G27657	similar to unknown protein [Arabidopsis thaliana] (TAIR:AT4G27652.1)
A_84_P553966	0	0	0	1.02465	0	4.5318	AT5G28550	peptidase
A_84_P803031	1.4088	0	0	0	0	6.92515	no_match	no_match
A_84_P750576	-1.06127	-1.45028	0	0	0	4.42086	AT1G29830	similar to unknown protein [Arabidopsis thaliana] (TAIR:AT1G29820.1); similar to unknown protein [Arabidopsis thaliana] (TAIR:AT1G29820.2); similar to unnamed protein product [Vitis vinifera] (GB:CAO66903.1)
A_84_P573586	0	-1.36366	0	0	0	4.88367	AT5G53260	seed maturation family protein
A_84_P603116	0	1.21369	0	0	0	7.69331	AT1G13670	unknown protein	BGL2
A_84_P20708	1.28578	0	0	1.47758	0	4.40205	AT5G60090	protein kinase family protein
A_84_P796939	0	0	0	0	1.11205	4.11931	AT1G31880	BRX/NIP3;1/NLM9 (BREVIS RADIX); identical protein binding / water channel	BRX;NLM9
A_84_P18989	0	0	0	-1.48373	0	7.78952	AT1G16420	ATMC8 (METACASPASE 8); caspase	ATMC8;AtMCP2e;MC8;MCP2e
A_84_P751526	0	0	0	-1.59009	-1.58507	10.9398	AT1G72920	disease resistance protein (TIR-NBS class), putative	TN9;TN9;TN9
A_84_P603366	1.24008	0	0	0	0	5.99701	AT2G33385	ARPC2B (actin-related protein C2B); structural molecule	arpc2b
A_84_P762027	1.65619	0	0	0	0	5.55103	AT3G29195	unknown protein
A_84_P169473	0	0	0	0	-1.24511	4.01493	AT5G30500	galactinol synthase, putative	GolS10
A_84_P15081	-1.0316	0	0	0	-1.2469	4.1822	AT5G21120	EIL2 (ETHYLENE-INSENSITIVE3-LIKE 2); transcription factor	EIL2
A_84_P826289	0	0	0	0	-1.11694	3.88723	AT3G55890	yippee family protein
A_84_P541828	-1.23395	0	0	0	0	4.46322	AT1G48070	contains InterPro domain Thioredoxin family (InterPro:IPR015467); contains InterPro domain Thioredoxin-like fold (InterPro:IPR012336); contains InterPro domain Thioredoxin fold (InterPro:IPR012335)
A_84_P187084	1.01251	0	0	0	0	4.55147	AT1G77100	peroxidase, putative
A_84_P859140	0	0	0	0	-1.25544	4.71714	AT3G20130	CYP705A22 (cytochrome P450, family 705, subfamily A, polypeptide 22)	CYP705A22;GPS1
A_84_P759783	0	0	-1.11171	0	0	5.23067	AT3G42433	transposable element gene
A_84_P21323	0	0	0	-1.24789	0	4.46785	AT3G62170	VGDH2 (VANGUARD 1 HOMOLOG 2); pectinesterase	PMEI-PME37;VGDH2
A_84_P785469	1.30378	0	0	0	0	4.77024	AT5G64240	ATMC3 (METACASPASE 3); caspase	AtMC3;AtMCP1a;MC3;MCP1a
A_84_P13336	0	1.34078	0	0	0	4.63589	AT1G15540	oxidoreductase, 2OG-Fe(II) oxygenase family protein
A_84_P597058	0	0	0	-1.02947	0	4.52822	AT2G01740	pentatricopeptide (PPR) repeat-containing protein
A_84_P15090	0	0	0	0	-1.67347	4.38396	AT1G51910	protein kinase family protein
A_84_P750736	0	0	-1.39818	0	0	4.98883	AT1G23620	pseudogene, hypothetical protein
A_84_P763816	0	0	1.24869	0	0	4.56799	AT4G08945	transposable element gene
A_84_P856547	0	0	-1.50386	0	0	4.01431	no_match	no_match
A_84_P533782	0	0	-1.14256	0	0	4.49972	AT1G10710	similar to unknown protein [Arabidopsis thaliana] (TAIR:AT1G10717.1); similar to unnamed protein product [Vitis vinifera] (GB:CAO16118.1); contains domain PH domain-like (SSF50729)	PHS1;REC114
A_84_P765214	0	-1.11722	0	0	0	5.09125	AT4G09466;AT4G09465;AT4G09467;AT4G09464;AT4G09462	[AT4G09466, similar to unknown protein [Arabidopsis thaliana] (TAIR:AT4G09467.1); similar to unknown protein [Arabidopsis thaliana] (TAIR:AT4G09464.1); similar to hypothetical protein [Vitis vinifera] (GB:CAN83700.1); contains InterPro domain X8 (InterPro:IPR012946)];[AT4G09465, similar to unknown protein [Arabidopsis thaliana] (TAIR:AT4G09467.1); similar to unknown protein [Arabidopsis thaliana]…
A_84_P719682	1.08797	0	0	0	0	5.68502	AT3G12480	transcription factor, putative	NF-YC11
A_84_P17176	-1.05636	0	0	0	0	4.82918	AT1G75920	family II extracellular lipase 5 (EXL5)	EXL5;EXL5;EXL5
A_84_P842527	0	0	0	0	1.99405	6.63047	AT5G42800	DFR (DIHYDROFLAVONOL 4-REDUCTASE); dihydrokaempferol 4-reductase	DFR;M318;TT3;DFR;M318;TT3;DFR;M318;TT3
A_84_P759056	-1.42097	-1.53629	0	0	0	4.75293	AT3G42083	transposable element gene
A_84_P24038	0	1.00737	0	0	0	5.03247	AT3G29260	short-chain dehydrogenase/reductase (SDR) family protein
A_84_P761787	0	0	1.29171	0	0	4.88619	AT3G14185	other RNA
A_84_P301400	-1.11575	0	0	0	0	9.57784	AT3G18950	transducin family protein / WD-40 repeat family protein	AIW1
A_84_P16097	0	0	0	-1.48929	0	10.042	AT1G24140	matrixin family protein	AT3-MMP
A_84_P844074	-2.20739	0	0	0	0	4.791	AT2G20250	unknown protein
A_84_P246445	0	0	0	0	-1.4251	5.14615	AT3G12660	FLA14 (FASCICLIN-LIKE ARABINOGALACTAN PROTEIN 14 PRECURSOR)	FLA14
A_84_P258400	0	0	0	0	1.01173	4.18671	AT4G22700	LBD32 (LOB DOMAIN-CONTAINING PROTEIN 32)	LBD32
A_84_P808107	0	1.46227	0	0	0	5.31332	AT3G28750	similar to unknown protein [Arabidopsis thaliana] (TAIR:AT5G39880.1)
A_84_P784679	0	0	0	1.2095	1.65709	4.39648	AT5G45690	similar to unknown protein [Arabidopsis thaliana] (TAIR:AT4G18920.1); similar to unnamed protein product [Vitis vinifera] (GB:CAO47983.1); contains InterPro domain Protein of unknown function DUF1264 (InterPro:IPR010686)
A_84_P296724	0	0	0	-1.63474	-1.57392	13.2992	AT5G51190	AP2 domain-containing transcription factor, putative	ERF105;ERF105
A_84_P853762	0	1.35298	0	0	0	5.13929	no_match	no_match
A_84_P22055	-2.96681	0	0	0	0	6.31934	AT2G38380	peroxidase 22 (PER22) (P22) (PRXEA) / basic peroxidase E
A_84_P761447	-1.55502	0	0	-1.73967	0	4.89215	AT3G24465	Encodes a Plant thionin family protein
A_84_P21874	0	0	0	-1.76388	0	14.4919	AT1G27730	STZ (SALT TOLERANCE ZINC FINGER); nucleic acid binding / transcription factor/ zinc ion binding	STZ;ZAT10
A_84_P830282	0	0	0	0	1.07335	6.29304	AT3G54270	sucrose-phosphatase 3 (SPP3)
A_84_P834894	0	1.01571	0	0	0	4.71057	AT2G18550	ATHB21/HB-2 (homeobox-2); DNA binding / transcription factor	ATHB21;HB-2;HB21
A_84_P758286	0	1.31573	0	0	0	4.85718	AT2G10557	similar to unknown protein [Arabidopsis thaliana] (TAIR:AT5G04853.1)
A_84_P538425	0	0	0	-1.79178	0	4.19538	AT2G15710	meprin and TRAF homology domain-containing protein / MATH domain-containing protein
A_84_P500668	0	0	0	0	1.34154	5.13104	AT5G01225	similar to unknown protein [Arabidopsis thaliana] (TAIR:AT3G09032.1); similar to hypothetical protein [Vitis vinifera] (GB:CAN62121.1)
A_84_P847999	-1.04821	0	0	0	0	5.86023	AT5G34940	ATGUS3 (ARABIDOPSIS THALIANA GLUCURONIDASE 3); beta-glucuronidase	AtGUS3;GUS3
A_84_P750929	1.42696	0	0	0	0	4.98404	AT1G11110	similar to unknown protein [Arabidopsis thaliana] (TAIR:AT1G61150.6); similar to unknown protein [Arabidopsis thaliana] (TAIR:AT1G61150.4); similar to unknown protein [Arabidopsis thaliana] (TAIR:AT1G61150.2); similar to predicted protein [Physcomitrella patens subsp. patens] (GB:EDQ51346.1); contains InterPro domain CT11-RanBPM (InterPro:IPR013144); contains InterPro domain LisH dimerisation mot…
A_84_P228319	0	0	0	-1.30532	0	4.29035	AT3G53060	ASK6 (ARABIDOPSIS SKP1-LIKE 6); ubiquitin-protein ligase	ASK6;SK6
A_84_P762786	0	1.06472	0	0	0	5.48969	AT3G12981	pseudogene of F-box family protein
A_84_P861142	-1.02254	0	0	0	0	4.11029	AT4G02700	SULTR3;2 (SULFATE TRANSPORTER 3;2); sulfate transmembrane transporter	SULTR3;2
A_84_P801748	0	0	0	0	-1.39273	4.43178	no_match	no_match
A_84_P841728	-1.46875	0	0	0	0	5.36984	no_match	no_match
A_84_P600236	0	0	0	-1.59352	0	4.73991	AT5G22545	similar to unknown protein [Arabidopsis thaliana] (TAIR:AT5G22520.1)
A_84_P507584	1.04174	0	0	0	0	4.27041	AT3G28680	prolylcarboxypeptidase-related
A_84_P850839	1.50342	0	0	0	0	5.15338	AT3G30775	ERD5 (EARLY RESPONSIVE TO DEHYDRATION 5); proline dehydrogenase	AT-POX;ATPDH;ATPOX;ERD5;PDH1;PRO1;PRODH
A_84_P791621	0	0	0	0	-1.12428	4.36722	AT3G49280	transposable element gene
A_84_P597276	0	1.15633	0	0	0	4.90513	AT3G25240	similar to unknown protein [Arabidopsis thaliana] (TAIR:AT3G07350.1); similar to unnamed protein product [Vitis vinifera] (GB:CAO39951.1); contains InterPro domain Protein of unknown function DUF506, plant (InterPro:IPR006502)	RXR1
A_84_P750081	0	1.37361	0	0	0	4.4206	AT1G70860	pseudogene, similar to major latex-like protein, blastp match of 55% identity and 1.6e-32 P-value to GP|13172242|gb|AAK14060.1|AF239177_1|AF239177 major latex-like protein {Prunus persica}
A_84_P853286	0	0	0	-1.07358	0	8.28524	no_match	no_match
A_84_P764012	1.07533	0	0	0	0	4.93172	AT5G34910;AT4G04270;AT5G34602	[AT5G34910, pseudogene of hypothetical protein];[AT4G04270, transposable element gene];[AT5G34602, transposable element gene]
A_84_P789737	0	0	1.07077	0	0	4.53504	AT2G42835	other RNA
A_84_P14165	0	0	0	-1.04765	0	3.93992	AT1G47813	similar to unknown protein [Arabidopsis thaliana] (TAIR:AT1G47820.1); similar to unknown protein [Arabidopsis thaliana] (TAIR:AT1G47820.2)
A_84_P11832	-1.64192	0	0	0	0	4.03919	AT3G53640	protein kinase family protein
A_84_P764271	0	0	0	1.20368	0	4.14965	AT4G06660	transposable element gene
A_84_P546443	0	0	0	0	1.13532	4.7544	AT2G28085	auxin-responsive family protein	SAUR42
A_84_P804520	0	0	0	1.16793	0	4.77688	no_match	no_match
A_84_P842104	0	0	0	1.39835	0	5.04321	no_match	no_match
A_84_P58700	0	1.00279	0	0	0	4.41165	no_match	no_match
A_84_P21427	0	0	-1.17366	0	0	4.36297	AT4G29570	cytidine deaminase, putative / cytidine aminohydrolase, putative
A_84_P18564	0	1.01902	1.16474	0	0	4.54204	AT1G32420	F-box family protein
A_84_P20579	0	0	0	0	-2.56689	8.50188	AT5G12020	HSP17.6II (17.6 KDA CLASS II HEAT SHOCK PROTEIN)	HSP17.6II
A_84_P869713	0	0	0	-2.10032	0	7.43041	AT5G52760	heavy-metal-associated domain-containing protein
A_84_P795568	0	0	1.06698	0	0	4.63781	AT5G01190	LAC10 (laccase 10); copper ion binding / oxidoreductase	LAC10
A_84_P219728	-1.20401	0	0	0	0	4.81449	AT4G08264	transposable element gene
A_84_P818437	0	0	0	-2.43005	0	7.93633	AT5G42380	CML37/CML39; calcium ion binding	AtCML37;CML37;AtCML37;CML37
A_84_P15543	-1.00283	0	0	0	-1.19558	4.82664	AT3G19690	pathogenesis-related protein, putative
A_84_P553434	0	-1.33118	0	0	0	5.19847	AT1G77815;AT1G27870	[AT1G77815, nucleic acid binding];[AT1G27870, nucleic acid binding]
A_84_P17322	0	0	0	-1.58784	-1.45722	4.55908	AT2G32460	AtM1/AtMYB101/MYB101 (myb domain protein 101); DNA binding / transcription factor	ABS7;ATM1;ATMYB101;MYB101
A_84_P21501	0	0	0	-1.8901	0	9.61696	AT5G05410	DREB2A (DRE-BINDING PROTEIN 2A); DNA binding / transcription activator/ transcription factor	DREB2;DREB2A;DREB2;DREB2A
A_84_P558378	0	1.04997	0	0	0	5.35877	AT5G24480	beta-galactosidase
A_84_P16479	-1.95626	0	0	0	0	5.86237	AT3G24230	pectate lyase family protein
A_84_P840894	1.24144	0	0	0	0	4.36868	no_match	no_match
A_84_P862454	0	0	-1.7506	0	0	4.5549	no_match	no_match
A_84_P754029	0	0	0	0	-1.35125	4.10823	AT1G37007	unknown protein
A_84_P542432	-1.0358	0	0	0	0	5.70197	AT5G20810	auxin-responsive protein, putative / small auxin up RNA (SAUR_B)	SAUR70
A_84_P835962	0	0	0	-1.14801	-1.0409	9.04852	AT4G19520	disease resistance protein (TIR-NBS-LRR class), putative
A_84_P22301	0	0	0	1.04791	0	4.39666	AT4G08560	APUM15 (ARABIDOPSIS PUMILIO 15); RNA binding / binding	APUM15;PUM15
A_84_P844784	0	0	0	1.39074	0	5.17034	AT1G53270	ABC transporter family protein	ABCG10
A_84_P155935	0	-1.44368	0	0	0	5.03355	AT4G27590	copper-binding protein-related	AtHMP37
A_84_P753567	0	0	1.25423	0	0	4.93871	AT1G56242	other RNA
A_84_P758047	-1.08578	0	0	0	0	4.43294	AT2G23148	similar to unknown protein [Arabidopsis thaliana] (TAIR:AT2G23142.1); contains InterPro domain Plant self-incompatibility S1 (InterPro:IPR010264)
A_84_P16273	0	1.02382	0	0	0	5.05679	AT2G41930	kinase	SETH7
A_84_P765351	0	-1.1215	0	0	0	4.28016	AT4G40011	unknown protein
A_84_P805621	1.09379	0	0	0	0	13.3563	no_match	no_match
A_84_P11431	0	0	0	0	1.41768	9.00202	AT1G17170	ATGSTU24 (ARABIDOPSIS THALIANA GLUTATHIONE S-TRANSFERASE (CLASS TAU) 24); glutathione transferase	ATGSTU24;GST;GSTU24
A_84_P13921	0	0	1.47132	0	0	4.59664	AT5G01330	PDC3 (PYRUVATE DECARBOXYLASE-3); pyruvate decarboxylase	PDC3
A_84_P11406	1.46625	0	0	0	0	4.7068	AT1G65360	AGL23; DNA binding / transcription factor	AGL23
A_84_P847639	0	0	1.09564	0	0	5.4536	AT1G18690	transferase/ transferase, transferring glycosyl groups	XXT4
A_84_P815347	0	0	0	-1.08347	0	5.77857	no_match	no_match
A_84_P11067	1.4724	0	0	0	0	6.16029	AT1G48020	invertase/pectin methylesterase inhibitor family protein	ATPMEI1;PMEI1
A_84_P538761	0	0	0	1.33435	0	4.49034	AT4G19240	similar to unknown protein [Arabidopsis thaliana] (TAIR:AT3G43280.1)
A_84_P754322	-1.16761	0	0	0	0	4.16418	AT1G11608	similar to F-box family protein [Arabidopsis thaliana] (TAIR:AT1G11620.1); contains InterPro domain F-box associated type 1 (InterPro:IPR006527)
A_84_P565621	0	0	0	1.00128	0	5.6076	AT2G34240	pseudogene of unknown protein
A_84_P19790	0	0	0	0	1.19553	4.57498	AT5G66690	UGT72E2; UDP-glycosyltransferase/ coniferyl-alcohol glucosyltransferase/ transferase, transferring glycosyl groups	UGT72E2
A_84_P501970	0	0	0	0	-1.22929	4.61293	AT1G67540	similar to hypothetical protein [Vitis vinifera] (GB:CAN81893.1)	PALD
A_84_P15686	-1.97151	0	0	0	0	5.08413	AT4G10250	ATHSP22.0 (Arabidopsis thaliana heat shock protein 22.0)	ATHSP22.0;HSP22
A_84_P761702	1.25568	0	0	0	0	4.84102	AT3G59695;AT3G59690	[AT3G59695, other RNA];[AT3G59690, IQD13 (IQ-domain 13); calmodulin binding]	IQD13
A_84_P611946	0	0	0	0	1.13494	4.61533	AT2G26160	Identical to F-box protein At2g26160 [Arabidopsis Thaliana] (GB:Q1PEZ8;GB:Q8S8P1); similar to F-box family protein [Arabidopsis thaliana] (TAIR:AT3G25750.1); similar to unnamed protein product [Vitis vinifera] (GB:CAO47506.1); contains InterPro domain Protein of unknown function DUF295 (InterPro:IPR005174); contains InterPro domain Cyclin-like F-box (InterPro:IPR001810)	AtFDA16
A_84_P595293	0	0	0	0	-1.11627	4.52799	AT2G12935	unknown protein
A_84_P556760	-1.29389	0	0	0	0	4.17272	AT1G67450	F-box family protein
A_84_P16190	0	0	0	1.07846	0	4.28747	AT1G74990	zinc finger (C3HC4-type RING finger) family protein
A_84_P19357	0	-1.2611	0	0	0	12.6656	AT3G44990	XTR8 (xyloglucan:xyloglucosyl transferase 8); hydrolase, acting on glycosyl bonds	AtXTH31;ATXTR8;XTH31;XTR8
A_84_P229729	0	0	0	-2.10119	0	8.75461	AT2G20142	transmembrane receptor
A_84_P707765	-1.10634	0	0	0	0	4.11957	no_match	no_match
A_84_P21841	0	0	0	0	1.12518	9.52542	AT1G02930	ATGSTF6 (EARLY RESPONSIVE TO DEHYDRATION 11); glutathione transferase	ATGST1;ATGSTF3;ATGSTF6;ERD11;GST1;GSTF6;ATGST1;ATGSTF3;ATGSTF6;ERD11;GST1;GSTF6
A_84_P573108	-1.04038	0	0	0	-1.13366	4.18126	AT2G40910	F-box protein-related
A_84_P535623	-1.05199	0	0	0	-1.18076	4.31977	AT1G34440	similar to unknown protein [Arabidopsis thaliana] (TAIR:AT4G05095.1)
A_84_P611495	0	0	0	0	-1.52326	4.32885	AT3G21590	similar to senescence/dehydration-associated protein-related [Arabidopsis thaliana] (TAIR:AT4G15450.1); similar to unnamed protein product [Vitis vinifera] (GB:CAO65449.1); contains InterPro domain Senescence-associated (InterPro:IPR009686)
A_84_P12357	1.03108	0	0	0	0	5.2669	AT1G10480	ZFP5 (ZINC FINGER PROTEIN 5); nucleic acid binding / transcription factor/ zinc ion binding	ZFP5
A_84_P17640	0	1.11712	0	0	0	4.61491	AT4G28815	transcription regulator
A_84_P766625	0	0	-1.44647	0	0	4.4762	AT5G27882	transposable element gene
A_84_P751933	0	0	0	0	-1.08757	4.333	AT1G35360	transposable element gene
A_84_P820289	-2.52399	0	0	0	0	4.3179	AT3G20740	FIE (FERTILIZATION-INDEPENDENT ENDOSPERM 1); nucleotide binding / transcription factor	FIE;FIE1;FIS3
A_84_P820500	-1.46202	0	0	0	0	4.64753	AT2G42890	AML2; RNA binding	AML2;ML2
A_84_P593106	0	-1.19437	0	0	0	4.86084	AT5G19470	ATNUDT24 (Arabidopsis thaliana Nudix hydrolase homolog 24); hydrolase	atnudt24;NUDT24;NUDX24
A_84_P726920	1.21751	0	0	0	0	4.47588	AT5G47075	LCR20 (Low-molecular-weight cysteine-rich 20)	LCR20
A_84_P16754	1.53738	0	0	0	0	5.16247	AT4G36740	ATHB40/HB-5 (ARABIDOPSIS THALIANA HOMEOBOX PROTEIN 40); DNA binding / transcription factor	ATHB40;HB-5;HB40
A_84_P19193	0	0	0	0	1.16185	5.23732	AT2G37980	similar to unknown protein [Arabidopsis thaliana] (TAIR:AT5G01100.1); similar to unknown protein [Arabidopsis thaliana] (TAIR:AT3G54100.1); similar to unnamed protein product [Vitis vinifera] (GB:CAO15763.1); similar to hypothetical protein [Vitis vinifera] (GB:CAN72579.1); contains InterPro domain Protein of unknown function DUF246, plant (InterPro:IPR004348)
A_84_P764224	0	0	0	0	1.08273	4.38876	AT4G13261	similar to unknown protein [Arabidopsis thaliana] (TAIR:AT4G13263.1); contains InterPro domain Protein of unknown function DUF784, Arabidopsis thaliana (InterPro:IPR008502)
A_84_P752165	0	0	0	-1.71224	0	4.19076	AT1G71680	amino acid transmembrane transporter
A_84_P593530	0	0	0	0	1.07486	4.11843	AT2G18830	similar to RNA recognition motif (RRM)-containing protein [Arabidopsis thaliana] (TAIR:AT3G15010.1); similar to RNA recognition motif (RRM)-containing protein [Arabidopsis thaliana] (TAIR:AT3G15010.2); similar to hypothetical protein [Vitis vinifera] (GB:CAN66609.1)
A_84_P92299	0	0	0	0	1.32968	7.62457	AT1G73010	phosphoric monoester hydrolase	AtPPsPase1;ATPS2;PPsPase1;PS2
A_84_P855730	1.0515	0	0	0	0	4.4231	no_match	no_match
A_84_P811737	0	1.05796	0	0	0	12.8785	AT2G33830	dormancy/auxin associated family protein	AtDRM2;DAP2;DRM2;AtDRM2;DAP2;DRM2;AtDRM2;DAP2;DRM2
A_84_P14424	0	0	0	0	1.24184	4.50298	AT2G22630	AGL17 (AGAMOUS-LIKE 17); transcription factor	AGL17;AGL17
A_84_P141019	0	0	-1.20571	0	0	4.16102	AT2G15450;AT1G43100	[AT2G15450, glycoside hydrolase family 28 protein / polygalacturonase (pectinase) family protein];[AT1G43100, glycoside hydrolase family 28 protein / polygalacturonase (pectinase) family protein]
A_84_P763134	-1.45519	0	0	0	0	4.41673	AT4G31960	unknown protein
A_84_P761474	0	0	0	0	1.1251	4.06712	AT3G44428	Encodes a ECA1 gametogenesis related family protein
A_84_P14410	0	0	0	0	-2.09308	4.27139	AT2G33080	leucine-rich repeat family protein	AtRLP28;RLP28
A_84_P833185	0	-1.27467	0	0	0	4.17984	AT1G20500	4-coumarate--CoA ligase family / 4-coumaroyl-CoA synthase family
A_84_P534291	0	-1.32546	0	0	-1.0079	4.77152	AT4G09300	similar to unknown protein [Arabidopsis thaliana] (TAIR:AT1G61150.6); similar to unknown protein [Arabidopsis thaliana] (TAIR:AT1G61150.4); similar to unknown protein [Arabidopsis thaliana] (TAIR:AT1G61150.2); similar to hypothetical protein OsI_010399 [Oryza sativa (indica cultivar-group)] (GB:EAY89166.1); similar to Os03g0235100 [Oryza sativa (japonica cultivar-group)] (GB:NP_001049484.1); cont…
A_84_P855860	0	0	0	0	1.03776	5.27379	AT4G15160	protease inhibitor/seed storage/lipid transfer protein (LTP) family protein	PAC2
A_84_P20309	0	0	0	-1.5377	0	4.16116	AT3G46240	protein kinase-related
A_84_P295904	0	0	0	-1.27188	0	5.39396	AT5G37620	DC1 domain-containing protein
A_84_P561951	1.01457	0	0	0	0	4.83187	AT5G36680;AT5G36770	[AT5G36680, similar to unknown protein [Arabidopsis thaliana] (TAIR:AT5G36770.1); similar to unnamed protein product [Vitis vinifera] (GB:CAO14518.1); contains InterPro domain Protein of unknown function DUF239, plant (InterPro:IPR004314)];[AT5G36770, similar to unknown protein [Arabidopsis thaliana] (TAIR:AT5G36680.1); similar to unnamed protein product [Vitis vinifera] (GB:CAO14518.1); contains…
A_84_P766032	0	0	0	0	1.09557	5.81073	AT5G36015	transposable element gene
A_84_P613189	0	0	0	-1.10079	0	3.90581	AT3G01325	Expressed protein
A_84_P755023	-1.05558	0	0	0	0	3.93759	AT2G07530	transposable element gene
A_84_P17901	-1.2048	0	0	0	0	3.99135	AT5G67400	peroxidase 73 (PER73) (P73) (PRXR11)	PRX73;RHS19
A_84_P567849	0	0	0	-1.43525	0	4.88408	AT3G24750	unknown protein	LAZY5
A_84_P566516	-1.32568	0	0	0	0	4.618	AT3G24850	DNA binding
A_84_P11480	0	0	0	-2.17104	0	8.33046	AT1G53490;AT1G53480	[AT1G53490, DNA binding];[AT1G53480, similar to unknown protein [Arabidopsis thaliana] (TAIR:AT5G03090.1)]	HEI10;ATMRD1;MRD1
A_84_P17849	0	0	0	0	-1.07838	4.73635	AT5G54620	ankyrin repeat family protein
A_84_P839786	1.00445	0	0	0	0	4.54169	AT3G49300	proline-rich family protein
A_84_P14113	0	0	0	0	1.23004	4.64817	AT5G66150	glycosyl hydrolase family 38 protein
A_84_P589812	0	0	0	-1.03203	0	5.49881	AT1G45248	similar to unknown protein [Arabidopsis thaliana] (TAIR:AT2G40020.3)
A_84_P150008	0	0	0	0	1.11809	4.91307	AT4G22370	similar to hypothetical protein MtrDRAFT_AC150798g6v2 [Medicago truncatula] (GB:ABD33001.1)
A_84_P73884	-1.35654	0	0	0	0	4.03229	AT5G06905	CYP712A2 (cytochrome P450, family 712, subfamily A, polypeptide 2); oxygen binding	CYP712A2
A_84_P759601	0	0	0	0	1.03506	4.5928	AT3G44325	transposable element gene
A_84_P756390	0	0	0	0	1.01717	6.17229	AT2G07673;ATMG01030	[AT2G07673, Identical to Uncharacterized mitochondrial protein AtMg01030 [Arabidopsis Thaliana] (GB:P92537;GB:Q1ZXX7;GB:Q8S877;GB:Q8S8C4)];[ATMG01030, hypothetical protein]	ORF106E
A_84_P20623	0	0	0	-1.43078	0	4.56043	AT5G37060	ATCHX24 (cation/hydrogen exchanger 24); monovalent cation:proton antiporter	ATCHX24;CHX24
A_84_P220868	0	0	0	-1.31819	0	4.78201	AT2G17740	DC1 domain-containing protein	VLG
A_84_P552861	0	0	0	0	1.14677	4.99575	AT4G00210	LBD31 (LOB DOMAIN-CONTAINING PROTEIN 31)	LBD31
A_84_P802749	-1.08386	0	0	0	-1.01939	4.05413	no_match	no_match
A_84_P788781	0	0	0	1.48524	0	5.08592	AT1G09080	BIP3; ATP binding	BIP3;HSP70-13
A_84_P794761	0	0	0	-1.20129	0	4.92153	AT2G36120	pseudogene, glycine-rich protein	DOT1
A_84_P19141	0	1.19697	0	0	0	5.24038	AT2G47460	ATMYB12/MYB12 (MYB DOMAIN PROTEIN 12); DNA binding / transcription activator/ transcription factor	ATMYB12;MYB12;PFG1
A_84_P716993	-1.13356	0	0	0	0	4.23085	AT1G43835	transposable element gene
A_84_P823660	0	-1.12362	0	0	1.06223	3.97493	AT1G75920	family II extracellular lipase 5 (EXL5)	EXL5;EXL5;EXL5
A_84_P802987	0	0	0	-1.16766	-1.00928	10.9917	AT2G40000	similar to unknown protein [Arabidopsis thaliana] (TAIR:AT3G55840.1); similar to unnamed protein product [Vitis vinifera] (GB:CAO41329.1); contains InterPro domain Hs1pro-1, C-terminal (InterPro:IPR009743); contains InterPro domain Hs1pro-1, N-terminal (InterPro:IPR009869)	ATHSPRO2;HSPRO2;ATHSPRO2;HSPRO2
A_84_P11352	0	1.23521	0	0	0	4.548	AT1G23580	similar to unknown protein [Arabidopsis thaliana] (TAIR:AT1G23600.1); similar to unnamed protein product [Vitis vinifera] (GB:CAO66084.1); contains InterPro domain Protein of unknown function DUF220 (InterPro:IPR003863)
A_84_P793641	0	0	0	-1.01399	0	4.16459	no_match	no_match
A_84_P198484	0	0	0	-1.85703	0	6.42278	AT3G10930	similar to unknown protein [Arabidopsis thaliana] (TAIR:AT5G05300.1)	IDL7
A_84_P858070	0	0	0	-1.24374	0	5.22057	AT5G27610	DNA binding / transcription factor	ALY1;ATALY1
A_84_P17198	0	0	0	0	1.02605	4.55397	AT1G71690	similar to unknown protein [Arabidopsis thaliana] (TAIR:AT1G33800.1); similar to unknown protein [Arabidopsis thaliana] (TAIR:AT4G09990.1); similar to unknown [Populus trichocarpa] (GB:ABK93991.1); contains InterPro domain Protein of unknown function DUF579, plant (InterPro:IPR006514)
A_84_P860065	1.23992	0	0	0	0	6.01379	AT5G39510	ATVTI11/ATVTI1A/SGR4/VTI11/VTI1A/ZIG (VESICLE TRANSPORT V-SNARE 11); receptor	ATVTI11;ATVTI1A;ITT3;SGR4;VTI11;VTI1A;ZIG;ZIG1
A_84_P15383	0	-1.0524	0	0	0	4.26421	AT2G26950	AtMYB104 (myb domain protein 104); DNA binding / transcription factor	AtMYB104;MYB104
A_84_P754788	1.30553	0	0	0	0	4.92099	AT1G74140	similar to rhomboid family protein [Arabidopsis thaliana] (TAIR:AT1G74130.1); similar to unnamed protein product [Vitis vinifera] (GB:CAO62451.1); contains InterPro domain Peptidase S54, rhomboid; (InterPro:IPR002610)
A_84_P563068	0	0	0	0	1.39658	4.00077	AT1G31510	F-box family protein-related
A_84_P785505	0	0	0	-1.11182	0	15.2361	AT2G23810	TET8 (TETRASPANIN8)	TET8;TET8;TET8
A_84_P143229	-1.13469	-1.48498	0	0	0	4.85167	AT4G09740	ATGH9B14 (ARABIDOPSIS THALIANA GLYCOSYL HYDROLASE 9B14); hydrolase, hydrolyzing O-glycosyl compounds	AtGH9B14;GH9B14
A_84_P833384	1.25386	1.38233	0	0	0	5.74499	AT5G45830	DOG1 (DELAY OF GERMINATION 1)	ATDOG1;DOG1;GAAS5;GSQ5;ATDOG1;DOG1;GAAS5;GSQ5
A_84_P788465	0	0	0	0	1.04628	4.41961	AT2G20480	similar to unknown [Populus trichocarpa] (GB:ABK93010.1); similar to hypothetical protein OsI_030526 [Oryza sativa (indica cultivar-group)] (GB:EAZ09294.1); similar to Os09g0446000 [Oryza sativa (japonica cultivar-group)] (GB:NP_001063306.1)
A_84_P852554	0	0	1.47155	0	0	4.77506	no_match	no_match
A_84_P209098	0	0	0	-1.1649	0	5.27269	AT4G00770	similar to unnamed protein product [Vitis vinifera] (GB:CAO24470.1)	TRM9
A_84_P535977	0	0	0	0	1.18273	4.90225	AT3G43870	similar to unknown protein [Arabidopsis thaliana] (TAIR:AT3G44210.1)
A_84_P207998	1.54513	0	0	0	0	4.7194	AT3G29636	transferase-related
A_84_P820568	-1.98665	0	0	0	0	4.49268	no_match	no_match
A_84_P586073	-1.22088	0	0	0	0	4.27536	AT5G54410	unknown protein
A_84_P764928	0	0	0	0	-1.12459	4.46325	AT4G09545	Encodes a ECA1 gametogenesis related family protein	CRP4
A_84_P791837	0	0	0	1.11337	0	4.67288	no_match	no_match
A_84_P20567	0	0	0	-1.08016	0	4.49928	AT5G08141	ATBZIP75 (ARABIDOPSIS THALIANA BASIC LEUCINE-ZIPPER 75); DNA binding / transcription factor	AtbZIP75;bZIP75
A_84_P773148	-1.03336	0	0	0	0	4.15275	AT2G22750	basic helix-loop-helix (bHLH) family protein
A_84_P822783	0	0	0	-1.50706	0	4.60058	AT2G03280	similar to unknown protein [Arabidopsis thaliana] (TAIR:AT1G14020.1); similar to hypothetical protein OsJ_000519 [Oryza sativa (japonica cultivar-group)] (GB:EAZ10694.1); similar to hypothetical protein OsI_000541 [Oryza sativa (indica cultivar-group)] (GB:EAY72694.1); contains InterPro domain Protein of unknown function DUF246, plant (InterPro:IPR004348)	RRT3
A_84_P23237	0	-1.38285	0	0	0	6.54177	AT4G03450	ankyrin repeat family protein
A_84_P119242	1.12154	0	0	0	0	4.62142	AT5G45775	60S ribosomal protein L11 (RPL11D)
A_84_P844543	-1.43112	0	0	0	0	4.35482	AT1G74420	FUT3 (fucosyltransferase 3); fucosyltransferase/ transferase, transferring glycosyl groups	ATFUT3;FUT3
A_84_P21908	0	0	0	0	1.71279	5.55213	AT1G51830	ATP binding / kinase/ protein serine/threonine kinase	SIF1
A_84_P755231	0	0	0	-1.98974	0	9.30482	AT2G30020;AT5G28176;AT1G29620;AT1G32720;AT2G14270	[AT2G30020, protein phosphatase 2C, putative / PP2C, putative];[AT5G28176, transposable element gene];[AT1G29620, cytochrome-c oxidase];[AT1G32720, cytochrome-c oxidase];[AT2G14270, pseudogene, protein phosphatase 2C, blastp match of 60% identity and 2.5e-08 P-value to GP|2582800|emb|CAA72341.1||Y11607 protein phosphatase 2C {Medicago sativa}]	AP2C1;AP2C1;AP2C1
A_84_P14612	-1.3161	0	0	0	0	4.44815	AT3G25650	ASK15 (ARABIDOPSIS SKP1-LIKE 15); ubiquitin-protein ligase	ASK15;SK15
A_84_P511488	1.44498	0	0	0	0	5.01756	AT5G52770	heavy-metal-associated protein-related
A_84_P831839	-1.01033	0	0	0	0	6.4546	AT1G28350	ATP binding / aminoacyl-tRNA ligase
A_84_P853362	0	-1.26743	0	0	0	5.92665	AT5G50150	similar to unknown protein [Arabidopsis thaliana] (TAIR:AT1G10750.1); similar to unknown [Populus trichocarpa x Populus deltoides] (GB:ABK96386.1); contains InterPro domain Protein of unknown function DUF239, plant (InterPro:IPR004314)	LOTR1
A_84_P20993	-1.04374	0	0	0	-1.00767	4.36905	AT1G31640	AGL92; DNA binding / transcription factor	AGL92
A_84_P758645	0	0	0	1.04583	0	4.41944	AT2G04622	similar to unknown protein [Arabidopsis thaliana] (TAIR:AT3G03826.1)
A_84_P17192	1.00349	0	0	1.2586	0	4.73969	AT1G22130	AGL104; DNA binding / transcription factor	AGL104
A_84_P205068	0	0	0	0	1.40235	4.70988	AT1G17745;AT1G17744	[AT1G17745, PGDH (3-PHOSPHOGLYCERATE DEHYDROGENASE); phosphoglycerate dehydrogenase];[AT1G17744, unknown protein]	PGDH;PGDH2
A_84_P723351	1.09216	0	0	0	0	5.83603	AT5G18470	curculin-like (mannose-binding) lectin family protein
A_84_P816484	0	0	0	0	1.06957	5.36346	AT1G14370	APK2A (PROTEIN KINASE 2A); kinase	APK2A;Kin1;PBL2
A_84_P603863	0	0	-1.2426	0	0	5.03181	AT5G51360	DNA binding / protein binding / transcription regulator
A_84_P835559	0	1.10887	0	0	0	4.96809	AT3G18360	VQ motif-containing protein	VQ20
A_84_P804320	1.20603	0	0	0	0	5.27589	AT1G26799	similar to unknown protein [Arabidopsis thaliana] (TAIR:AT1G26796.1); similar to self-incompatibility protein 1 [Cucumis melo] (GB:ABY56091.1); similar to self-incompatibility protein 2 [Cucumis melo] (GB:ABY56092.1); contains InterPro domain Plant self-incompatibility S1 (InterPro:IPR010264)
A_84_P612993	0	0	0	0	1.18627	4.72754	AT1G63070	pentatricopeptide (PPR) repeat-containing protein
A_84_P576539	0	0	-1.05202	0	0	4.47951	AT1G80540	similar to unknown protein [Arabidopsis thaliana] (TAIR:AT2G12400.1); similar to Os02g0799300 [Oryza sativa (japonica cultivar-group)] (GB:NP_001048408.1); similar to hypothetical protein OsJ_008445 [Oryza sativa (japonica cultivar-group)] (GB:EAZ24962.1)
A_84_P845040	1.20969	0	0	0	0	4.76467	no_match	no_match
A_84_P12852	0	0	0	0	1.42094	4.44042	AT4G10720	ankyrin repeat family protein
A_84_P607993	-1.2364	0	0	0	0	4.61821	AT3G55680	invertase/pectin methylesterase inhibitor family protein
A_84_P16934	-2.60595	0	0	0	0	4.87177	AT5G62120	ARR23 (ARABIDOPSIS RESPONSE REGULATOR 23); transcription regulator	ARR23;RR23
A_84_P13905	0	0	-1.46473	0	0	4.27667	AT4G14640	CAM8 (CALMODULIN 8); calcium ion binding	AtCML8;CAM8;CML8
A_84_P524463	0	0	0	0	1.16228	6.1039	AT3G47840	pentatricopeptide (PPR) repeat-containing protein
A_84_P21425	1.57067	0	0	0	0	4.86426	AT4G29090	reverse transcriptase, putative / RNA-dependent DNA polymerase, putative
A_84_P810559	0	0	0	-1.20182	0	11.5461	no_match	no_match
A_84_P795055	0	0	0	0	1.375	4.37845	no_match	no_match
A_84_P795906	0	0	0	0	-1.34009	4.55864	AT5G46140	similar to unknown protein [Arabidopsis thaliana] (TAIR:AT5G46130.1); contains InterPro domain Protein of unknown function DUF295 (InterPro:IPR005174)	AtDOA13;AtDOA13
A_84_P755974	0	-1.04314	0	0	0	4.49637	AT2G03960	pseudogene, similar to putative carboxyl-terminal proteinase, blastp match of 43% identity and 4.7e-54 P-value to GP|21389708|gb|AAK84952.2||AY039662 putative carboxyl-terminal proteinase {Gossypium hirsutum}
A_84_P759276	0	0	0	1.25611	1.17576	4.58436	AT3G46390;AT5G39690	[AT3G46390, similar to unknown protein [Arabidopsis thaliana] (TAIR:AT1G32337.1)];[AT5G39690, ANAC093 (Arabidopsis NAC domain containing protein 93); transcription factor]	ANAC093;NAC093
A_84_P556568	0	1.18806	0	0	0	4.70546	AT5G07225	zinc finger (C3HC4-type RING finger) family protein
A_84_P791052	0	-1.74929	0	0	0	5.27257	AT5G46140	similar to unknown protein [Arabidopsis thaliana] (TAIR:AT5G46130.1); contains InterPro domain Protein of unknown function DUF295 (InterPro:IPR005174)	AtDOA13;AtDOA13
A_84_P758199	1.16065	0	0	0	0	5.80727	AT2G22201	unknown protein
A_84_P849660	-1.0514	0	0	0	0	4.03014	AT5G01030	similar to unknown protein [Arabidopsis thaliana] (TAIR:AT2G37930.1); similar to unnamed protein product [Vitis vinifera] (GB:CAO15744.1)
A_84_P556138	0	-1.22321	0	0	0	4.6157	AT2G16520	similar to zinc finger (C3HC4-type RING finger) family protein [Arabidopsis thaliana] (TAIR:AT3G45570.1)
A_84_P17492	0	0	0	0	-1.13942	5.08896	AT3G51060	STY1 (STYLISH 1)	AtSTY1;SRS1;STY1
A_84_P561097	0	0	0	-1.46726	0	9.3819	AT5G46295	unknown protein
A_84_P21973	1.29567	0	0	0	0	5.16946	AT2G33260	tryptophan/tyrosine permease family protein
A_84_P845489	0	0	0	1.60462	0	4.67838	no_match	no_match
A_84_P769206	0	0	0	0	1.08658	4.16005	AT5G16567	unknown protein
A_84_P519463	0	0	0	-1.08429	0	4.28247	AT5G56390	F-box family protein
A_84_P501805	0	-1.07311	0	0	0	4.75879	AT5G54360	zinc finger (C2H2 type) family protein-related
A_84_P821623	0	0	0	0	-1.06485	5.1305	no_match	no_match
A_84_P814437	1.09387	0	0	0	0	5.16526	AT5G05780	AE3/ATHMOV34 (ASYMMETRIC LEAVES ENHANCER 3, ASYMMETRIC LEAVES ENHANCER3)	AE3;ATHMOV34;RPN8A
A_84_P838550	0	0	0	1.29731	0	4.45995	AT4G07675	similar to unknown protein [Arabidopsis thaliana] (TAIR:AT1G49700.1)
A_84_P505357	0	0	0	-1.10648	0	4.27027	AT3G58960	F-box family protein
A_84_P209368	0	0	0	-1.01686	0	5.86731	no_match	no_match
A_84_P751597	-1.44785	0	0	0	0	3.94786	AT1G40083	pseudogene, hypothetical protein
A_84_P712636	1.56034	0	0	0	0	5.73175	AT3G27415;AT3G27416	[AT3G27415, unknown protein];[AT3G27416, unknown protein]
A_84_P843423	0	0	-1.44153	0	0	5.59825	AT2G31650	ATX1 (ARABIDOPSIS HOMOLOGUE OF TRITHORAX); histone-lysine N-methyltransferase/ phosphatidylinositol-5-phosphate binding	ATX1;SDG27
A_84_P563059	-1.17653	0	0	0	0	4.11147	AT1G29000	heavy-metal-associated domain-containing protein	AtHMP06
A_84_P12953	1.22533	0	0	0	0	4.38716	AT4G38990	pseudogene of a glycosyl hydrolase family 9 protein, endo-1,4-beta-glucanase precursor	AtGH9B16;GH9B16
A_84_P730866	0	0	0	1.25905	0	4.2409	AT5G41494	pseudogene of F-box family protein
A_84_P505251	-1.58793	0	0	0	0	4.14302	AT5G44690	protein binding / zinc ion binding
A_84_P849161	0	0	0	0	1.10383	5.22568	no_match	no_match
A_84_P767795	1.12156	0	0	0	0	4.54762	AT5G43035	transposable element gene
A_84_P21702	0	0	0	0	-1.02435	4.31958	AT5G10720	AHK5 (CYTOKININ INDEPENDENT 2)	AHK5;CKI2;HK5
A_84_P790558	0	1.5254	0	0	0	4.35769	AT1G60110	jacalin lectin family protein
A_84_P10092	0	0	0	0	-3.16054	4.38293	AT4G32375	glycoside hydrolase family 28 protein / polygalacturonase (pectinase) family protein
A_84_P719271	0	0	0	-1.25246	0	4.24349	no_match	no_match
A_84_P612806	0	0	1.36215	0	0	4.56771	AT1G02570	similar to unknown protein [Arabidopsis thaliana] (TAIR:AT2G47360.1); similar to unnamed protein product [Vitis vinifera] (GB:CAO40120.1)
A_84_P10649	0	0	0	0	1.64032	4.21053	AT2G26420	PIP5K3; 1-phosphatidylinositol-4-phosphate 5-kinase	PIP5K3
A_84_P525827	-1.05122	0	0	0	-1.15057	3.95744	AT1G25310	MEE8 (maternal effect embryo arrest 8); DNA binding / transcription factor	MEE8
A_84_P21057	0	0	0	0	-1.29064	4.345	AT2G30730	serine/threonine protein kinase, putative	CARK9
A_84_P20087	0	0	0	0	1.02423	4.55113	AT2G47430	CKI1 (CYTOKININ-INDEPENDENT 1); protein histidine kinase/ two-component response regulator	CKI1
A_84_P255460	0	0	0	0	1.25865	5.6662	AT2G28340	zinc finger (GATA type) family protein	GATA13
A_84_P125471	0	0	0	0	-1.15564	4.50459	AT2G21235	bZIP protein-related
A_84_P761001	0	0	-1.71453	0	0	4.92653	AT3G28412	transposable element gene
A_84_P10139	0	0	0	-1.27976	0	4.05218	AT5G01060	protein kinase family protein	BSK10
A_84_P583408	0	0	0	-1.85078	0	5.27061	AT5G59305	similar to unknown [Populus trichocarpa] (GB:ABK94520.1)
A_84_P301260	0	0	0	-1.54619	0	9.75939	AT1G74450	similar to unknown protein [Arabidopsis thaliana] (TAIR:AT1G18740.1); similar to unnamed protein product [Vitis vinifera] (GB:CAO43630.1); contains InterPro domain Protein of unknown function DUF793 (InterPro:IPR008511)	ROH1D
A_84_P56160	1.1848	0	0	0	0	4.54209	AT5G07780	formin homology 2 domain-containing protein / FH2 domain-containing protein	AtFH19;FH19
A_84_P534227	0	0	0	0	1.63989	4.43702	AT3G50810	integral membrane protein, putative	CASPL5C2
A_84_P750133	0	-1.32791	0	-1.14271	0	4.39098	AT1G42420	transposable element gene
A_84_P17348	0	-1.83286	0	0	0	10.2134	AT2G47000	MDR4/PGP4 (P-GLYCOPROTEIN4); ATPase, coupled to transmembrane movement of substances / xenobiotic-transporting ATPase	ABCB4;AtABCB4;ATPGP4;MDR4;PGP4
A_84_P277680	0	1.05672	0	0	0	5.26958	AT3G03760	LBD20 (LOB DOMAIN-CONTAINING PROTEIN 20)	LBD20
A_84_P846139	0	0	-1.04958	0	0	4.24378	no_match	no_match
A_84_P763598	0	0	0	-1.04826	0	4.53134	AT4G06489	pseudogene, hypothetical protein
A_84_P503102	-1.37266	0	0	0	0	4.64257	AT3G15440	similar to zinc finger (C3HC4-type RING finger) family protein [Arabidopsis thaliana] (TAIR:AT3G15740.1)
A_84_P541616	0	-1.16933	0	0	0	4.4604	AT5G50910	unknown protein
A_84_P863936	0	-1.2	0	0	0	7.81168	AT1G76930	ATEXT4 (EXTENSIN 4)	ATEXT1;ATEXT4;EXT1;EXT4;ORG5;ATEXT1;ATEXT4;EXT1;EXT4;ORG5
A_84_P825958	0	0	0	0	-1.04039	6.37517	AT3G48090	EDS1 (ENHANCED DISEASE SUSCEPTIBILITY 1); signal transducer/ triacylglycerol lipase	ATEDS1;EDS1
A_84_P812974	0	1.27	0	0	0	4.87084	no_match	no_match
A_84_P21823	0	0	0	0	1.19208	6.74636	AT1G11710	pentatricopeptide (PPR) repeat-containing protein
A_84_P522208	0	1.08658	1.33112	0	0	4.61009	AT2G19630	F-box family protein
A_84_P844666	0	0	0	0	-1.19319	4.39978	AT5G39400	pollen specific phosphatase, putative / phosphatase and tensin, putative (PTEN1)	ATPTEN1;PTEN1
A_84_P245795	0	0	0	0	-1.6298	4.53489	AT5G40590	DC1 domain-containing protein
A_84_P753265	0	0	0	-1.13687	0	5.01701	AT1G21835	Encodes a Plant thionin family protein
A_84_P91239	0	1.03957	0	0	0	5.60778	AT2G16760	similar to unknown protein [Arabidopsis thaliana] (TAIR:AT2G47370.1); similar to unnamed protein product [Vitis vinifera] (GB:CAO40115.1); contains InterPro domain Six-bladed beta-propeller, TolB-like (InterPro:IPR011042)
A_84_P793579	0	1.38189	0	0	0	5.52154	AT2G18100	similar to unknown protein [Arabidopsis thaliana] (TAIR:AT4G36210.1); similar to unknown protein [Arabidopsis thaliana] (TAIR:AT4G36210.3); similar to unnamed protein product [Vitis vinifera] (GB:CAO48261.1); contains InterPro domain Protein of unknown function DUF726 (InterPro:IPR007941)
A_84_P15021	0	0	0	0	-1.04228	4.48585	AT5G57530	xyloglucan:xyloglucosyl transferase, putative / xyloglucan endotransglycosylase, putative / endo-xyloglucan transferase, putative	AtXTH12;XTH12
A_84_P803857	0	0	0	0	-1.45657	5.76806	AT1G63770	peptidase M1 family protein
A_84_P558485	-1.46211	0	0	0	0	4.6483	AT5G61180	similar to unknown protein [Arabidopsis thaliana] (TAIR:AT3G62200.1); similar to unnamed protein product [Vitis vinifera] (GB:CAO40196.1); contains InterPro domain Protein of unknown function DUF537 (InterPro:IPR007491)
A_84_P709539	0	0	0	-1.04822	0	6.70812	no_match	no_match
A_84_P762095	0	0	0	0	1.52737	4.75738	AT3G61827	unknown protein
A_84_P759330	-1.15844	0	0	0	0	4.64862	AT3G42313	transposable element gene
A_84_P164223	1.2132	0	0	1.13753	0	11.8281	AT2G42870	HLH1/PAR1 (PHY RAPIDLY REGULATED 1); transcription regulator	HLH1;PAR1
A_84_P17407	0	1.08706	0	0	0	5.37828	AT3G19430	late embryogenesis abundant protein-related / LEA protein-related
A_84_P173301	0	0	0	-1.53488	0	5.38428	AT5G49350	similar to unknown protein [Arabidopsis thaliana] (TAIR:AT1G56320.1); similar to unnamed protein product [Vitis vinifera] (GB:CAO44880.1); contains domain PTHR10499 (PTHR10499)
A_84_P15931	0	0	0	-1.60815	0	11.5567	AT5G47230	ERF5 (ETHYLENE RESPONSIVE ELEMENT BINDING FACTOR 5); DNA binding / transcription activator/ transcription factor	ATERF-5;ATERF5;AtMACD1;ERF102;ERF5
A_84_P839956	0	0	0	0	-1.39349	4.65864	AT1G80865	unknown protein
A_84_P546270	0	0	0	0	-1.24488	3.92825	AT1G47680	unknown protein
A_84_P752921	1.13679	0	0	0	0	5.01029	AT1G11050;AT1G11055	[AT1G11050, protein kinase family protein];[AT1G11055, Encodes a defensin-like (DEFL) family protein.]
A_84_P765217	0	0	0	0	1.38004	3.97982	AT4G10465	metal ion binding	AtHMP34;HIPP44
A_84_P784166	0	0	-2.39668	0	0	12.7002	AT5G45340	CYP707A3 (cytochrome P450, family 707, subfamily A, polypeptide 3); oxygen binding	CYP707A3;CYP707A3
A_84_P21124	-1.14621	0	0	0	0	4.88617	AT2G26940	zinc finger (C2H2 type) family protein
A_84_P14498	0	0	0	0	1.01671	4.74301	AT2G34390	NIP2;1/NLM4 (NOD26-LIKE INTRINSIC PROTEIN 2;1); lactate transmembrane transporter/ water channel	NIP2;1;NLM4
A_84_P12041	1.2415	0	0	0	0	4.77773	AT5G03980	GDSL-motif lipase/hydrolase family protein
A_84_P75684	-1.34603	0	0	0	0	5.2035	AT4G17220	ATMAP70-5 (microtubule-associated proteins 70-5); microtubule binding	ATMAP70-5;MAP70-5;ATMAP70-5;MAP70-5
A_84_P854352	-1.02709	0	0	0	0	4.10581	AT1G11100	SNF2 domain-containing protein / helicase domain-containing protein / zinc finger protein-related	FRG5
A_84_P840591	1.52266	0	0	0	0	4.18568	no_match	no_match
A_84_P759118	0	0	0	0	-1.16663	4.17061	AT3G30216	transposable element gene
A_84_P579705	0	0	0	-1.12209	0	4.50096	AT5G16020	stress protein-related	GEX3
A_84_P10549	-1.39552	0	0	0	0	4.69124	AT1G72540	protein kinase, putative	PBL33
A_84_P238093	0	0	0	0	-1.666	4.47836	AT4G24410;AT4G24415	[AT4G24410, unknown protein];[AT4G24415, MIR824a; miRNA]
A_84_P761594	0	0	0	0	-1.00541	3.78481	AT3G45275	Encodes a ECA1 gametogenesis related family protein
A_84_P20659	0	0	0	0	-1.04783	4.50281	AT5G46820	similar to unknown protein [Arabidopsis thaliana] (TAIR:AT5G46810.1); similar to unnamed protein product [Vitis vinifera] (GB:CAO46478.1); contains InterPro domain Protein of unknown function DUF239, plant (InterPro:IPR004314)
A_84_P761881	0	0	0	-1.70022	0	10.2419	AT3G04640	glycine-rich protein
A_84_P287380	0	1.60417	0	0	0	4.19691	AT4G01980	transposable element gene
A_84_P22000	0	0	0	0	1.05111	6.23629	AT1G04840	pentatricopeptide (PPR) repeat-containing protein
A_84_P10454	0	-1.26313	0	0	0	4.71827	AT1G75530	forkhead-associated domain-containing protein / FHA domain-containing protein
A_84_P553213	0	1.12634	0	0	0	4.57314	AT3G23970	F-box family protein
A_84_P812733	0	0	0	0	-1.41702	4.79418	AT3G14110	FLU (FLUORESCENT IN BLUE LIGHT); binding	FLU
A_84_P516247	1.13412	0	0	0	0	4.38625	AT2G04480	similar to unknown protein [Arabidopsis thaliana] (TAIR:AT5G35870.1); similar to unnamed protein product [Vitis vinifera] (GB:CAO41160.1)
A_84_P843385	1.19097	0	0	0	0	7.14021	AT5G63090	LOB (LATERAL ORGAN BOUNDARIES)	LOB;LOB
A_84_P22652	0	0	0	0	-1.26118	4.26012	AT1G28020	pentatricopeptide (PPR) repeat-containing protein
A_84_P755976	0	0	0	1.10605	0	5.17197	AT2G32350	similar to ubiquitin family protein [Arabidopsis thaliana] (TAIR:AT4G05230.1); similar to unnamed protein product [Vitis vinifera] (GB:CAO24150.1); contains InterPro domain Ubiquitin; (InterPro:IPR000626)
A_84_P759315	0	-1.30991	0	0	0	4.26164	AT3G32320	transposable element gene
A_84_P799979	-1.09461	0	0	0	0	4.39149	no_match	no_match
A_84_P818612	0	1.32942	0	1.18634	0	5.65877	no_match	no_match
A_84_P529667	0	0	0	-1.01139	0	4.32304	AT3G03290	universal stress protein (USP) family protein
A_84_P844680	0	-1.52004	0	0	0	4.8067	AT2G06570	similar to unknown protein [Arabidopsis thaliana] (TAIR:AT2G06645.1)
A_84_P540511	-1.11889	0	0	0	0	4.53835	AT4G12950	similar to unknown protein [Arabidopsis thaliana] (TAIR:AT4G29980.1); similar to unnamed protein product [Vitis vinifera] (GB:CAO46771.1); contains InterPro domain Beta-Ig-H3/fasciclin (InterPro:IPR000782)
A_84_P10565	0	0	0	0	-1.35768	4.33132	AT1G29870	tRNA synthetase class II (G, H, P and S) family protein
A_84_P750054	0	-1.12545	0	0	0	4.26046	AT1G12660	Encodes a Plant thionin family protein
A_84_P860044	0	0	0	0	2.3519	5.72001	AT3G21720	isocitrate lyase, putative	ICL;ICL
A_84_P826232	0	0	0	1.30366	0	5.33495	AT1G64110	AAA-type ATPase family protein	DAA1
A_84_P604992	-1.11566	0	0	0	0	3.82423	AT1G54700	protein binding
A_84_P830498	0	0	0	0	1.01459	5.03544	no_match	no_match
A_84_P758497	0	0	0	0	-1.3706	4.3985	AT2G02103	similar to unknown protein [Arabidopsis thaliana] (TAIR:AT5G25200.1); similar to 80C09_29 [Brassica rapa subsp. pekinensis] (GB:AAZ41840.1)
A_84_P511424	1.48966	0	0	0	0	4.2757	AT5G28070	unknown protein
A_84_P16222	0	0	0	0	1.16281	7.71407	AT1G76690	OPR2 (12-oxophytodienoate reductase 2); 12-oxophytodienoate reductase	ATOPR2;OPR2
A_84_P83359	-1.25	0	0	0	0	4.1677	AT1G36580	2,4-dienoyl-CoA reductase-related
A_84_P559351	0	0	0	0	1.16485	5.62615	AT5G55460	protease inhibitor/seed storage/lipid transfer protein (LTP) family protein	AtLTP4.5
A_84_P755981	0	0	0	0	-1.22384	3.98067	AT2G04290	transposable element gene
A_84_P611855	-1.65693	0	0	0	0	5.20932	AT5G46915	transcriptional factor B3 family protein
A_84_P792748	0	0	2.07088	0	0	5.19465	AT2G15555	other RNA
A_84_P224159	0	0	0	0	-2.65295	4.49265	AT3G42786	similar to unknown protein [Arabidopsis thaliana] (TAIR:AT3G09130.1)
A_84_P18397	0	-1.0038	0	0	0	3.92276	AT3G28250	glycosyl hydrolase family protein 17
A_84_P753826	0	0	0	0	-2.73729	4.1155	AT1G16905	sugar binding
A_84_P711699	0	0	-1.02492	0	0	4.08367	AT5G56452	similar to F-box family protein [Arabidopsis thaliana] (TAIR:AT3G50710.1); similar to hypothetical protein [Vitis vinifera] (GB:CAN74740.1); contains InterPro domain FBD (InterPro:IPR013596); contains InterPro domain FBD-like (InterPro:IPR006566)
A_84_P836475	-1.01343	0	0	0	0	4.13561	AT5G41890	GDSL-motif lipase/hydrolase family protein
A_84_P798410	1.01891	0	0	0	0	4.64701	AT1G30974	Encodes a Plant thionin family protein
A_84_P793727	0	0	0	0	-1.21456	4.09669	AT3G22830	AT-HSFA6B (Arabidopsis thaliana heat shock transcription factor A6B); DNA binding / transcription factor	AT-HSFA6B;HSFA6B
A_84_P714261	0	0	0	-1.33232	0	4.45562	AT1G61353	unknown protein
A_84_P18566	0	0	0	-1.65037	0	14.3612	AT4G24570	mitochondrial substrate carrier family protein	DIC2;UCP4
A_84_P796773	0	0	0	0	-1.82392	4.22309	no_match	no_match
A_84_P730388	0	0	0	0	-1.04039	4.69902	no_match	no_match
A_84_P111502	-1.23655	0	0	0	0	4.79567	AT4G22090	pectate lyase family protein
A_84_P755699	-1.66765	0	0	0	0	4.46149	AT2G34580	similar to unnamed protein product [Vitis vinifera] (GB:CAO40320.1); contains InterPro domain Prefoldin (InterPro:IPR009053)
A_84_P111682	1.15353	0	0	0	1.08	4.42413	AT5G43520	DC1 domain-containing protein
A_84_P14019	-1.10098	0	0	0	0	5.45656	AT5G41550	disease resistance protein (TIR-NBS-LRR class), putative
A_84_P19664	0	0	0	0	-1.2495	3.97281	AT5G25850	F-box family protein
A_84_P799485	0	0	0	0	-1.24762	3.99038	no_match	no_match
A_84_P756658	1.00974	0	0	0	0	17.8861	AT2G01010;AT3G41768	[AT2G01010, rRNA];[AT3G41768, rRNA]
A_84_P828148	0	0	0	-1.09292	0	4.19711	no_match	no_match
A_84_P519046	0	-1.01014	0	0	0	9.96485	AT3G09450	similar to unknown protein [Arabidopsis thaliana] (TAIR:AT2G28780.1); similar to unnamed protein product [Vitis vinifera] (GB:CAO15627.1)
A_84_P799383	0	0	0	0	1.08304	4.48561	AT1G72370	P40 (40S ribosomal protein SA); structural constituent of ribosome	AP40;P40;RP40;RPSAA
A_84_P753038	0	0	-1.46314	0	0	4.36597	AT1G17235	RTFL11 (ROTUNDIFOLIA LIKE 11)	RTFL11
A_84_P576010	-1.43651	0	0	0	0	4.43626	AT4G17505	similar to unknown protein [Arabidopsis thaliana] (TAIR:AT2G38255.1); similar to unnamed protein product [Vitis vinifera] (GB:CAO38764.1); contains InterPro domain Protein of unknown function DUF239, plant (InterPro:IPR004314)	DUF239
A_84_P232979	0	0	0	0	1.08339	5.47508	AT5G06070	RBE (RABBIT EARS); nucleic acid binding / transcription factor/ zinc ion binding	RAB;RBE
A_84_P17764	0	-1.08495	0	0	0	4.62359	AT5G23650	myb family transcription factor
A_84_P866267	0	-1.1472	0	0	0	5.1362	AT3G55500	ATEXPA16 (ARABIDOPSIS THALIANA EXPANSIN A16)	ATEXP16;ATEXPA16;ATHEXP;EXP16;EXPA16;ATEXP16;ATEXPA16;ATHEXP;EXP16;EXPA16
A_84_P756454	0	0	0	1.15346	0	6.55054	AT2G29270	pseudogene, similar to short chain alcohol dehydrogenase-like protein, non-consensus CT donor splice site at exon 1; blastp match of 57% identity and 7.4e-29 P-value to GP|28849236|dbj|BAC65128.1||AB104856 short chain alcohol dehydrogenase-like protein {Daucus carota}
A_84_P16463	0	0	1.50274	0	0	4.77483	AT3G21730	dihydroneopterin aldolase family protein	FOLB3
A_84_P795400	0	0	0	-1.01186	0	4.96059	no_match	no_match
A_84_P829417	1.40027	0	0	0	0	5.3658	no_match	no_match
A_84_P21327	0	-1.27766	0	0	0	4.17252	AT1G69660	meprin and TRAF homology domain-containing protein / MATH domain-containing protein
A_84_P765563	0	0	0	1.35643	0	7.43406	AT4G13564	MIR841a; miRNA
A_84_P106472	0	0	1.52469	0	0	6.9783	AT1G22790	similar to unknown protein [Arabidopsis thaliana] (TAIR:AT1G34010.1); similar to hypothetical protein OsJ_002345 [Oryza sativa (japonica cultivar-group)] (GB:EAZ12520.1)
A_84_P739538	0	0	0	0	1.08758	7.44836	AT5G66631	similar to MEE40 (maternal effect embryo arrest 40) [Arabidopsis thaliana] (TAIR:AT3G53700.1); similar to unnamed protein product [Vitis vinifera] (GB:CAO22920.1); contains InterPro domain Pentatricopeptide repeat (InterPro:IPR002885)
A_84_P18335	0	0	0	0	3.25214	6.77976	AT3G02480	ABA-responsive protein-related	ABR
A_84_P752827	0	0	0	-1.23318	-1.13404	4.18525	AT1G63535	Encodes a defensin-like (DEFL) family protein.
A_84_P254260	0	0	0	0	1.36706	4.98901	AT3G14140	oxidoreductase, 2OG-Fe(II) oxygenase family protein
A_84_P21419	0	0	0	0	-1.56687	4.39455	AT4G27790	calcium-binding EF hand family protein
A_84_P580770	-1.12235	0	0	0	0	4.5632	AT5G09750	HEC3 (HECATE 3); DNA binding / transcription factor	HEC3
A_84_P793106	0	0	-1.50501	0	0	5.43787	no_match	no_match
A_84_P20788	-1.15056	0	0	0	0	4.42508	AT1G71380	ATCEL3/ATGH9B3 (ARABIDOPSIS THALIANA GLYCOSYL HYDROLASE 9B3); hydrolase, hydrolyzing O-glycosyl compounds	ATCEL3;ATGH9B3;CEL3
A_84_P841397	0	0	0	-1.15333	0	4.54732	AT5G33393	unknown protein
A_84_P23222	-1.03863	0	0	0	0	4.70405	AT3G44920	ATCHX11 (cation/H+ exchanger 11); monovalent cation:proton antiporter	ATCHX11;CHX11
A_84_P759241	0	0	0	1.3255	0	7.86953	AT3G30122	pseudogene similar to peptide chain release factor protein
A_84_P852753	1.17561	0	0	0	0	6.13749	AT3G53400;AT3G53402	[AT3G53400, similar to CPuORF47 (Conserved peptide upstream open reading frame 47) [Arabidopsis thaliana] (TAIR:AT5G03190.1); similar to hypothetical protein MtrDRAFT_AC148995g28v2 [Medicago truncatula] (GB:ABD32814.1); contains domain S-adenosyl-L-methionine-dependent methyltransferases (SSF53335)];[AT3G53402, CPuORF46 (Conserved peptide upstream open reading frame 46)]	CPuORF46
A_84_P840959	-1.64781	0	0	0	0	4.20508	AT5G52720	metal ion binding
A_84_P21040	0	-1.57653	0	0	0	4.59445	AT2G22750	basic helix-loop-helix (bHLH) family protein
A_84_P11906	-1.26235	0	0	0	0	4.34269	AT4G10490	oxidoreductase, 2OG-Fe(II) oxygenase family protein	DLO2
A_84_P503731	0	0	0	1.02848	1.03436	8.84541	AT1G54575	unknown protein
A_84_P752412	0	0	0	-1.07052	0	4.36542	AT1G62230	transposable element gene
A_84_P19392	0	0	0	0	2.00069	4.9771	AT3G53040	late embryogenesis abundant protein, putative / LEA protein, putative
A_84_P824268	0	0	0	-2.24209	0	9.65436	AT1G56660	unknown protein
A_84_P22394	0	0	1.32852	0	0	6.91974	AT4G34580	transporter	AtSFH1;COW1;SRH1
A_84_P858544	0	0	0	-1.14404	0	12.3681	AT2G40000	similar to unknown protein [Arabidopsis thaliana] (TAIR:AT3G55840.1); similar to unnamed protein product [Vitis vinifera] (GB:CAO41329.1); contains InterPro domain Hs1pro-1, C-terminal (InterPro:IPR009743); contains InterPro domain Hs1pro-1, N-terminal (InterPro:IPR009869)	ATHSPRO2;HSPRO2;ATHSPRO2;HSPRO2
A_84_P863621	0	0	0	-1.5461	0	4.99698	AT2G22630	AGL17 (AGAMOUS-LIKE 17); transcription factor	AGL17;AGL17
A_84_P760386	0	0	1.16604	0	0	4.61767	AT3G30803	transposable element gene
A_84_P859804	-1.00675	0	0	0	0	3.98148	no_match	no_match
A_84_P853818	0	1.62968	0	0	0	4.73009	AT1G15460	ATBOR4/BOR4; anion exchanger	ATBOR4;BOR4
A_84_P13970	-1.08421	0	0	0	0	4.4877	AT5G17730	AAA-type ATPase family protein
A_84_P576466	0	0	0	0	1.03453	4.5872	AT1G57565	similar to F-box family protein [Arabidopsis thaliana] (TAIR:AT1G57580.1); contains domain PTHR13711 (PTHR13711); contains domain PTHR13711:SF8 (PTHR13711:SF8)
A_84_P799789	0	0	0	0	-1.06737	4.60742	no_match	no_match
A_84_P18552	0	0	0	0	1.62334	5.72773	AT4G21120	AAT1 (CATIONIC AMINO ACID TRANSPORTER 1); cationic amino acid transmembrane transporter	AAT1;AtCAT1;CAT1
A_84_P20146	0	-1.17329	0	0	0	4.47716	AT2G30940	protein kinase family protein
A_84_P751311	0	1.33386	0	0	0	4.27504	AT1G35745;AT3G31422	[AT1G35745, transposable element gene];[AT3G31422, transposable element gene]
A_84_P275420	0	0	0	1.25531	0	7.03539	AT5G42450	pentatricopeptide (PPR) repeat-containing protein
A_84_P757942	0	1.28589	0	0	0	5.16382	AT2G29540	ATRPC14 (Arabidopsis thaliana RNA polymerase I(A) and III(C) 14 kDa subunit)	ATRPAC14;ATRPC14;RPC14
A_84_P18179	-1.15009	0	0	-1.13245	0	4.38424	AT2G31770	zinc finger (C3HC4-type RING finger) family protein	ARI9;ATARI9
A_84_P583497	1.53531	0	0	0	0	5.12991	AT1G08985	DNA binding
A_84_P18943	0	0	0	-1.05177	0	5.9033	AT1G70030	paired amphipathic helix repeat-containing protein
A_84_P10759	-1.19841	0	0	0	0	3.88667	AT3G10890	(1-4)-beta-mannan endohydrolase, putative	MAN3;XCD1
A_84_P538648	0	0	0	0	-1.37297	4.31946	AT3G45460	zinc ion binding	RFA7
A_84_P734158	0	0	0	-1.50087	0	5.80371	AT3G23030	IAA2 (indoleacetic acid-induced protein 2); transcription factor	IAA2
A_84_P502754	0	1.40716	0	0	0	4.75506	AT1G20925	auxin efflux carrier family protein	PILS1
A_84_P757673	0	0	0	0	-1.69102	5.07739	AT2G04031	Encodes a ECA1 gametogenesis related family protein
A_84_P12761	0	-1.46576	0	0	0	4.82557	AT3G50130	similar to unknown protein [Arabidopsis thaliana] (TAIR:AT3G50140.1); similar to unknown protein [Arabidopsis thaliana] (TAIR:AT3G50120.1); similar to unknown protein [Arabidopsis thaliana] (TAIR:AT3G50170.1); similar to unnamed protein product [Vitis vinifera] (GB:CAO71911.1); contains InterPro domain Protein of unknown function DUF247, plant (InterPro:IPR004158); contains InterPro domain Atroph…
A_84_P11011	0	0	0	0	1.26971	5.16849	AT4G26330	ATSBT3.18/UNE17 (UNFERTILIZED EMBRYO SAC 17); subtilase	ATSBT3.18;UNE17
A_84_P150758	-1.12208	0	0	0	0	4.21066	AT5G15620	F-box family protein
A_84_P784354	-1.16637	0	0	0	0	4.16122	AT4G01840	KCO5 (Ca2+ activated outward rectifying K+ channel 5); outward rectifier potassium channel	ATKCO5;ATTPK5;KCO5;TPK5
A_84_P795623	0	0	1.29959	0	0	4.74866	no_match	no_match
A_84_P790953	-1.40891	0	0	0	0	4.48884	AT3G57210	similar to EMB2204 (EMBRYO DEFECTIVE 2204) [Arabidopsis thaliana] (TAIR:AT1G22090.1); contains InterPro domain Protein of unknown function DUF626, Arabidopsis thaliana (InterPro:IPR006462)
A_84_P757401	0	-1.1525	0	0	-1.16059	4.37052	AT2G03936	Encodes a defensin-like (DEFL) family protein.
A_84_P12271	0	0	0	0	-1.23552	4.18892	AT2G20635	similar to spindle checkpoint protein-related [Arabidopsis thaliana] (TAIR:AT2G33560.1); similar to unnamed protein product [Vitis vinifera] (GB:CAO69771.1); contains InterPro domain Mitotic checkpoint serine/threonine protein kinase, Bub1 (InterPro:IPR015661); contains InterPro domain Mad3/BUB1 homology region 1 (InterPro:IPR013212)
A_84_P598527	0	0	0	1.22057	0	7.21411	AT5G49110	similar to hypothetical protein [Vitis vinifera] (GB:CAN81002.1); similar to Os03g0341200 [Oryza sativa (japonica cultivar-group)] (GB:NP_001050070.1); similar to unnamed protein product [Vitis vinifera] (GB:CAO44804.1); contains domain BC025462 PROTEIN (PTHR21818)
A_84_P20655	0	1.06042	0	0	0	6.41929	AT5G45830	DOG1 (DELAY OF GERMINATION 1)	ATDOG1;DOG1;GAAS5;GSQ5;ATDOG1;DOG1;GAAS5;GSQ5
A_84_P20181	0	0	0	0	-1.18255	4.45863	no_match	no_match
A_84_P21390	-1.19013	0	0	0	0	5.17807	AT4G21200	ATGA2OX8 (GIBBERELLIN 2-OXIDASE 8); gibberellin 2-beta-dioxygenase	ATGA2OX8;GA2OX8
A_84_P14786	-1.56373	0	0	0	0	4.46181	AT1G32510	ANAC011 (Arabidopsis NAC domain containing protein 11); transcription factor	ANAC011;NAC011
A_84_P533226	0	0	0	-1.35302	0	4.34469	AT3G02430	similar to unknown protein [Arabidopsis thaliana] (TAIR:AT4G24310.1); similar to unnamed protein product [Vitis vinifera] (GB:CAO46970.1); contains InterPro domain Protein of unknown function DUF679 (InterPro:IPR007770)	DMP5
[truncated: 1,148 more rows]
