# Supplementary material for: Overexpression of RPOTmp Being Targeted to Either Mitochondria or Chloroplasts in Arabidopsis Leads to Overall Transcriptome Changes and Faster Growth
Source: Int J Mol Sci. 2024 Jul 26;25(15):8164. doi: 10.3390/ijms25158164 (PMC11312007; doi:10.3390/ijms25158164)
Supplement: Supplementary file 1 [file ijms-25-08164-s001.zip › Supplementary Data S2.xlsx]

## Sheet: RRG
# Overexpression of Arabidopsis RPOTmp RNA polymerase targeted to mitochondria or chloroplasts leads to increased expression of organelle genes, overall transcriptome changes and accelerated growth
# Planta
# Igor V. Gorbenko, Vladislav I. Tarasenko, Elena Y. Garnik, Tatiana V. Yakovleva, Alexander I. Katyshev, Vadim I. Belkov, Yuri M. Konstantinov, Milana V. Koulintchenko
# Siberian Institute of Plant Physiology and Biochemistry of SB RAS
# correspondense: gorbenko@sifibr.irk.ru
# Data S2. Genes identified as possibly retrograde-regulated in response to altered amount of RPOTmp in mitochondria or chloroplasts.
locus	OEM15	OEP12	rpotmp	Tmp-P1	Tmp-M3	RRG	gene_symbol	description	localization
AT1G04950	1.37128	0	0	0	0	Enhanced in mt-RPOTmp overexpression	ATTAF6	Encodes one of two Arabidopsis proteins with significant similarity to the histone fold TBP-associated factor TAF6. Mutants are embryo lethal and transmission of the mutant allele through the male gametophyte is significantly reduced. This is due to reduced pollen tube growth of the mutant.	nucleus
AT1G06148	1.13409	0	0	0	0	Enhanced in mt-RPOTmp overexpression		Unknown gene	plastid
AT1G08480	1.00714	0	0	0	0	Enhanced in mt-RPOTmp overexpression	SDH6	Encodes subunit 6 of mitochondrial complex II (succinate dehydrogenase complex) and participates in the respiratory chain. It contributes to anchoring succinate dehydrogenase to the inner mitochondrial membrane. The mRNA is cell-to-cell mobile.	mitochondrion
AT1G08630	1.12942	0	0	0	0	Enhanced in mt-RPOTmp overexpression	THA1	Encodes a threonine aldolase, involved in threonine degradation to glycine. Primarily expressed in seeds and seedlings.	cytosol
AT1G08985	1.53531	0	0	0	0	Enhanced in mt-RPOTmp overexpression		AP2/B3-like transcriptional factor family protein;(source:Araport11)	cytosol
AT1G09090	1.0086	0	0	0	0	Enhanced in mt-RPOTmp overexpression	ATRBOHB	NADPH-oxidase AtrbohB plays a role in seed after-ripening. Major producer of superoxide in germinating seeds. AtrbohB pre-mRNA is alternatively spliced in seeds in a hormonally and developmentally regulated manner. ABA caused accumulation of AtrbohB- mRNA and prevented prevented AtrbohB-a mRNA expression in fresh seeds.	plasma membrane
AT1G10480	1.03108	0	0	0	0	Enhanced in mt-RPOTmp overexpression	ZFP5	Encodes a zinc finger protein containing only a single zinc finger.	plastid
AT1G11050	1.13679	0	0	0	0	Enhanced in mt-RPOTmp overexpression		Protein kinase superfamily protein;(source:Araport11)	plasma membrane
AT1G11055	1.13679	0	0	0	0	Enhanced in mt-RPOTmp overexpression
AT1G11110	1.42696	0	0	0	0	Enhanced in mt-RPOTmp overexpression		LisH and RanBPM domains containing protein;(source:Araport11)	nucleus
AT1G12870	3.03292	0	0	0	0	Enhanced in mt-RPOTmp overexpression		F-box and associated interaction domains-containing protein;(source:Araport11)	nucleus
AT1G13540	1.25176	0	0	0	0	Enhanced in mt-RPOTmp overexpression		hypothetical protein (DUF1262);(source:Araport11)	cytosol
AT1G14455	1.08456	0	0	0	0	Enhanced in mt-RPOTmp overexpression		hypothetical protein;(source:Araport11)	extracellular
AT1G14940	1.13212	0	0	0	0	Enhanced in mt-RPOTmp overexpression		Polyketide cyclase/dehydrase and lipid transport superfamily protein;(source:Araport11)	cytosol
AT1G15630	1.1898	0	0	0	0	Enhanced in mt-RPOTmp overexpression		transmembrane protein;(source:Araport11)	plasma membrane
AT1G17770	1.27659	0	0	0	0	Enhanced in mt-RPOTmp overexpression	SDG17	Encodes a SU(VAR)3-9 homolog, a SET domain protein. Known SET domain proteins are involved in epigenetic control of gene expression and act as histone methyltransferases. There are 10 SUVH genes in Arabidopsis and members of this subfamily of the SET proteins have an additional conserved SRA domain.	nucleus
AT1G21610	2.16192	0	0	0	0	Enhanced in mt-RPOTmp overexpression	UBN1	wound-responsive family protein;(source:Araport11)	nucleus
AT1G22010	1.1236	0	0	0	0	Enhanced in mt-RPOTmp overexpression		hypothetical protein;(source:Araport11)	nucleus
AT1G23810	1.20829	0	0	0	1.04424	Enhanced in mt-RPOTmp overexpression		Paired amphipathic helix (PAH2) superfamily protein;(source:Araport11)	nucleus
AT1G24250	1.44866	0	0	0	0	Enhanced in mt-RPOTmp overexpression		Paired amphipathic helix (PAH2) superfamily protein;(source:Araport11)	cytosol
AT1G26799	1.20603	0	0	0	0	Enhanced in mt-RPOTmp overexpression		Plant self-incompatibility protein S1 family;(source:Araport11)	extracellular
AT1G29100	1.52816	0	0	0	0	Enhanced in mt-RPOTmp overexpression	AtHMP07	Heavy metal transport/detoxification superfamily protein;(source:Araport11)	cytosol
AT1G30390	1.51155	0	0	0	0	Enhanced in mt-RPOTmp overexpression
AT1G30920	1.15373	0	0	0	0	Enhanced in mt-RPOTmp overexpression		F-box family protein;(source:Araport11)	cytosol
AT1G30974	1.01891	0	0	0	0	Enhanced in mt-RPOTmp overexpression		Encodes a Plant thionin family protein	extracellular
AT1G37537	1.20171	0	0	0	0	Enhanced in mt-RPOTmp overexpression
AT1G41870	1.23677	0	0	0	0	Enhanced in mt-RPOTmp overexpression
AT1G42200	1.53133	0	0	0	0	Enhanced in mt-RPOTmp overexpression
AT1G43330	1.00745	0	0	0	0	Enhanced in mt-RPOTmp overexpression		Homeodomain-like superfamily protein;(source:Araport11)	nucleus
AT1G45227	1.11791	0	0	0	0	Enhanced in mt-RPOTmp overexpression
AT1G47370	1.06433	0	0	0	0	Enhanced in mt-RPOTmp overexpression	RBA1	RBA1 variant in Ag0 background is a TIR-only receptor protein that binds to the bacterial type III effector protein HopBA. The Col-0 variant, which is not expressed, is likely a psuedogene and more highly methylated than the Ag0 variant which is expressed.	cytosol
AT1G47980	1.33254	0	0	0	0	Enhanced in mt-RPOTmp overexpression		desiccation-like protein;(source:Araport11)	extracellular
AT1G47990	1.15769	0	0	0	0	Enhanced in mt-RPOTmp overexpression	ATGA2OX4	Encodes a gibberellin 2-oxidase that acts on C19 gibberellins. AtGA2OX4 expression is responsive to cytokinin and KNOX activities.	cytosol
AT1G48020	1.4724	0	0	0	0	Enhanced in mt-RPOTmp overexpression	ATPMEI1	Pectin methylesterase inhibitor AtPMEI1. Inactivates AtPPME1 in vitro. Localized to pollen tube cell tip.	extracellular
AT1G48190	1.00009	0	0	0	0	Enhanced in mt-RPOTmp overexpression		Galactose oxidase/kelch repeat superfamily protein;(source:Araport11)	cytosol
AT1G50050	1.03155	0	0	0	0	Enhanced in mt-RPOTmp overexpression		CAP (Cysteine-rich secretory proteins, Antigen 5, and Pathogenesis-related 1 protein) superfamily protein;(source:Araport11)	extracellular
AT1G50390	1.07213	0	0	0	0	Enhanced in mt-RPOTmp overexpression		pfkB-like carbohydrate kinase family protein;(source:Araport11)	cytosol
AT1G50470	1.18035	0	0	0	0	Enhanced in mt-RPOTmp overexpression		F-box associated ubiquitination effector family protein;(source:Araport11)	cytosol
AT1G50910	1.12597	0	0	0	0	Enhanced in mt-RPOTmp overexpression		hypothetical protein;(source:Araport11)	nucleus
AT1G52695	1.1235	0	0	0	0	Enhanced in mt-RPOTmp overexpression		alpha/beta-Hydrolases superfamily protein;(source:Araport11)	plasma membrane
AT1G54000	1.21561	0	0	0	0	Enhanced in mt-RPOTmp overexpression	GLL22	GDSL-motif esterase/acyltransferase/lipase. Enzyme group with broad substrate specificity that may catalyze acyltransfer or hydrolase reactions with lipid and non-lipid substrates.	vacuole
AT1G54445	1.04379	0	0	0	0	Enhanced in mt-RPOTmp overexpression		Encodes a defensin-like (DEFL) family protein.	extracellular
AT1G54750	1.51318	0	0	0	0	Enhanced in mt-RPOTmp overexpression
AT1G54860	1.2493	0	0	0	0	Enhanced in mt-RPOTmp overexpression		Glycoprotein membrane precursor GPI-anchored;(source:Araport11)	extracellular
AT1G55230	1.04605	0	0	0	0	Enhanced in mt-RPOTmp overexpression		proteinase inhibitor I4, serpin (DUF716);(source:Araport11)	plasma membrane
AT1G55290	1.00355	0	0	0	0	Enhanced in mt-RPOTmp overexpression	F6'H2	encodes a protein whose sequence is similar to oxidoreductase, 2OG-Fe(II) oxygenase	cytosol
AT1G55560	1.48877	0	0	0	0	Enhanced in mt-RPOTmp overexpression	sks14	SKU5 similar 14;(source:Araport11)	extracellular
AT1G57830	1.25825	0	0	0	0	Enhanced in mt-RPOTmp overexpression		Toll-Interleukin-Resistance (TIR) domain family protein;(source:Araport11)	mitochondrion
AT1G59630	1.16109	0	0	0	0	Enhanced in mt-RPOTmp overexpression		F-box associated ubiquitination effector family protein;(source:Araport11)	cytosol
AT1G59740	1.0778	0	0	0	0	Enhanced in mt-RPOTmp overexpression	AtNPF4.3	Major facilitator superfamily protein;(source:Araport11)	plasma membrane
AT1G61700	1.1119	0	0	0	0	Enhanced in mt-RPOTmp overexpression		Protein of unknown function that is homologous to the At1g11475 locus that encodes a non-catalytic subunit common to nuclear DNA-dependent RNA polymerases II, IV and V. Homologous to budding yeast RPB10.	nucleus
AT1G62650	1.22678	0	0	0	0	Enhanced in mt-RPOTmp overexpression
AT1G65347	1.23662	0	0	0	0	Enhanced in mt-RPOTmp overexpression
AT1G65360	1.46625	0	0	0	0	Enhanced in mt-RPOTmp overexpression	AGL23	Encodes AGL23, a Type I MADS-box gene that controls female gametophyte development and the biogenesis of organelles during embryo development.	nucleus
AT1G66860	1.18326	0	0	0	0	Enhanced in mt-RPOTmp overexpression		Class I glutamine amidotransferase-like superfamily protein;(source:Araport11)	cytosol
AT1G70450	1.07269	0	0	0	0	Enhanced in mt-RPOTmp overexpression		Its expression is enriched in root hair cells (compared to non-root hair cells) and this enrichment is associated with increase in the transcription-associated mark trimethylation of H3 lysine 4 (H3K4me3) and decrease in the Polycomb silencing-associated mark trimethylation of H3 lysine 27 (H3K27me3) in root hair cells relative to non-root hair cells.	cytosol
AT1G71320	1.23445	0	0	0	1.40569	Enhanced in mt-RPOTmp overexpression		F-box family protein;(source:Araport11)	cytosol
AT1G72980	1.03655	0	0	0	0	Enhanced in mt-RPOTmp overexpression	LBD7	LOB domain-containing protein 7;(source:Araport11)	nucleus
AT1G73130	1.35465	0	0	0	0	Enhanced in mt-RPOTmp overexpression	ATI3C	ATG8A/F interacting protein containing a WxxL LIR motif at the C terminus which is essential for interaction with ATG8. Stress (abiotic or biotic) results in the formation of ATG8- and ATI3-labeled punctate structures, likely reflecting increased formation of ATG8-labeled phagophores or autophagosomes. ATI3 proteins probably act as selective autophagy receptors that target specific cellular compo…	nucleus
AT1G74140	1.30553	0	0	0	0	Enhanced in mt-RPOTmp overexpression		Rhomboid-related intramembrane serine protease family protein;(source:Araport11)	plastid
AT1G75470	1.18816	0	0	0	0	Enhanced in mt-RPOTmp overexpression	ATPUP15	Member of a family of proteins related to PUP1, a purine transporter. May be involved in the transport of purine and purine derivatives such as cytokinins, across the plasma membrane.	plasma membrane
AT1G75620	1.15355	0	0	0	0	Enhanced in mt-RPOTmp overexpression	GOXL3	Galactose oxydase; may function in tissues that require mechanical reinforcements in the absence of lignification.	plasma membrane
AT1G76954	1.11937	0	0	0	0	Enhanced in mt-RPOTmp overexpression		Encodes a defensin-like (DEFL) family protein.	extracellular
AT1G77100	1.01251	0	0	0	0	Enhanced in mt-RPOTmp overexpression		peroxidase superfamily protein;(source:Araport11)	plasma membrane,endoplasmic reticulum
AT1G77340	1.07426	0	0	0	0	Enhanced in mt-RPOTmp overexpression		Pentatricopeptide repeat (PPR) superfamily protein;(source:Araport11)	plastid
AT1G77655	1.01272	0	0	0	0	Enhanced in mt-RPOTmp overexpression		hypothetical protein;(source:Araport11)	plasma membrane
AT1G80160	1.45443	0	0	0	0	Enhanced in mt-RPOTmp overexpression	GLYI7	Vicinal oxygen chelate (VOC) superfamily member.	cytosol
AT2G01010	1.00974	0	0	0	0	Enhanced in mt-RPOTmp overexpression
AT2G01880	1.14697	0	0	0	0	Enhanced in mt-RPOTmp overexpression	ATPAP7	PEP complex component.	extracellular
AT2G01960	1.26975	0	0	0	1.42193	Enhanced in mt-RPOTmp overexpression	TET14	Member of TETRASPANIN family	plasma membrane
AT2G02026	1.06501	0	0	0	0	Enhanced in mt-RPOTmp overexpression		hypothetical protein;(source:Araport11)	cytosol
AT2G02270	1.16657	0	0	0	0	Enhanced in mt-RPOTmp overexpression		pseudogene of phloem protein 2-B2;(source:Araport11)
AT2G04480	1.13412	0	0	0	0	Enhanced in mt-RPOTmp overexpression		hypothetical protein;(source:Araport11)	plasma membrane
AT2G05580	1.36823	0	0	0	0	Enhanced in mt-RPOTmp overexpression		Glycine-rich protein family;(source:Araport11)	extracellular
AT2G07704	1.23662	0	0	0	0	Enhanced in mt-RPOTmp overexpression
AT2G07706	1.12352	0	0	0	0	Enhanced in mt-RPOTmp overexpression		hypothetical protein;(source:Araport11)	cytosol
AT2G07709	1.30722	0	0	0	0	Enhanced in mt-RPOTmp overexpression
AT2G07713	1.41059	0	0	0	0	Enhanced in mt-RPOTmp overexpression		hypothetical protein;(source:Araport11)	plastid
AT2G07728	1.40771	0	0	0	0	Enhanced in mt-RPOTmp overexpression		hypothetical protein;(source:Araport11)	nucleus
AT2G07787	1.11792	0	0	0	0	Enhanced in mt-RPOTmp overexpression		hypothetical protein;(source:Araport11)	cytosol
AT2G07835	1.34072	0	0	0	0	Enhanced in mt-RPOTmp overexpression		hypothetical protein;(source:Araport11)	mitochondrion
AT2G10990	1.28667	0	0	0	0	Enhanced in mt-RPOTmp overexpression
AT2G12580	1.73124	0	0	0	0	Enhanced in mt-RPOTmp overexpression
AT2G13450	1.48389	0	0	0	0	Enhanced in mt-RPOTmp overexpression		Ta11-like non-LTR retrotransposon;(source:Araport11)	nucleus
AT2G14400	1.63055	0	0	0	0	Enhanced in mt-RPOTmp overexpression
AT2G14830	1.0405	0	0	0	0	Enhanced in mt-RPOTmp overexpression	ISTL10	Ist1p;(source:Araport11)	nucleus
AT2G15090	1.90686	0	0	0	0	Enhanced in mt-RPOTmp overexpression	KCS8	Encodes KCS8, a member of the 3-ketoacyl-CoA synthase family involved in the biosynthesis of VLCFA (very long chain fatty acids).	plasma membrane
AT2G15120	1.90686	0	0	0	0	Enhanced in mt-RPOTmp overexpression
AT2G15185	1.4082	0	0	0	0	Enhanced in mt-RPOTmp overexpression		zinc knuckle (CCHC-type) protein-like protein;(source:Araport11)	cytosol,mitochondrion
AT2G16080	1.53984	0	0	0	1.73076	Enhanced in mt-RPOTmp overexpression
AT2G16840	1.30154	0	0	0	0	Enhanced in mt-RPOTmp overexpression
AT2G18620	1.00048	0	0	0	0	Enhanced in mt-RPOTmp overexpression	GGPPS2	Terpenoid synthases superfamily protein;(source:Araport11)	plastid
AT2G19755	1.29446	0	0	0	0	Enhanced in mt-RPOTmp overexpression
AT2G19970	1.80836	0	0	0	0	Enhanced in mt-RPOTmp overexpression		CAP (Cysteine-rich secretory proteins, Antigen 5, and Pathogenesis-related 1 protein) superfamily protein;(source:Araport11)	extracellular
AT2G21420	1.22294	0	0	0	0	Enhanced in mt-RPOTmp overexpression	RFA4	E3 ubiquitin ligases, member of the RING between RING fingers (RBR)-type RSL1/RFA family, key regulator of ABA receptor stability in root and leaf tissues, targeting ABA receptors for degradation in different subcellular locations.	nucleus
AT2G22160	1.20078	0	0	0	0	Enhanced in mt-RPOTmp overexpression		Cysteine proteinases superfamily protein;(source:Araport11)	cytosol
AT2G22201	1.16065	0	0	0	0	Enhanced in mt-RPOTmp overexpression			extracellular
AT2G23060	1.131	0	0	0	0	Enhanced in mt-RPOTmp overexpression		Acyl-CoA N-acyltransferases (NAT) superfamily protein;(source:Araport11)	cytosol
AT2G23170	1.12614	0	0	0	0	Enhanced in mt-RPOTmp overexpression	GH3.3	encodes an IAA-amido synthase that conjugates Asp and other amino acids to auxin in vitro.	cytosol
AT2G23510	1.10246	0	0	0	0	Enhanced in mt-RPOTmp overexpression	SDT	BAHD acyltransferase which transfers acyl-groups from different acyl-donors specifically to amines. Catalyzes the multisite acylation of spermidine. Uses caffeoyl/feruoyl/sinapoyl-CoA with the N1 and N10 positions of spermidine.	cytosol
AT2G23808	1.08419	0	0	0	0	Enhanced in mt-RPOTmp overexpression
AT2G25040	1.30912	0	0	0	1.66192	Enhanced in mt-RPOTmp overexpression
AT2G25330	1.07201	0	0	0	1.40001	Enhanced in mt-RPOTmp overexpression		TRAF-like family protein;(source:Araport11)	nucleus
AT2G26370	1.05597	0	0	0	0	Enhanced in mt-RPOTmp overexpression		MD-2-related lipid recognition domain-containing protein;(source:Araport11)	extracellular
AT2G27870	1.29791	0	0	0	0	Enhanced in mt-RPOTmp overexpression
AT2G29045	1.32963	0	0	0	0	Enhanced in mt-RPOTmp overexpression	LCR62	Encodes a member of a family of small,secreted, cysteine rich protein with sequence similarity to the PCP (pollen coat protein) gene family.	extracellular
AT2G31080	1.36513	0	0	0	0	Enhanced in mt-RPOTmp overexpression
AT2G31180	1.15647	0	0	0	0	Enhanced in mt-RPOTmp overexpression	ATMYB14	Member of the R2R3 factor gene family.	nucleus
AT2G33260	1.29567	0	0	0	0	Enhanced in mt-RPOTmp overexpression		Tryptophan/tyrosine permease;(source:Araport11)	plasma membrane
AT2G33385	1.24008	0	0	0	0	Enhanced in mt-RPOTmp overexpression	arpc2b	actin-related protein C2B;(source:Araport11)	cytosol
AT2G36450	1.04915	0	0	0	0	Enhanced in mt-RPOTmp overexpression	HRD	encodes a member of the DREB subfamily A-4 of ERF/AP2 transcription factor family. The protein contains one AP2 domain. There are 17 members in this subfamily including TINY. Ectopic overexpression of HRD increases the density of the root network and improves water and salt stress tolerance in Arabidopsis. Overexpression of HRD in rice causes an increase in plant biomass and drought resistance.	nucleus
AT2G36820	1.0381	0	0	0	1.466	Enhanced in mt-RPOTmp overexpression
AT2G37520	1.6811	0	0	0	0	Enhanced in mt-RPOTmp overexpression		Acyl-CoA N-acyltransferase with RING/FYVE/PHD-type zinc finger domain-containing protein;(source:Araport11)	nucleus
AT2G37830	1.00405	0	0	0	0	Enhanced in mt-RPOTmp overexpression
AT2G39920	1.01256	0	0	0	0	Enhanced in mt-RPOTmp overexpression		HAD superfamily, subfamily IIIB acid phosphatase;(source:Araport11)	vacuole
AT2G42140	1.52583	0	0	0	0	Enhanced in mt-RPOTmp overexpression		VQ motif-containing protein;(source:Araport11)	nucleus
AT2G45230	1.42827	0	0	0	0	Enhanced in mt-RPOTmp overexpression
AT2G47440	1.1655	0	0	0	0	Enhanced in mt-RPOTmp overexpression		Tetratricopeptide repeat (TPR)-like superfamily protein;(source:Araport11)	nucleus
AT3G02960	1.00132	0	0	0	1.48641	Enhanced in mt-RPOTmp overexpression	AtHMP22	Heavy metal transport/detoxification superfamily protein;(source:Araport11)	nucleus
AT3G05080	1.24118	0	0	0	0	Enhanced in mt-RPOTmp overexpression		hypothetical protein;(source:Araport11)	cytosol
AT3G05090	1.24118	0	0	0	0	Enhanced in mt-RPOTmp overexpression	LRS1	Encodes a DCAF protein. Mutants are defective in lateral root development and suggest roles for DDB1Cul4mediated protein degradation in regulating auxin accumulation during lateral root primordium development and lateral root meristem emergence.	plasma membrane
AT3G05660	1.24425	0	0	0	0	Enhanced in mt-RPOTmp overexpression	AtRLP33	receptor like protein 33;(source:Araport11)	extracellular
AT3G06260	1.66424	0	0	0	0	Enhanced in mt-RPOTmp overexpression	GATL4	Encodes a protein with putative galacturonosyltransferase activity.	extracellular
AT3G07070	1.09338	0	0	0	0	Enhanced in mt-RPOTmp overexpression	PBL26	Protein kinase superfamily protein;(source:Araport11)	cytosol
AT3G08890	1.09482	0	0	0	1.3146	Enhanced in mt-RPOTmp overexpression		hypothetical protein (Protein of unknown function, DUF538);(source:Araport11)	cytosol
AT3G08900	1.09482	0	0	0	1.3146	Enhanced in mt-RPOTmp overexpression	RGP	Encodes a reversible autoglycosylated protein peripherally associated with cell membranes. Highly expressed in roots ans suspension-cultured cells.	golgi
AT3G09130	1.05004	0	0	0	0	Enhanced in mt-RPOTmp overexpression		hypothetical protein;(source:Araport11)	cytosol
AT3G11640	1.30922	0	0	0	0	Enhanced in mt-RPOTmp overexpression		transmembrane protein;(source:Araport11)	extracellular
AT3G11680	1.23167	0	0	0	0	Enhanced in mt-RPOTmp overexpression		aluminum activated malate transporter family protein;(source:Araport11)	endoplasmic reticulum,golgi
AT3G12480	1.08797	0	0	0	0	Enhanced in mt-RPOTmp overexpression	NF-YC11	nuclear factor Y, subunit C11;(source:Araport11)	nucleus
AT3G15240	1.41306	0	0	0	0	Enhanced in mt-RPOTmp overexpression		Serine/threonine-protein kinase WNK (With No Lysine)-like protein;(source:Araport11)
AT3G15550	1.37899	0	0	0	0	Enhanced in mt-RPOTmp overexpression		trichohyalin;(source:Araport11)	nucleus
AT3G20660	1.18483	0	0	0	0	Enhanced in mt-RPOTmp overexpression	AtOCT4	organic cation/carnitine transporter4;(source:Araport11)	vacuole
AT3G22235	1.10504	0	0	0	0	Enhanced in mt-RPOTmp overexpression	AthCYSTM8	cysteine-rich TM module stress tolerance protein;(source:Araport11)	mitochondrion
AT3G22275	1.4796	0	0	0	0	Enhanced in mt-RPOTmp overexpression	JAZ13	Encodes a non-TIFY JAsmonate ZIM-domain (JAZ) protein with a Ser-rich C-terminal tail that is a site for phosphorylation that interacts with the bHLH transcription factor MYC2 and the co-repressor TOPLESS and acts as a repressor of JA signaling. JAZ13 is the 13th member of the JAZ family in Arabidopsis, and the only member not classified as a TIFY protein.	nucleus
AT3G23326	1.10351	0	0	0	0	Enhanced in mt-RPOTmp overexpression
AT3G27415	1.56034	0	0	0	0	Enhanced in mt-RPOTmp overexpression		hypothetical protein;(source:Araport11)	cytosol
AT3G27416	1.56034	0	0	0	0	Enhanced in mt-RPOTmp overexpression		transmembrane protein;(source:Araport11)	extracellular
AT3G28680	1.04174	0	0	0	0	Enhanced in mt-RPOTmp overexpression		Serine carboxypeptidase S28 family protein;(source:Araport11)	extracellular
AT3G29195	1.65619	0	0	0	0	Enhanced in mt-RPOTmp overexpression			mitochondrion
AT3G29636	1.54513	0	0	0	0	Enhanced in mt-RPOTmp overexpression		transferase-like protein;(source:Araport11)	cytosol
AT3G30150	1.30779	0	0	0	0	Enhanced in mt-RPOTmp overexpression
AT3G30384	1.1453	0	0	0	0	Enhanced in mt-RPOTmp overexpression
AT3G30725	1.14011	0	0	0	0	Enhanced in mt-RPOTmp overexpression	AtGDU6	Encodes a member of the GDU (glutamine dumper) family proteins involved in amino acid export: At4g31730 (GDU1), At4g25760 (GDU2), At5g57685 (GDU3), At2g24762 (GDU4), At5g24920 (GDU5), At3g30725 (GDU6) and At5g38770 (GDU7).	extracellular
AT3G30775	1.50342	0	0	0	0	Enhanced in mt-RPOTmp overexpression	AT-POX	Encodes a proline oxidase that is predicted to localize to the inner mitochondrial membrane, its mRNA expression induced by high levels of Al and by osmotic stress. The promoter contains an L-proline-inducible element.	mitochondrion
AT3G33011	1.6333	0	0	0	0	Enhanced in mt-RPOTmp overexpression
AT3G41768	1.00974	0	0	0	0	Enhanced in mt-RPOTmp overexpression
AT3G42305	1.24752	0	0	0	0	Enhanced in mt-RPOTmp overexpression
AT3G42385	1.76422	0	0	0	0	Enhanced in mt-RPOTmp overexpression			cytosol
AT3G42473	1.10605	0	0	0	0	Enhanced in mt-RPOTmp overexpression	LCR47	Encodes a member of a family of small,secreted, cysteine rich protein with sequence similarity to the PCP (pollen coat protein) gene family.	extracellular
AT3G42560	1.14184	0	0	0	0	Enhanced in mt-RPOTmp overexpression		Pentatricopeptide repeat (PPR) superfamily protein;(source:Araport11)	plasma membrane
AT3G42565	1.33377	0	0	0	0	Enhanced in mt-RPOTmp overexpression		Encodes a ECA1 gametogenesis related family protein	extracellular
AT3G43120	1.07492	0	0	0	0	Enhanced in mt-RPOTmp overexpression	SAUR39	SAUR-like auxin-responsive protein family;(source:Araport11)	extracellular
AT3G44070	1.38425	0	0	0	0	Enhanced in mt-RPOTmp overexpression		Glycosyl hydrolase family 35 protein;(source:Araport11)	plasma membrane
AT3G44340	1.05728	0	0	0	0	Enhanced in mt-RPOTmp overexpression	CEF	homologous to yeast and animal Sec24 proteins; expression in yeast cells enhances their survival under oxidative stress conditions.	golgi
AT3G44440	1.19692	0	0	0	0	Enhanced in mt-RPOTmp overexpression		hypothetical protein;(source:Araport11)	nucleus
AT3G45093	1.14539	0	0	0	0	Enhanced in mt-RPOTmp overexpression		Encodes a defensin-like (DEFL) family protein.	extracellular
AT3G46150	1.12882	0	0	0	0	Enhanced in mt-RPOTmp overexpression		hypothetical protein;(source:Araport11)	cytosol
AT3G46170	1.0525	0	0	0	0	Enhanced in mt-RPOTmp overexpression		NAD(P)-binding Rossmann-fold superfamily protein;(source:Araport11)	peroxisome
AT3G48920	1.04679	0	0	0	0	Enhanced in mt-RPOTmp overexpression	AtMYB45	Member of the R2R3 factor gene family.	nucleus
AT3G49162	1.36657	0	0	0	0	Enhanced in mt-RPOTmp overexpression
AT3G49300	1.00445	0	0	0	0	Enhanced in mt-RPOTmp overexpression		proline-rich family protein;(source:Araport11)	extracellular
AT3G51560	1.30413	0	0	0	0	Enhanced in mt-RPOTmp overexpression		Disease resistance protein (TIR-NBS-LRR class) family;(source:Araport11)	cytosol
AT3G53232	1.06311	0	0	0	0	Enhanced in mt-RPOTmp overexpression	DVL20	ROTUNDIFOLIA like 1;(source:Araport11)	cytosol,nucleus
AT3G53400	1.17561	0	0	0	0	Enhanced in mt-RPOTmp overexpression	CPuORF46	peptide upstream protein;(source:Araport11)	mitochondrion
AT3G53402	1.17561	0	0	0	0	Enhanced in mt-RPOTmp overexpression		Upstream open reading frames (uORFs) are small open reading frames found in the 5' UTR of a mature mRNA, and can potentially mediate translational regulation of the largest, or major, ORF (mORF). CPuORF46 represents a conserved upstream opening reading frame relative to major ORF AT3G53400.1	mitochondrion
AT3G54730	1.04693	0	0	0	1.98393	Enhanced in mt-RPOTmp overexpression		transcription repressor;(source:Araport11)	plasma membrane
AT3G56280	1.41657	0	0	0	1.18937	Enhanced in mt-RPOTmp overexpression
AT3G59690	1.25568	0	0	0	0	Enhanced in mt-RPOTmp overexpression	IQD13	Member of IQ67 (CaM binding) domain containing family.	nucleus
AT3G59695	1.25568	0	0	0	0	Enhanced in mt-RPOTmp overexpression
AT3G62570	1.05459	0	0	0	0	Enhanced in mt-RPOTmp overexpression		Tetratricopeptide repeat (TPR)-like superfamily protein;(source:Araport11)	nucleus
AT3G62680	1.32036	0	0	0	0	Enhanced in mt-RPOTmp overexpression	ATPRP3	Proline-rich protein	extracellular
AT4G03310	1.53133	0	0	0	0	Enhanced in mt-RPOTmp overexpression
AT4G03510	1.11073	0	0	0	0	Enhanced in mt-RPOTmp overexpression	ATRMA1	RMA1 encodes a novel 28 kDa protein with a RING finger motif and a C-terminal membrane-anchoring domain that is involved in the secretory pathway. Has E3 ubiquitin ligase activity.	plasma membrane,endoplasmic reticulum
AT4G04270	1.07533	0	0	0	0	Enhanced in mt-RPOTmp overexpression
AT4G04660	1.04225	0	0	0	0	Enhanced in mt-RPOTmp overexpression
AT4G06477	1.38296	0	0	0	0	Enhanced in mt-RPOTmp overexpression
AT4G06613	1.13928	0	0	0	0	Enhanced in mt-RPOTmp overexpression
AT4G08095	1.10096	0	0	0	0	Enhanced in mt-RPOTmp overexpression
AT4G08593	1.26474	0	0	0	0	Enhanced in mt-RPOTmp overexpression		hypothetical protein;(source:Araport11)	plasma membrane
AT4G08730	1.26371	0	0	0	0	Enhanced in mt-RPOTmp overexpression		RNA-binding protein;(source:Araport11)	cytosol,peroxisome
AT4G09965	1.62907	0	0	0	0	Enhanced in mt-RPOTmp overexpression		hypothetical protein;(source:Araport11)	mitochondrion
AT4G10780	1.00373	0	0	0	0	Enhanced in mt-RPOTmp overexpression		LRR and NB-ARC domains-containing disease resistance protein;(source:Araport11)	cytosol
AT4G11710	1.51155	0	0	0	0	Enhanced in mt-RPOTmp overexpression
AT4G13480	1.1216	0	0	0	0	Enhanced in mt-RPOTmp overexpression	AtMYB79	Member of the R2R3 factor gene family.	nucleus
AT4G17590	1.33567	0	0	0	0	Enhanced in mt-RPOTmp overexpression		NOL1/NOP2/sun family protein;(source:Araport11)	cytosol
AT4G20670	1.51137	0	0	0	0	Enhanced in mt-RPOTmp overexpression		cysteine-rich repeat secretory-like protein;(source:Araport11)	plasma membrane
AT4G22210	1.28716	0	0	0	0	Enhanced in mt-RPOTmp overexpression	LCR85	Encodes a member of a family of small,secreted, cysteine rich protein with sequence similarity to the PCP (pollen coat protein) gene family.	extracellular
AT4G22230	1.04018	0	0	0	0	Enhanced in mt-RPOTmp overexpression		Encodes a defensin-like (DEFL) family protein.	extracellular
AT4G26701	1.47553	0	0	0	0	Enhanced in mt-RPOTmp overexpression		DNA binding / DNA topoisomerase type I;(source:Araport11)	cytosol
AT4G29090	1.57067	0	0	0	0	Enhanced in mt-RPOTmp overexpression		Ribonuclease H-like superfamily protein;(source:Araport11)	plasma membrane
AT4G30120	1.00877	0	0	0	0	Enhanced in mt-RPOTmp overexpression	ATHMA3	encodes a protein similar to Zn-ATPase, a P1B-type ATPases transport zinc	vacuole
AT4G31760	1.50696	0	0	0	0	Enhanced in mt-RPOTmp overexpression		peroxidase superfamily protein;(source:Araport11)	extracellular
AT4G32810	1.02115	0	0	0	0	Enhanced in mt-RPOTmp overexpression	ATCCD8	Encodes a protein with similarity to carotenoid cleaving deoxygenases, the enzymes that cleave beta-carotene. Involved in the production of a graft transmissable signal to suppress axillary branching. Protein is localized to chloroplast stroma and expressed primarily in root tip. Mutants in the gene exhibit increased shoot branching, and light-dependent defects in hook opening and hypocotyl/root …	plastid
AT4G32990	1.14349	0	0	0	0	Enhanced in mt-RPOTmp overexpression		Transducin/WD40 repeat-like superfamily protein;(source:Araport11)	cytosol
AT4G33145	1.44449	0	0	0	0	Enhanced in mt-RPOTmp overexpression		hypothetical protein;(source:Araport11)	plastid
AT4G33600	1.07804	0	0	0	0	Enhanced in mt-RPOTmp overexpression		transmembrane protein;(source:Araport11)	endoplasmic reticulum,golgi
AT4G35240	1.24732	0	0	0	0	Enhanced in mt-RPOTmp overexpression		DNA-directed RNA polymerase subunit beta, putative (DUF630 and DUF632);(source:Araport11)	nucleus
AT4G36740	1.53738	0	0	0	0	Enhanced in mt-RPOTmp overexpression	ATHB40	Encodes a homeodomain leucine zipper class I (HD-Zip I) protein.	nucleus
AT4G37010	1.00893	0	0	0	0	Enhanced in mt-RPOTmp overexpression	CEN2	Encodes a member of the Centrin family. Mutants are hypersensitive to UV and prone to UV induced DNA damage. Based on sequence similarity and mutant phenotype CEN2 is thought to be involved in nucelotide excision repair/DNA repair.	cytosol
AT4G37780	1.2563	0	0	0	0	Enhanced in mt-RPOTmp overexpression	ATMYB87	encoded by the Myb-like transcription factor MYB87, regulates axillary meristem formation, expressed throughout the plant. Member of the R2R3 factor gene family.	nucleus
AT4G37950	1.1088	0	0	0	0	Enhanced in mt-RPOTmp overexpression		Rhamnogalacturonate lyase family protein;(source:Araport11)	extracellular
AT4G38500	1.16319	0	0	0	1.03216	Enhanced in mt-RPOTmp overexpression		Sept9 (DUF616);(source:Araport11)	golgi
AT4G38990	1.22533	0	0	0	0	Enhanced in mt-RPOTmp overexpression	AtGH9B16	glycosyl hydrolase 9B16;(source:Araport11)	extracellular
AT4G39756	1.01229	0	0	0	0	Enhanced in mt-RPOTmp overexpression		Galactose oxidase/kelch repeat superfamily protein;(source:Araport11)	nucleus
AT5G01130	1.28833	0	0	0	0	Enhanced in mt-RPOTmp overexpression		hypothetical protein (DUF674);(source:Araport11)	plasma membrane
AT5G01715	1.2563	0	0	0	0	Enhanced in mt-RPOTmp overexpression
AT5G02070	1.09645	0	0	0	0	Enhanced in mt-RPOTmp overexpression		Protein kinase family protein;(source:Araport11)	plasma membrane
AT5G03980	1.2415	0	0	0	0	Enhanced in mt-RPOTmp overexpression		SGNH hydrolase-type esterase superfamily protein;(source:Araport11)	extracellular
AT5G05600	1.70483	0	0	0	0	Enhanced in mt-RPOTmp overexpression	JAO2	Encodes a protein with similarity to flavonol synthases that is involved in the detoxifcation polycyclic aromatic hydrocarbons.One of 4 paralogs encoding a 2-oxoglutarate/Fe(II)-dependent oxygenases that hydroxylates JA to 12-OH-JA.	cytosol
AT5G05780	1.09387	0	0	0	0	Enhanced in mt-RPOTmp overexpression	AE3	Encodes a putative 26S proteasome subunit RPN8a. The function of RPN8a and other 26S subunits may be required for specifying leaf adaxial identity.	cytosol,nucleus
AT5G06200	1.09146	0	0	0	0	Enhanced in mt-RPOTmp overexpression	CASP4	Uncharacterized protein family (UPF0497);(source:Araport11)	plasma membrane
AT5G07490	1.53055	0	0	0	0	Enhanced in mt-RPOTmp overexpression		transmembrane protein;(source:Araport11)	cytosol,plasma membrane
AT5G07780	1.1848	0	0	0	0	Enhanced in mt-RPOTmp overexpression	AtFH19	Encodes a class II formin that nucleates actin assembly, binds to the barbed-end of actin filaments and antagonizes the effect of FH1 on actin dynamics. The mRNA is cell-to-cell mobile.	plastid
AT5G08130	1.1417	0	0	0	0	Enhanced in mt-RPOTmp overexpression	BIM1	Arabidopsis thaliana basic helix-loop-helix (bHLH) family protein involved in brassinosteroid signaling. It synergistically interacts with BES1 to bind to E box sequences (CANNTG).	nucleus
AT5G10580	1.29432	0	0	0	0	Enhanced in mt-RPOTmp overexpression		plant/protein (Protein of unknown function, DUF599);(source:Araport11)	plasma membrane
AT5G10625	1.10663	0	0	0	0	Enhanced in mt-RPOTmp overexpression		flowering-promoting factor-like protein;(source:Araport11)	cytosol
AT5G10760	1.14582	0	0	0	0	Enhanced in mt-RPOTmp overexpression	AED1	Eukaryotic aspartyl protease family protein;(source:Araport11)	extracellular
AT5G12000	1.39321	0	0	0	0	Enhanced in mt-RPOTmp overexpression		kinase with adenine nucleotide alpha hydrolases-like domain-containing protein;(source:Araport11)	plasma membrane
AT5G13150	1.03305	0	0	0	0	Enhanced in mt-RPOTmp overexpression	ATEXO70C1	A member of EXO70 gene family, putative exocyst subunits, conserved in land plants. Arabidopsis thaliana contains 23 putative EXO70 genes, which can be classified into eight clusters on the phylogenetic tree.	nucleus
AT5G14650	1.0586	0	0	0	0	Enhanced in mt-RPOTmp overexpression	PGLR	Encodes a cell wall localized endo-polygalacturonase.	extracellular
AT5G14990	1.0516	0	0	0	0	Enhanced in mt-RPOTmp overexpression		WPP domain associated protein;(source:Araport11)	nucleus
AT5G15110	1.13171	0	0	0	0	Enhanced in mt-RPOTmp overexpression		Pectate lyase family protein;(source:Araport11)	extracellular
AT5G17100	1.09359	0	0	0	0	Enhanced in mt-RPOTmp overexpression		Cystatin/monellin superfamily protein;(source:Araport11)	cytosol
AT5G17960	1.33006	0	0	0	0	Enhanced in mt-RPOTmp overexpression		Encodes a member of a Cys-rich protein family known as C1-clan proteins, that contains C1_2, C1_3 and ZZ/PHD type C1 domains. Its expression is responsive to phytohormones and is affected by biotic (chitin) and different abiotic (salinity, drought, cold and UV) treatments.	nucleus
AT5G18470	1.09216	0	0	0	0	Enhanced in mt-RPOTmp overexpression		Curculin-like (mannose-binding) lectin family protein;(source:Araport11)	extracellular
AT5G20470	1.06558	0	0	0	0	Enhanced in mt-RPOTmp overexpression	HDK	Encodes a headless derivative of myosin XI-K, which likely arose from a partial duplication of the XI-K gene and is developmentally regulated.	endoplasmic reticulum
AT5G20710	1.02339	0	0	0	0	Enhanced in mt-RPOTmp overexpression	BGAL7	beta-galactosidase 7;(source:Araport11)	extracellular
AT5G23660	1.3073	0	0	0	0	Enhanced in mt-RPOTmp overexpression	AtSWEET12	homolog of the Medicago nodulin MTN3	plasma membrane
AT5G24780	1.23342	0	0	0	0	Enhanced in mt-RPOTmp overexpression	ATVSP1	encodes an acid phosphatase similar to soybean vegetative storage proteins. Gene expression is induced by wounding and jasmonic acid.	extracellular
AT5G26286	1.25483	0	0	0	0	Enhanced in mt-RPOTmp overexpression
AT5G26740	1.27	0	0	0	0	Enhanced in mt-RPOTmp overexpression		organic solute transporter ostalpha protein (DUF300);(source:Araport11)	plasma membrane
AT5G27771	1.21091	0	0	0	0	Enhanced in mt-RPOTmp overexpression
AT5G28070	1.48966	0	0	0	0	Enhanced in mt-RPOTmp overexpression			nucleus
AT5G29050	1.17149	0	0	0	1.64968	Enhanced in mt-RPOTmp overexpression		hypothetical protein (DUF3287);(source:Araport11)	cytosol
AT5G33234	1.24752	0	0	0	0	Enhanced in mt-RPOTmp overexpression
AT5G33392	1.26696	0	0	0	0	Enhanced in mt-RPOTmp overexpression
AT5G34602	1.07533	0	0	0	0	Enhanced in mt-RPOTmp overexpression
AT5G34910	1.07533	0	0	0	0	Enhanced in mt-RPOTmp overexpression
AT5G35300	1.31178	0	0	0	0	Enhanced in mt-RPOTmp overexpression		hypothetical protein;(source:Araport11)	extracellular
AT5G35341	1.55426	0	0	0	0	Enhanced in mt-RPOTmp overexpression
AT5G35688	1.66239	0	0	0	0	Enhanced in mt-RPOTmp overexpression		This gene encodes a small protein and has either evidence of transcription or purifying selection.	cytosol
AT5G35737	1.25946	0	0	0	0	Enhanced in mt-RPOTmp overexpression		Ta11-like non-LTR retrotransposon;(source:Araport11). Maternally expressed, imprinted gene.	cytosol
AT5G36320	1.33377	0	0	0	0	Enhanced in mt-RPOTmp overexpression		Encodes a ECA1 gametogenesis related family protein	extracellular
AT5G36480	1.23594	0	0	0	0	Enhanced in mt-RPOTmp overexpression		Encodes a ECA1 gametogenesis related family protein	extracellular
AT5G36657	1.23594	0	0	0	0	Enhanced in mt-RPOTmp overexpression		Encodes a ECA1 gametogenesis related family protein	extracellular
AT5G36658	1.23594	0	0	0	0	Enhanced in mt-RPOTmp overexpression		Encodes a ECA1 gametogenesis related family protein	extracellular
AT5G36661	1.1381	0	0	0	0	Enhanced in mt-RPOTmp overexpression		Encodes a ECA1 gametogenesis related family protein	extracellular
AT5G36680	1.01457	0	0	0	0	Enhanced in mt-RPOTmp overexpression		Pol-like polyprotein/retrotransposon, putative (DUF239);(source:Araport11)	extracellular
AT5G36738	1.1381	0	0	0	0	Enhanced in mt-RPOTmp overexpression		Encodes a ECA1 gametogenesis related family protein	extracellular
AT5G36770	1.01457	0	0	0	0	Enhanced in mt-RPOTmp overexpression		Pol-like polyprotein/retrotransposon, putative (DUF239);(source:Araport11)	extracellular
AT5G38920	1.53984	0	0	0	1.73076	Enhanced in mt-RPOTmp overexpression		Polynucleotidyl transferase, ribonuclease H-like superfamily protein;(source:Araport11)	cytosol
AT5G39510	1.23992	0	0	0	0	Enhanced in mt-RPOTmp overexpression	ATVTI11	Encodes a member of SNARE gene family. Homologous with yeast VTI1 and is involved in vesicle transport. Mutant alleles such as sgr4/zig are defective in the shoots response to gravity resulting in a zigzag growth pattern of the stem. Involved in protein trafficking to lytic vacuoles. Can conditionally substitute VTI12 in protein storage vacuole trafficking when plants are devoid of VTI12.	vacuole
AT5G42565	1.1453	0	0	0	0	Enhanced in mt-RPOTmp overexpression
AT5G42655	1.44393	0	0	0	0	Enhanced in mt-RPOTmp overexpression		Disease resistance-responsive (dirigent-like protein) family protein;(source:Araport11)	mitochondrion
AT5G43035	1.12156	0	0	0	0	Enhanced in mt-RPOTmp overexpression
AT5G45095	1.03686	0	0	0	0	Enhanced in mt-RPOTmp overexpression		hypothetical protein;(source:Araport11)	plasma membrane
AT5G45775	1.12154	0	0	0	0	Enhanced in mt-RPOTmp overexpression		Ribosomal L5P family protein;(source:Araport11)	cytosol
AT5G46195	1.03882	0	0	0	0	Enhanced in mt-RPOTmp overexpression
AT5G46660	1.13184	0	0	0	0	Enhanced in mt-RPOTmp overexpression		protein kinase C-like zinc finger protein;(source:Araport11)	nucleus
AT5G47075	1.21751	0	0	0	0	Enhanced in mt-RPOTmp overexpression	LCR20	Encodes a member of a family of small,secreted, cysteine rich protein with sequence similarity to the PCP (pollen coat protein) gene family.	extracellular
AT5G51430	1.46758	0	0	0	0	Enhanced in mt-RPOTmp overexpression	COG7	Encodes a protein that is homologous to Cog7, a subunit of the conserved oligomeric Golgi (COG) complex, which is required for the normal morphology and function of the Golgi apparatus. It is likely to be involved in transport or retention of Golgi-localized proteins and in maintenance of Golgi morphology.	golgi
AT5G52770	1.44498	0	0	0	0	Enhanced in mt-RPOTmp overexpression		Copper transport protein family;(source:Araport11)	plasma membrane
AT5G53510	1.24311	0	0	0	0	Enhanced in mt-RPOTmp overexpression	ATOPT9	oligopeptide transporter	plasma membrane
AT5G54010	1.06379	0	0	0	0	Enhanced in mt-RPOTmp overexpression	UGT79B6	Encodes a flavonoid 3-O-glucoside:2&#8243;-O-glucosyltransferase that determines pollen-specific flavonol structure.	extracellular
AT5G54020	1.0945	0	0	0	0	Enhanced in mt-RPOTmp overexpression		Cysteine/Histidine-rich C1 domain family protein;(source:Araport11)	cytosol
AT5G55690	1.13538	0	0	0	0	Enhanced in mt-RPOTmp overexpression	AGL47	AGL47 MADS box gene.	nucleus
AT5G57550	1.57642	0	0	0	0	Enhanced in mt-RPOTmp overexpression	XTH25	xyloglucan endotransglycosylase-related protein (XTR3)	extracellular
AT5G59640	1.24752	0	0	0	0	Enhanced in mt-RPOTmp overexpression
AT5G60000	1.26183	0	0	0	0	Enhanced in mt-RPOTmp overexpression		transmembrane protein;(source:Araport11)	extracellular
AT5G62623	1.06232	0	0	0	0	Enhanced in mt-RPOTmp overexpression		Encodes a defensin-like (DEFL) family protein.	extracellular
AT5G63090	1.13122	0	0	0	0	Enhanced in mt-RPOTmp overexpression	LOB	Involved in lateral organ development	nucleus
AT5G64240	1.30378	0	0	0	0	Enhanced in mt-RPOTmp overexpression	AtMC3	Encodes a type I metacaspase. Two Arabidopsis metacaspases, AT1G02170 (MC1) and AT4G25110 (MC2) antagonistically control programmed cell death in Arabidopsis. MC1 is a positive regulator of cell death and requires conserved caspase-like putative catalytic residues for its function. MC2 negatively regulates cell death. This function is independent of the putative catalytic residues. A third type I…	mitochondrion
AT5G64430	1.04201	0	0	0	0	Enhanced in mt-RPOTmp overexpression		Octicosapeptide/Phox/Bem1p family protein;(source:Araport11)	nucleus
AT5G66440	1.23937	0	0	0	0	Enhanced in mt-RPOTmp overexpression		tRNA-methyltransferase non-catalytic subunit trm6MTase subunit;(source:Araport11)	plasma membrane
AT5G67080	1.01652	0	0	0	0	Enhanced in mt-RPOTmp overexpression	MAPKKK19	member of MEKK subfamily	cytosol
ATMG00090	1.20215	0	0	0	0	Enhanced in mt-RPOTmp overexpression	RPS3	ribosomal protein S3	mitochondrion
ATMG00260	1.06544	0	0	0	0	Enhanced in mt-RPOTmp overexpression	ORF101A	hypothetical protein	mitochondrion
ATMG00400	1.34072	0	0	0	0	Enhanced in mt-RPOTmp overexpression	ORF157	hypothetical protein	mitochondrion
ATMG00540	1.41059	0	0	0	0	Enhanced in mt-RPOTmp overexpression	ORF102B	hypothetical protein	mitochondrion
ATMG00580	1.21862	0	0	0	0	Enhanced in mt-RPOTmp overexpression	NAD4	NADH dehydrogenase subunit 4	mitochondrion
ATMG00690	1.07459	0	0	0	0	Enhanced in mt-RPOTmp overexpression	ORF240A	hypothetical protein	mitochondrion
ATMG00710	1.25097	0	0	0	0	Enhanced in mt-RPOTmp overexpression	ORF120	hypothetical protein	mitochondrion
ATMG00870	1.42648	0	0	0	0	Enhanced in mt-RPOTmp overexpression	ORF184	hypothetical protein	mitochondrion
ATMG00880	1.42648	0	0	0	0	Enhanced in mt-RPOTmp overexpression	ORF187	hypothetical protein	mitochondrion
ATMG01350	1.21498	0	0	0	0	Enhanced in mt-RPOTmp overexpression	ORF145C	hypothetical protein	mitochondrion
AT1G01750	0	1.11655	0	0	0	Enhanced in pt-RPOTmp overexpression	ADF11	actin depolymerizing factor 11;(source:Araport11)	plasma membrane
AT1G06310	0	1.16056	0	0	0	Enhanced in pt-RPOTmp overexpression	ACX6	Encodes a putative acyl-CoA oxidase. However, no transcripts have been detected for this gene and no altered phenotypes have been detected in plants mutant for this gene. This suggests that ACX6 does not significantly contribute to seedling beta-oxidation of fatty acids or indole-3-butyric acid in vivo.	peroxisome
AT1G07051	0	1.16539	0	0	0	Enhanced in pt-RPOTmp overexpression
AT1G08070	0	1.34038	0	0	0	Enhanced in pt-RPOTmp overexpression	EMB3102	Encodes a chloroplast RNA editing factor.	plastid
AT1G08105	0	1.0625	0	0	1.35446	Enhanced in pt-RPOTmp overexpression
AT1G11370	0	1.16865	0	0	1.1957	Enhanced in pt-RPOTmp overexpression		Pectin lyase-like superfamily protein;(source:Araport11)	extracellular
AT1G11765	0	1.2511	0	0	0	Enhanced in pt-RPOTmp overexpression		Plant self-incompatibility protein S1 family;(source:Araport11)	extracellular
AT1G12090	0	1.1066	0	0	0	Enhanced in pt-RPOTmp overexpression	ELP	extensin-like protein (ELP)	extracellular
AT1G12390	0	1.72278	0	0	0	Enhanced in pt-RPOTmp overexpression	Cnih4	Cornichon family protein;(source:Araport11)	extracellular
AT1G13140	0	1.01568	0	0	0	Enhanced in pt-RPOTmp overexpression	CYP86C3	member of CYP86C	endoplasmic reticulum
AT1G13670	0	1.21369	0	0	0	Enhanced in pt-RPOTmp overexpression	BGL2	hypothetical protein;(source:Araport11)	nucleus
AT1G13700	0	1.02818	0	0	0	Enhanced in pt-RPOTmp overexpression	PGL1	Encodes a cytosolic 6-phosphogluconolactonase (PGL) thought to be involved in the oxidative pentose-phosphate pathway (OPPP).	cytosol
AT1G15460	0	1.62968	0	0	0	Enhanced in pt-RPOTmp overexpression	ATBOR4	Encodes a efflux-type boron transporter. Over-expression improved plant growth under B toxic conditions.	plasma membrane
AT1G15540	0	1.34078	0	0	0	Enhanced in pt-RPOTmp overexpression		2-oxoglutarate-dependent dioxygenase-like protein;(source:Araport11)	cytosol
AT1G16620	0	1.0625	0	0	1.35446	Enhanced in pt-RPOTmp overexpression
AT1G17250	0	1.17836	0	0	1.74623	Enhanced in pt-RPOTmp overexpression	AtRLP3	receptor like protein 3;(source:Araport11)	plasma membrane
AT1G17255	0	1.17836	0	0	1.74623	Enhanced in pt-RPOTmp overexpression
AT1G18240	0	1.0625	0	0	1.35446	Enhanced in pt-RPOTmp overexpression
AT1G19470	0	1.35827	0	0	0	Enhanced in pt-RPOTmp overexpression		Galactose oxidase/kelch repeat superfamily protein;(source:Araport11)	cytosol
AT1G20925	0	1.40716	0	0	0	Enhanced in pt-RPOTmp overexpression	PILS1	Member of family of proteins that are similar to PIN auxin transporter.	plasma membrane
AT1G23580	0	1.23521	0	0	0	Enhanced in pt-RPOTmp overexpression		transmembrane protein, putative (Domain of unknown function DUF220);(source:Araport11)	nucleus
AT1G26390	0	1.15184	0	0	1.36201	Enhanced in pt-RPOTmp overexpression	AtBBE4	FAD-binding Berberine family protein;(source:Araport11)	extracellular
AT1G27670	0	1.01501	0	0	0	Enhanced in pt-RPOTmp overexpression		transmembrane protein;(source:Araport11)	plasma membrane
AT1G32420	0	1.01902	0	0	1.16474	Enhanced in pt-RPOTmp overexpression		F-box and associated interaction domains-containing protein;(source:Araport11)	cytosol
AT1G33060	0	2.06959	0	0	0	Enhanced in pt-RPOTmp overexpression	ANAC014	NAC 014;(source:Araport11)	nucleus
AT1G33280	0	1.05443	0	0	0	Enhanced in pt-RPOTmp overexpression	ANAC015	NAC domain protein. SMB, BRN1, and BRN2 act to regulate root cap maturation, in a partially redundant fashion.BRN1 and BRN2, control the cell wall maturation processes that are required to detach root cap layers from the root.	nucleus
AT1G35220	0	1.26656	0	0	0	Enhanced in pt-RPOTmp overexpression		FAM91 carboxy-terminus protein;(source:Araport11)	golgi,nucleus
AT1G35480	0	1.15142	0	0	0	Enhanced in pt-RPOTmp overexpression
AT1G35745	0	1.33386	0	0	0	Enhanced in pt-RPOTmp overexpression
AT1G36920	0	1.35365	0	0	0	Enhanced in pt-RPOTmp overexpression		hypothetical protein;(source:Araport11)	endoplasmic reticulum
AT1G37000	0	1.30335	0	0	0	Enhanced in pt-RPOTmp overexpression		Beta-galactosidase related protein;(source:Araport11)	plasma membrane
AT1G43886	0	1.72997	0	0	0	Enhanced in pt-RPOTmp overexpression
AT1G51120	0	1.36219	0	0	1.21168	Enhanced in pt-RPOTmp overexpression		AP2/B3 transcription factor family protein;(source:Araport11)	nucleus
AT1G51405	0	1.32316	0	0	0	Enhanced in pt-RPOTmp overexpression		myosin-like protein;(source:Araport11)	nucleus
AT1G53282	0	1.08788	0	0	0	Enhanced in pt-RPOTmp overexpression		Encodes a Plant thionin family protein	extracellular
AT1G56010	0	1.60101	0	0	1.36583	Enhanced in pt-RPOTmp overexpression	anac021	Encodes a transcription factor involved in shoot apical meristem formation and auxin-mediated lateral root formation. The gene is thought not to be involved in stress responses (NaCl, auxins, ethylene). NAC1 (NAC1)	nucleus
AT1G60110	0	1.5254	0	0	0	Enhanced in pt-RPOTmp overexpression		Mannose-binding lectin superfamily protein;(source:Araport11)	cytosol
AT1G60120	0	1.56887	0	0	0	Enhanced in pt-RPOTmp overexpression
AT1G61070	0	1.23144	0	0	0	Enhanced in pt-RPOTmp overexpression	LCR66	Predicted to encode a PR (pathogenesis-related) protein. Belongs to the plant defensin (PDF) family with the following members: At1g75830/PDF1.1, At5g44420/PDF1.2a, At2g26020/PDF1.2b, At5g44430/PDF1.2c, At2g26010/PDF1.3, At1g19610/PDF1.4, At1g55010/PDF1.5, At2g02120/PDF2.1, At2g02100/PDF2.2, At2g02130/PDF2.3, At1g61070/PDF2.4, At5g63660/PDF2.5, At2g02140/PDF2.6, At5g38330/PDF3.1 and At4g30070/PDF…	extracellular
AT1G62766	0	1.0625	0	0	1.35446	Enhanced in pt-RPOTmp overexpression
AT1G63630	0	1.27101	0	0	0	Enhanced in pt-RPOTmp overexpression		Tetratricopeptide repeat (TPR)-like superfamily protein;(source:Araport11)	cytosol
AT1G64930	0	1.11695	0	0	0	Enhanced in pt-RPOTmp overexpression	CYP89A7	member of CYP89A	endoplasmic reticulum,extracellular
AT1G65880	0	1.45478	0	0	0	Enhanced in pt-RPOTmp overexpression	BZO1	Encodes a benzoate-CoA ligase. Involved in the biosynthesis of benzoyloxyglucosinolate in Arabidopsis seeds.	peroxisome
AT1G67025	0	1.15225	0	0	1.33909	Enhanced in pt-RPOTmp overexpression		wall-associated receptor kinase carboxy-terminal protein;(source:Araport11)	cytosol
AT1G67645	0	1.18779	0	0	0	Enhanced in pt-RPOTmp overexpression
AT1G68725	0	1.029	0	0	0	Enhanced in pt-RPOTmp overexpression	AGP19	AGP19 is a lysine-rich arabinogalactan-protein (AGP) and part of a multi-gene family of glycoproteins with approx. 50 members. It falls into one subclass with AGP17 and AGP18, other lysine-rich AGPs. It is expressed in young leaves, shoots, roots and flowers. Non-consensus splice site at the intron:exon boundary (AT:exon)	extracellular
AT1G70110	0	1.32267	0	0	0	Enhanced in pt-RPOTmp overexpression	LecRK-V.1	Concanavalin A-like lectin protein kinase family protein;(source:Araport11)	plasma membrane
AT1G70220	0	1.00138	0	0	0	Enhanced in pt-RPOTmp overexpression		RNA-processing, Lsm domain-containing protein;(source:Araport11)	plasma membrane
AT1G70860	0	1.37361	0	0	0	Enhanced in pt-RPOTmp overexpression		Polyketide cyclase/dehydrase and lipid transport superfamily protein;(source:Araport11)	cytosol
AT1G77730	0	1.04624	0	0	0	Enhanced in pt-RPOTmp overexpression		Pleckstrin homology (PH) domain superfamily protein;(source:Araport11)	plastid
AT1G79260	0	1.04237	0	0	0	Enhanced in pt-RPOTmp overexpression		nitrobindin heme-binding domain protein;(source:Araport11)	cytosol
AT1G79700	0	1.18877	0	0	0	Enhanced in pt-RPOTmp overexpression	WRI4	WRI4 encodes an AP2/ERF-type transcriptional activator that specifically controls cuticular wax biosynthesis in Arabidopsis stems. It also functions to activate transcription of genes involved fatty acid biosynthesis during seed and flower development as well as stem wax biosynthesis. Targets identified by ChIP-seq include: LACS1, KCR1, PAS2, ECR, and WSD1.	nucleus
AT1G80580	0	1.01738	0	0	0	Enhanced in pt-RPOTmp overexpression		encodes a member of the ERF (ethylene response factor) subfamily B-1 of ERF/AP2 transcription factor family. The protein contains one AP2 domain. There are 15 members in this subfamily including ATERF-3, ATERF-4, ATERF-7, and leafy petiole.	nucleus
AT1G80740	0	2.32679	0	0	0	Enhanced in pt-RPOTmp overexpression	CMT1	ecotype Kl-0 chromomethylase (CMT1). A plant line expressing an RNAi construct directed against DMT4 has reduced agrobacterium-mediated tumor formation.	nucleus
AT2G02135	0	1.15033	0	0	0	Enhanced in pt-RPOTmp overexpression		Encodes a member of a family of small,secreted, cysteine rich protein with sequence similarity to the PCP (pollen coat protein) gene family.
AT2G04030	0	1.25421	0	0	0	Enhanced in pt-RPOTmp overexpression	AtHsp90.5	Encodes a chloroplast-targeted 90-kDa heat shock protein located in the stroma involved in red-light mediated deetiolation response. Mutants are resistant to chlorate, have elongated hypocotyls in light, and affect the expression of NR2, CAB, and RBCS but NOT NR1 and NiR.	plastid
AT2G04580	0	1.5256	0	0	0	Enhanced in pt-RPOTmp overexpression
AT2G04830	0	1.49671	0	0	0	Enhanced in pt-RPOTmp overexpression	AtFDB10	F-box only protein (DUF295);(source:Araport11)	cytosol
AT2G05950	0	1.16259	0	0	0	Enhanced in pt-RPOTmp overexpression
AT2G10557	0	1.31573	0	0	0	Enhanced in pt-RPOTmp overexpression		transmembrane protein;(source:Araport11)	extracellular
AT2G15260	0	1.00691	0	0	1.62517	Enhanced in pt-RPOTmp overexpression		RING/U-box superfamily protein;(source:Araport11)	nucleus
AT2G15345	0	2.68847	0	0	0	Enhanced in pt-RPOTmp overexpression		Plant invertase/pectin methylesterase inhibitor superfamily protein;(source:Araport11)	cytosol
AT2G15890	0	1.10102	0	0	0	Enhanced in pt-RPOTmp overexpression	CBP1	Encodes CBP1, a regulator of transcription initiation in central cell-mediated pollen tube guidance.	plastid
AT2G15960	0	1.06957	0	0	0	Enhanced in pt-RPOTmp overexpression		Unknown protein. Expression decreased in response to proline.	nucleus
AT2G16760	0	1.03957	0	0	0	Enhanced in pt-RPOTmp overexpression		Calcium-dependent phosphotriesterase superfamily protein;(source:Araport11)	endoplasmic reticulum
AT2G17055	0	1.23002	0	0	0	Enhanced in pt-RPOTmp overexpression		Toll-Interleukin-Resistance (TIR) domain family protein;(source:Araport11)	cytosol
AT2G18100	0	1.38189	0	0	0	Enhanced in pt-RPOTmp overexpression		transmembrane/coiled-coil protein (DUF726);(source:Araport11)	peroxisome
AT2G18260	0	1.01123	0	0	0	Enhanced in pt-RPOTmp overexpression	ATSYP112	member of SYP11 Gene Family	plasma membrane
AT2G18550	0	1.01571	0	0	0	Enhanced in pt-RPOTmp overexpression	ATHB21	Encodes a homeodomain leucine zipper class I (HD-Zip I) protein.	nucleus
AT2G19020	0	1.18597	0	0	0	Enhanced in pt-RPOTmp overexpression	RALFL10	Member of a diversely expressed predicted peptide family showing sequence similarity to tobacco Rapid Alkalinization Factor (RALF), and is believed to play an essential role in the physiology of Arabidopsis. Consists of a single exon and is characterized by a conserved C-terminal motif and N-terminal signal peptide.	extracellular
AT2G19430	0	3.00084	0	0	0	Enhanced in pt-RPOTmp overexpression	AtTHO6	This gene is predicted to encode a protein with a DWD motif. It can bind to DDB1a in Y2H assays, and DDB1b in co-IP assays, and may be involved in the formation of a CUL4-based E3 ubiquitin ligase. Encodes a component of the putative Arabidopsis THO/TREX complex: THO1 or HPR1 (At5g09860), THO2 (At1g24706), THO3 or TEX1 (At5g56130), THO5 (At5g42920, At1g45233), THO6 (At2g19430), and THO7 (At5g1679…	cytosol
AT2G19630	0	1.08658	0	0	1.33112	Enhanced in pt-RPOTmp overexpression		F-box and associated interaction domains-containing protein;(source:Araport11)	plasma membrane
AT2G19700	0	1.27203	0	0	1.50342	Enhanced in pt-RPOTmp overexpression		hypothetical protein;(source:Araport11)	cytosol,nucleus
AT2G21730	0	1.15877	0	0	0	Enhanced in pt-RPOTmp overexpression	ATCAD2	cinnamyl alcohol dehydrogenase homolog 2;(source:Araport11)	cytosol
AT2G21750	0	1.54029	0	0	0	Enhanced in pt-RPOTmp overexpression	EC1.3	Encodes a small cysteine-rich protein that is secreted by the egg cell during gamete interactions. The regulated secretion of EC1 by the egg cell upon sperm-egg interaction is proposed to ensure the appropriate localization of the cell-fusion machinery in distinct sperm membrane domains to accomplish gamete fusion.	extracellular
AT2G21840	0	3.47092	0	0	0	Enhanced in pt-RPOTmp overexpression		Cysteine/Histidine-rich C1 domain family protein;(source:Araport11)	nucleus
AT2G22710	0	1.24416	0	0	0	Enhanced in pt-RPOTmp overexpression
AT2G24630	0	1.85948	0	0	0	Enhanced in pt-RPOTmp overexpression	ATCSLC08	encodes a gene similar to cellulose synthase	plasma membrane
AT2G25470	0	1.08522	0	0	0	Enhanced in pt-RPOTmp overexpression	AtRLP21	receptor like protein 21;(source:Araport11)	vacuole,nucleus
AT2G29540	0	1.28589	0	0	0	Enhanced in pt-RPOTmp overexpression	ATRPAC14	RNA polymerase I(A) and III(C) 14 kDa subunit	nucleus
AT2G31150	0	1.59249	0	0	0	Enhanced in pt-RPOTmp overexpression		ATP binding / ATPase;(source:Araport11)	nucleus
AT2G33830	0	1.07156	0	0	0	Enhanced in pt-RPOTmp overexpression	AtDRM2	Negative regulator of local and systemic acquired resistance; target of FLD for activation of SAR.	peroxisome
AT2G34880	0	1.40596	0	0	0	Enhanced in pt-RPOTmp overexpression	JMJ15	JMJ15 is a novel H3K4 demethylase that regulates genes involved in flowering and response to stress. It is also a maternally expressed, imprinted gene.	nucleus
AT2G41930	0	1.02382	0	0	0	Enhanced in pt-RPOTmp overexpression	SETH7	Protein kinase superfamily protein;(source:Araport11)	nucleus
AT2G44130	0	1.44232	0	0	0	Enhanced in pt-RPOTmp overexpression	KFB39	Encodes a member of a family of F-box proteins, called the KISS ME DEADLY (KMD) family. Component of SCF ubiquitin protein ligase, interacts with phenylalanine ammonia-lyase. AtKFB39 is a homolog of previously identified AtKFB50 (At3g59940) and specifically interacts with Arabidopsis PAL3 and PAL4 in vitro. In planta, together with AtKFB01, KFB20 and KFB50, it regulates PAL protein stability thus…	nucleus
AT2G44140	0	1.44232	0	0	0	Enhanced in pt-RPOTmp overexpression	ATG4A	Autophagy protein	plastid
AT2G44780	0	3.58576	0	0	0	Enhanced in pt-RPOTmp overexpression
AT2G44910	0	1.18372	0	0	0	Enhanced in pt-RPOTmp overexpression	ATHB-4	Encodes a homeodomain protein whose expression displays a dependence on phyB for both red and far-red light response. Also involved in the shade avoidance syndrome.	nucleus
AT2G47460	0	1.19697	0	0	0	Enhanced in pt-RPOTmp overexpression	ATMYB12	MYB12 belongs to subgroup 7 of the R2R3-MYB family. It strongly activates the promoters of chalcone synthase (CHS), flavanone 3-hydroxylase (F3H), flavonol synthase (FLS) and - to a lesser extent - chalcone flavanone isomerase (CHI), but cannot activate the promoters of flavonoid-3'hydroxylase (F3'H) and dihydroflavonol 4-reductase (DF). The activation requires a functional MYB recognition elemen…	nucleus
AT3G03760	0	1.05672	0	0	0	Enhanced in pt-RPOTmp overexpression	LBD20	LOB domain-containing protein 20;(source:Araport11)	nucleus
AT3G04470	0	1.17429	0	0	0	Enhanced in pt-RPOTmp overexpression		Ankyrin repeat family protein;(source:Araport11)	nucleus
AT3G04900	0	1.22895	0	0	1.16993	Enhanced in pt-RPOTmp overexpression		Heavy metal transport/detoxification superfamily protein;(source:Araport11)	nucleus
AT3G05746	0	1.00432	0	0	0	Enhanced in pt-RPOTmp overexpression		hypothetical protein;(source:Araport11)	extracellular
AT3G06640	0	1.16173	0	0	0	Enhanced in pt-RPOTmp overexpression		PAS domain-containing protein tyrosine kinase family protein;(source:Araport11)	cytosol
AT3G09320	0	1.63622	0	0	0	Enhanced in pt-RPOTmp overexpression		DHHC-type zinc finger family protein;(source:Araport11)	plasma membrane
AT3G11990	0	1.02762	0	0	0	Enhanced in pt-RPOTmp overexpression		ECA1 gametogenesis family protein (DUF784);(source:Araport11)	extracellular
AT3G12981	0	1.06472	0	0	0	Enhanced in pt-RPOTmp overexpression
AT3G15130	0	1.16522	0	0	0	Enhanced in pt-RPOTmp overexpression		Tetratricopeptide repeat (TPR)-like superfamily protein;(source:Araport11)	mitochondrion
AT3G16810	0	1.31917	0	0	0	Enhanced in pt-RPOTmp overexpression	APUM24	Encodes a member of the Arabidopsis Pumilio (APUM) proteins containing PUF domain (eight repeats of approximately 36 amino acids each). PUF proteins regulate both mRNA stability and translation through sequence-specific binding to the 3' UTR of target mRNA transcripts.	cytosol,nucleus
AT3G17675	0	2.47816	0	0	0	Enhanced in pt-RPOTmp overexpression		Encodes a Plantacyanin/Basic blue family protein	plasma membrane
AT3G18360	0	1.10887	0	0	0	Enhanced in pt-RPOTmp overexpression	VQ20	Member of VQ gene family. VQ proteins are named for the VQ motif (FxxxVQxxTG), a conserved amino acid region. Interacts with members of WRKY gene family, involved in pollen development.	nucleus
AT3G18810	0	1.26571	0	0	0	Enhanced in pt-RPOTmp overexpression	AtPERK6	Encodes a member of the proline-rich extensin-like receptor kinase (PERK) family. This family consists of 15 predicted receptor kinases (PMID: 15653807).	plasma membrane
AT3G18827	0	1.08644	0	0	0	Enhanced in pt-RPOTmp overexpression
AT3G19430	0	1.08706	0	0	0	Enhanced in pt-RPOTmp overexpression		late embryogenesis abundant protein-related / LEA protein-like protein;(source:Araport11)	nucleus
AT3G20530	0	1.00796	0	0	1.08428	Enhanced in pt-RPOTmp overexpression	PBL23	Protein kinase superfamily protein, expressed in the peroxisome.	extracellular
AT3G23010	0	1.46838	0	0	0	Enhanced in pt-RPOTmp overexpression	AtRLP36	receptor like protein 36;(source:Araport11)	plasma membrane
AT3G23970	0	1.12634	0	0	0	Enhanced in pt-RPOTmp overexpression		F-box family protein;(source:Araport11)	plasma membrane
AT3G25240	0	1.15633	0	0	0	Enhanced in pt-RPOTmp overexpression	RXR1	sulfate/thiosulfate import ATP-binding protein, putative (DUF506);(source:Araport11)	cytosol
AT3G28750	0	1.46227	0	0	0	Enhanced in pt-RPOTmp overexpression		hypothetical protein;(source:Araport11)	extracellular
AT3G28899	0	2.25064	0	0	2.1222	Enhanced in pt-RPOTmp overexpression		hypothetical protein;(source:Araport11)	plasma membrane
AT3G29260	0	1.00737	0	0	0	Enhanced in pt-RPOTmp overexpression		NAD(P)-binding Rossmann-fold superfamily protein;(source:Araport11)	cytosol
AT3G30722	0	1.28217	0	0	0	Enhanced in pt-RPOTmp overexpression
AT3G31410	0	1.23576	0	0	1.45036	Enhanced in pt-RPOTmp overexpression
AT3G31422	0	1.33386	0	0	0	Enhanced in pt-RPOTmp overexpression
AT3G33076	0	1.25358	0	0	0	Enhanced in pt-RPOTmp overexpression
AT3G33084	0	1.25358	0	0	0	Enhanced in pt-RPOTmp overexpression
AT3G42130	0	1.5726	0	0	0	Enhanced in pt-RPOTmp overexpression		glycine-rich protein;(source:Araport11)	cytosol
AT3G47340	0	2.02649	0	0	0	Enhanced in pt-RPOTmp overexpression	ASN1	encodes a glutamine-dependent asparagine synthetase, the predicted ASN1 peptide contains a purF-type glutamine-binding domain, and is expressed predominantly in shoot tissues, where light has a negative effect on its mRNA accumulation. Expression is induced within 3 hours of dark treatment, in senescing leaves and treatment with exogenous photosynthesis inhibitor. Induction of gene expression was…	cytosol
AT3G50050	0	2.45348	0	0	0	Enhanced in pt-RPOTmp overexpression		Eukaryotic aspartyl protease family protein;(source:Araport11)	plasma membrane
AT3G50150	0	1.31357	0	0	0	Enhanced in pt-RPOTmp overexpression		transmembrane protein, putative (DUF247);(source:Araport11)	mitochondrion
AT3G50220	0	1.01902	0	0	0	Enhanced in pt-RPOTmp overexpression	IRX15	Encode a DUF579 (domain of unknown function 579) containing protein essential for normal xylan synthesis and deposition in the secondary cell wall.	plasma membrane
AT3G50295	0	1.28285	0	0	1.70273	Enhanced in pt-RPOTmp overexpression
AT3G52260	0	1.85774	0	0	0	Enhanced in pt-RPOTmp overexpression	RLUA7	Pseudouridine synthase family protein;(source:Araport11)	cytosol
AT3G52520	0	1.01619	0	0	0	Enhanced in pt-RPOTmp overexpression		hypothetical protein;(source:Araport11)	cytosol
AT3G53800	0	1.15016	0	0	0	Enhanced in pt-RPOTmp overexpression	Fes1B	Encodes one of the Arabidopsis orthologs of the human Hsp70-binding protein 1 (HspBP-1) and yeast Fes1p: Fes1A (AT3G09350), Fes1B (AT3G53800), Fes1C (AT5G02150).	cytosol
AT3G58910	0	1.41478	0	0	0	Enhanced in pt-RPOTmp overexpression		F-box family protein;(source:Araport11)	plasma membrane
AT3G59120	0	1.08071	0	0	0	Enhanced in pt-RPOTmp overexpression		Cysteine/Histidine-rich C1 domain family protein;(source:Araport11)	nucleus
AT3G59460	0	1.69271	0	0	0	Enhanced in pt-RPOTmp overexpression		F-box/LRR protein;(source:Araport11)	mitochondrion
AT4G01140	0	1.01076	0	0	0	Enhanced in pt-RPOTmp overexpression		transmembrane protein, putative (DUF1191);(source:Araport11)	plasma membrane
AT4G01980	0	1.42416	0	0	0	Enhanced in pt-RPOTmp overexpression
AT4G03640	0	1.019	0	0	0	Enhanced in pt-RPOTmp overexpression
AT4G03950	0	0.541301	0	0	0.783041	Enhanced in pt-RPOTmp overexpression		Nucleotide/sugar transporter family protein;(source:Araport11)	plasma membrane
AT4G04110	0	1.17538	0	0	0	Enhanced in pt-RPOTmp overexpression	TN14	Toll-Interleukin-Resistance (TIR) domain family protein;(source:Araport11)	cytosol
AT4G04220	0	1.19179	0	0	1.78568	Enhanced in pt-RPOTmp overexpression	AtRLP46	receptor like protein 46;(source:Araport11)	endoplasmic reticulum
AT4G04221	0	1.19179	0	0	1.78568	Enhanced in pt-RPOTmp overexpression
AT4G04920	0	1.00749	0	0	0	Enhanced in pt-RPOTmp overexpression	AtSFR6	Encodes a nuclear targeted protein that plays a role in the CBF pathway -downstream of CBF translation. Mutants have impaired cold responses, reduced levels of cold induced RNA transcripts, are sensitive to osmotic stress.	nucleus
AT4G06487	0	1.33207	0	0	0	Enhanced in pt-RPOTmp overexpression
AT4G06566	0	1.26089	0	0	0	Enhanced in pt-RPOTmp overexpression
AT4G06600	0	1.19111	0	0	0	Enhanced in pt-RPOTmp overexpression
AT4G06635	0	1.27624	0	0	1.40374	Enhanced in pt-RPOTmp overexpression
AT4G10845	0	1.24305	0	0	0	Enhanced in pt-RPOTmp overexpression			mitochondrion
AT4G10850	0	1.04159	0	0	0	Enhanced in pt-RPOTmp overexpression	AtSWEET7	Nodulin MtN3 family protein;(source:Araport11)	plasma membrane
AT4G11430	0	1.31401	0	0	0	Enhanced in pt-RPOTmp overexpression		hydroxyproline-rich glycoprotein family protein;(source:Araport11)	mitochondrion
AT4G14276	0	1.06946	0	0	0	Enhanced in pt-RPOTmp overexpression		Encodes a defensin-like (DEFL) family protein.	extracellular
AT4G15860	0	1.22212	0	0	0	Enhanced in pt-RPOTmp overexpression
AT4G16295	0	1.25586	0	0	0	Enhanced in pt-RPOTmp overexpression	SPH1	self-incompatibility (S) protein homolog, expressed at very low levels in floral buds	extracellular
AT4G18395	0	1.28635	0	0	0	Enhanced in pt-RPOTmp overexpression		hypothetical protein;(source:Araport11)	plasma membrane
AT4G20140	0	1.14107	0	0	0	Enhanced in pt-RPOTmp overexpression	GSO1	Encodes GASSHO1 (GSO1), a putative leucine-rich repeat transmembrane-type receptor kinase. GSO1 and a homolog GSO2 (At5g44700) are required for the formation of a normal epidermal surface during embryogenesis.	plasma membrane
AT4G22600	0	1.16292	0	0	1.28401	Enhanced in pt-RPOTmp overexpression	INP1	Encodes a protein involved in involved in the formation of the pollen surface apertures. It acts late in aperture formation by excluding specific membrane domains from exine deposition.	nucleus
AT4G23070	0	1.41879	0	0	0	Enhanced in pt-RPOTmp overexpression	ATRBL7	RHOMBOID-like protein 7;(source:Araport11)	plasma membrane
AT4G23300	0	1.3224	0	0	0	Enhanced in pt-RPOTmp overexpression	CRK22	Encodes a cysteine-rich receptor-like protein kinase.	plasma membrane
AT4G24610	0	2.76121	0	0	0	Enhanced in pt-RPOTmp overexpression		pesticidal crystal cry8Ba protein;(source:Araport11)	nucleus
AT4G28815	0	1.11712	0	0	0	Enhanced in pt-RPOTmp overexpression		basic helix-loop-helix (bHLH) DNA-binding superfamily protein;(source:Araport11)	extracellular
AT4G29340	0	1.25074	0	0	0	Enhanced in pt-RPOTmp overexpression	AtPRF4	Profilin is a low-molecular weight, actin monomer-binding protein that regulates the organization of actin cytoskeleton in eukaryotes, including higher plants. PRF4 and PRF5 are late pollen-specific and are not detectable in other cell types of the plant body including microspores and root hairs. Immunocytochemical studies at the subcellular level reveal that both the constitutive and pollen-spec…	cytosol
AT5G01200	0	1.0408	0	0	0	Enhanced in pt-RPOTmp overexpression		Duplicated homeodomain-like superfamily protein;(source:Araport11)	nucleus
AT5G01210	0	1.4192	0	0	0	Enhanced in pt-RPOTmp overexpression		HXXXD-type acyl-transferase family protein;(source:Araport11)	cytosol
AT5G01215	0	1.4192	0	0	0	Enhanced in pt-RPOTmp overexpression
AT5G01480	0	1.15224	0	0	1.14119	Enhanced in pt-RPOTmp overexpression		Cysteine/Histidine-rich C1 domain family protein;(source:Araport11)	nucleus
AT5G01900	0	1.05228	0	0	0	Enhanced in pt-RPOTmp overexpression	ATWRKY62	member of WRKY Transcription Factor; Group III	nucleus
AT5G02220	0	1.50017	0	0	0	Enhanced in pt-RPOTmp overexpression	SMR4	cyclin-dependent kinase inhibitor;(source:Araport11)	nucleus
AT5G04370	0	1.31729	0	0	0	Enhanced in pt-RPOTmp overexpression	NAMT1	A member of the Arabidopsis SABATH methyltransferase gene family. Encodes NAMT1, a methyltransferase that methylates nicotinic acid.	cytosol
AT5G06690	0	1.02428	0	0	0	Enhanced in pt-RPOTmp overexpression	TrxL2.1	Encodes a thioredoxin (WCRKC1) localized in chloroplast stroma. Contains a WCRKC motif.	plastid
AT5G07225	0	1.18806	0	0	0	Enhanced in pt-RPOTmp overexpression		RING/U-box superfamily protein;(source:Araport11)	nucleus
AT5G07370	0	1.12975	0	0	0	Enhanced in pt-RPOTmp overexpression	ATIPK2A	Encodes inositol polyphosphate kinase, which phosphorylates inositol 1,4,5-triphosphate and inositol 1,3,4,5-tetrakisphosphate to generate inositol 1,3,4,5,6-pentakisphosphate	cytosol
AT5G09410	0	1.6464	0	0	0	Enhanced in pt-RPOTmp overexpression	CAMTA1	calmodulin-binding protein, similar to another ethylene-upregulated calmodulin-binding protein ER1 GI:11612392 from (Nicotiana tabacum)	nucleus
AT5G09770	0	3.06879	0	0	0	Enhanced in pt-RPOTmp overexpression		Ribosomal protein L17 family protein;(source:Araport11)	mitochondrion
AT5G15720	0	1.46308	0	0	0	Enhanced in pt-RPOTmp overexpression	GLIP7	Contains lipase signature motif and GDSL domain.	extracellular
AT5G18910	0	1.28319	0	0	1.19016	Enhanced in pt-RPOTmp overexpression		Protein kinase superfamily protein;(source:Araport11)	peroxisome
AT5G18980	0	1.03709	0	0	0	Enhanced in pt-RPOTmp overexpression		ARM repeat superfamily protein;(source:Araport11)	plasma membrane
AT5G21150	0	1.01854	0	0	0	Enhanced in pt-RPOTmp overexpression	AGO9	AGO9-dependent sRNA silencing is crucial to specify cell fate in the Arabidopsis ovule. AGO9 is expressed in reproductive companion cells but not in the associated male or female gametes or their precursors. Therefore, AGO9 acts non-cell autonomously to silencing the activity of TEs activity in the female gametophyte.	nucleus
AT5G23030	0	1.08627	0	0	0	Enhanced in pt-RPOTmp overexpression	TET12	Member of TETRASPANIN family	plasma membrane
AT5G24480	0	1.04997	0	0	0	Enhanced in pt-RPOTmp overexpression		Beta-galactosidase related protein;(source:Araport11)	plastid
AT5G25550	0	2.42935	0	0	0	Enhanced in pt-RPOTmp overexpression		Leucine-rich repeat (LRR) family protein;(source:Araport11)	extracellular
AT5G26582	0	1.97223	0	0	0	Enhanced in pt-RPOTmp overexpression
AT5G27320	0	1.77707	0	0	0	Enhanced in pt-RPOTmp overexpression	ATGID1C	Encodes a gibberellin (GA) receptor ortholog of the rice GA receptor gene (OsGID1). Has GA-binding activity, showing higher affinity to GA4. Interacts with DELLA proteins in vivo in the presence of GA4.	cytosol
AT5G27345	0	1.05486	0	0	0	Enhanced in pt-RPOTmp overexpression
AT5G27860	0	1.4611	0	0	0	Enhanced in pt-RPOTmp overexpression		hypothetical protein;(source:Araport11)	nucleus
AT5G28335	0	1.25358	0	0	0	Enhanced in pt-RPOTmp overexpression
AT5G28497	0	1.22101	0	0	0	Enhanced in pt-RPOTmp overexpression
AT5G28720	0	1.26792	0	0	0	Enhanced in pt-RPOTmp overexpression		hypothetical protein;(source:Araport11)	cytosol
AT5G35120	0	1.10617	0	0	0	Enhanced in pt-RPOTmp overexpression		MADS-box family protein;(source:Araport11)	cytosol
AT5G37150	0	1.58561	0	0	0	Enhanced in pt-RPOTmp overexpression		P-loop containing nucleoside triphosphate hydrolases superfamily protein;(source:Araport11)	nucleus
AT5G38130	0	1.12772	0	0	0	Enhanced in pt-RPOTmp overexpression		HXXXD-type acyl-transferase family protein;(source:Araport11)	plasma membrane
AT5G38680	0	1.36178	0	0	1.55904	Enhanced in pt-RPOTmp overexpression		Galactose oxidase/kelch repeat superfamily protein;(source:Araport11)	plastid
AT5G39280	0	1.231	0	0	0	Enhanced in pt-RPOTmp overexpression	ATEXP23	member of Alpha-Expansin Gene Family. Naming convention from the Expansin Working Group (Kende et al, 2004. Plant Mol Bio)	extracellular
AT5G44260	0	1.18182	0	0	0	Enhanced in pt-RPOTmp overexpression	AtTZF5	Encodes a Tandem CCCH Zinc Finger protein. Interacts and co-localizes with MARD1 and RD21A in processing bodies (PBs) and stress granules (SGs).	nucleus
AT5G49360	0	1.07661	0	0	0	Enhanced in pt-RPOTmp overexpression	ATBXL1	Encodes a bifunctional {beta}-D-xylosidase/{alpha}-L-arabinofuranosidase required for pectic arabinan modification. Located in the extracellular matrix. Gene is expressed specifically in tissues undergoing secondary wall thickening. This is a member of glycosyl hydrolase family 3 and has six other closely related members.	extracellular
AT5G49820	0	1.37765	0	0	0	Enhanced in pt-RPOTmp overexpression	RUS6	root UVB sensitive protein (Protein of unknown function, DUF647);(source:Araport11)	cytosol
AT5G51790	0	1.58313	0	0	0	Enhanced in pt-RPOTmp overexpression		basic helix-loop-helix (bHLH) DNA-binding superfamily protein;(source:Araport11)	nucleus
AT5G51900	0	1.20135	0	0	0	Enhanced in pt-RPOTmp overexpression		Cytochrome P450 family protein;(source:Araport11)	mitochondrion
AT5G54230	0	1.41134	0	0	0	Enhanced in pt-RPOTmp overexpression	AtMYB49	Encodes a putative transcription factor (MYB49).	nucleus
AT5G58220	0	2.32092	0	0	0	Enhanced in pt-RPOTmp overexpression	ALNS	Encodes a transthyretin-like S-allantoin synthase protein that catalyzes two steps in the allantoin biosynthesis pathway by acting as a hydroxyisourate hydrolase and a 2-oxo-4-hydroxy-4-carboxy-5-ureidoimidazoline (OHCU) decarboxylase. Two alternatively spliced versions of the transcript give rise to a longer peroxisomally-targeted protein (AT5G58220.1 (called TTL1-)) and a slightly shorter cytop…	peroxisome
AT5G60270	0	1.09319	0	0	0	Enhanced in pt-RPOTmp overexpression	LecRK-I.7	Concanavalin A-like lectin protein kinase family protein;(source:Araport11)	plasma membrane
AT5G62860	0	2.27939	0	0	0	Enhanced in pt-RPOTmp overexpression		F-box associated ubiquitination effector family protein;(source:Araport11)	cytosol,mitochondrion
AT5G65080	0	2.08361	0	0	0	Enhanced in pt-RPOTmp overexpression	AGL68	Is upregulated during vernalization and regulates flowering time. Encodes MADS-domain protein. Two variants encoding proteins of 198 and 184 amino acids have been reported.	nucleus
AT5G65740	0	1.0044	0	0	0	Enhanced in pt-RPOTmp overexpression		zinc ion binding protein;(source:Araport11)	nucleus
AT5G66200	0	1.20518	0	0	0	Enhanced in pt-RPOTmp overexpression	ARO2	Armadillo repeat protein. One of a family of four in Arabidopsis. Expressed in vegetative tissues, anthers and ovules.	plasma membrane
AT1G02940	0	0	1.65354	1.08374	0	Enhanced no RPOTmp in mitochondria	ATGSTF5	Encodes glutathione transferase belonging to the phi class of GSTs. Naming convention according to Wagner et al. (2002).	peroxisome
AT1G05730	0	0	1.35233	1.26196	0	Enhanced no RPOTmp in mitochondria		FAM136A-like protein (DUF842);(source:Araport11)	nucleus
AT1G13430	0	0	1.25018	1.35061	0	Enhanced no RPOTmp in mitochondria	ATST4C	Encodes a sulfotransferase. Unlike the related ST4A protein (At2g14920), in vitro experiements show that this enzyme does not act brassinosteroids. ST4C is expressed in the roots and transcript levels rise in response to cytokinin treatment.	cytosol
AT1G23140	0	0	1.28045	1.16732	0	Enhanced no RPOTmp in mitochondria	CAR8	Expression is upregulated in the shoot of cax1/cax3 mutant.	cytosol
AT1G29640	0	0	1.12438	1.27084	0	Enhanced no RPOTmp in mitochondria		senescence regulator (Protein of unknown function, DUF584);(source:Araport11)	nucleus
AT1G45130	0	0	1.2597	1.2961	0	Enhanced no RPOTmp in mitochondria	AtBGAL5	beta-galactosidase 5;(source:Araport11)	extracellular
AT1G47920	0	0	1.30054	1.30926	0	Enhanced no RPOTmp in mitochondria	SYP81	RNI-like superfamily protein;(source:Araport11)	plasma membrane
AT1G50400	0	0	1.09386	1.37976	0	Enhanced no RPOTmp in mitochondria		Eukaryotic porin family protein;(source:Araport11)	mitochondrion
AT1G54575	0	0	1.03436	1.02848	0	Enhanced no RPOTmp in mitochondria		hypothetical protein;(source:Araport11)	nucleus
AT1G61415	0	0	1.04743	1.38389	0	Enhanced no RPOTmp in mitochondria		CAP-gly domain linker;(source:Araport11)	cytosol
AT1G64220	0	0	1.04204	1.22767	0	Enhanced no RPOTmp in mitochondria	TOM7-2	translocase of outer membrane 7 kDa subunit 2;(source:Araport11)	mitochondrion
AT1G70630	0	0	1.10655	1.49034	0	Enhanced no RPOTmp in mitochondria	RAY1	Nucleotide-diphospho-sugar transferase family protein;(source:Araport11)	cytosol
AT2G03230	0	0	1.74323	2.69128	0	Enhanced no RPOTmp in mitochondria		GCK domain-containing protein;(source:Araport11)	nucleus
AT2G07675	0	0	1.38119	1.29942	0	Enhanced no RPOTmp in mitochondria		Ribosomal protein S12/S23 family protein;(source:Araport11)	mitochondrion
AT2G07708	0	0	1.20226	0.293738	0	Enhanced no RPOTmp in mitochondria		hypothetical protein;(source:Araport11)	mitochondrion
AT2G07722	0	0	1.31698	1.08826	0	Enhanced no RPOTmp in mitochondria		transmembrane protein;(source:Araport11)	mitochondrion
AT2G07751	0	0	1.06372	1.01432	0	Enhanced no RPOTmp in mitochondria		NADH:ubiquinone/plastoquinone oxidoreductase, chain 3 protein;(source:Araport11)	extracellular
AT2G13130	0	0	1.07749	1.06751	0	Enhanced no RPOTmp in mitochondria
AT2G15128	0	0	1.19799	1.16034	0	Enhanced no RPOTmp in mitochondria
AT2G27070	0	0	1.24819	1.16774	0	Enhanced no RPOTmp in mitochondria	ARR13	member of Response Regulator: B- Type	nucleus
AT2G27775	0	0	1.06615	1.07656	0	Enhanced no RPOTmp in mitochondria		PPR containing protein;(source:Araport11)	mitochondrion
AT2G39230	0	0	1.37647	1.27435	0	Enhanced no RPOTmp in mitochondria	LOJ	Encodes a pentatricopeptide protein (LOJ) that is specifically expressed in lateral organ junctions.	mitochondrion
AT2G39820	0	0	1.95522	1.03889	0	Enhanced no RPOTmp in mitochondria	eIF6B	Translation initiation factor IF6;(source:Araport11)	cytosol
AT2G41730	0	0	1.34318	1.74255	0	Enhanced no RPOTmp in mitochondria	HRG1	Expression in rosette leaves is activated by high concentration of boron.	nucleus
AT2G46880	0	0	1.25693	1.34658	0	Enhanced no RPOTmp in mitochondria	ATPAP14	purple acid phosphatase 14;(source:Araport11)	plasma membrane
AT2G47770	0	0	1.8291	1.06582	0	Enhanced no RPOTmp in mitochondria	ATTSPO	Encodes a membrane-bound protein designated AtTSPO (Arabidopsis thaliana TSPO-related). AtTSPO is related to the bacterial outer membrane tryptophan-rich sensory protein (TspO) and the mammalian mitochondrial 18 kDa Translocator Protein (18 kDa TSPO), members of the TspO/MBR domain-containing membrane proteins. Mainly detected in dry seeds, but can be induced in vegetative tissues by osmotic or s…	endoplasmic reticulum,golgi
AT3G04790	0	0	1.22886	1.22843	0	Enhanced no RPOTmp in mitochondria	EMB3119	Ribose 5-phosphate isomerase, type A protein;(source:Araport11)	plastid
AT3G04800	0	0	1.22886	1.22843	0	Enhanced no RPOTmp in mitochondria	ATTIM23-3	translocase inner membrane subunit 23-3;(source:Araport11)	mitochondrion
AT3G11050	0	0	1.27465	1.18779	0	Enhanced no RPOTmp in mitochondria	ATFER2	ferritin 2;(source:Araport11)	plastid
AT3G17790	0	0	1.30699	1.03435	0	Enhanced no RPOTmp in mitochondria	ATACP5	Expression is upregulated in the shoot of cax1/cax3 mutant and is responsive to phosphate (Pi) and not phosphite (Phi) in roots and shoots.	extracellular
AT3G20440	0	0	1.05904	1.20457	0	Enhanced no RPOTmp in mitochondria	BE1	BE1 ia a putative glycoside hydrolase. It plays vital roles during embryogenesis and in carbohydrate metabolism. Mutation in BE1 has pleotrophic effect on the whole plant development.	plastid
AT3G21490	0	0	1.03337	1.2904	0	Enhanced no RPOTmp in mitochondria	AtHMP26	Heavy metal transport/detoxification superfamily protein;(source:Araport11)	cytosol
AT3G29590	0	0	1.46956	1.35397	0	Enhanced no RPOTmp in mitochondria	AT5MAT	At3g29590 (At5MAT) encodes a malonyl-CoA:anthocyanidin 5-O-glucoside-6-O-malonyltransferase that is coordinately expressed with a epistatic 5-O-anthocyanidin glucosyltransferase (At4g14090). The enzyme is involved in the malonylation of anthocyanins in Arabidopsis.	cytosol,peroxisome
AT3G46390	0	0	1.17576	1.25611	0	Enhanced no RPOTmp in mitochondria		NAC domain protein;(source:Araport11)	mitochondrion
AT3G50040	0	0	1.06755	1.08356	0	Enhanced no RPOTmp in mitochondria		hypothetical protein;(source:Araport11)	nucleus
AT3G58270	0	0	1.22522	1.45525	0	Enhanced no RPOTmp in mitochondria		phospholipase-like protein (PEARLI 4) with TRAF-like domain protein;(source:Araport11)	cytosol
AT4G01533	0	0	1.35643	1.37304	0	Enhanced no RPOTmp in mitochondria
AT4G13560	0	0	1.12801	1.10281	0	Enhanced no RPOTmp in mitochondria	UNE15	Late embryogenesis abundant protein (LEA) family protein;(source:Araport11)	nucleus
AT4G15230	0	0	1.45127	1.2042	0	Enhanced no RPOTmp in mitochondria	ABCG30	pleiotropic drug resistance 2;(source:Araport11)	plasma membrane
AT4G19030	0	0	1.50609	1.03913	0	Enhanced no RPOTmp in mitochondria	AT-NLM1	an aquaporin whose expression level is reduced by ABA, NaCl, dark, and dessication. is expressed at relatively low levels under normal conditions. Also functions in arsenite transport and tolerance.	plasma membrane
AT4G21490	0	0	1.86373	2.39793	0	Enhanced no RPOTmp in mitochondria	NDB3	NAD(P)H dehydrogenase B3;(source:Araport11)	mitochondrion
AT4G28790	0	0	1.4154	0.573847	0	Enhanced no RPOTmp in mitochondria		basic helix-loop-helix (bHLH) DNA-binding superfamily protein;(source:Araport11)	nucleus
AT4G37030	0	0	1.14504	1.17415	0	Enhanced no RPOTmp in mitochondria		membrane protein;(source:Araport11)	plasma membrane
AT5G06500	0	0	1.11697	1.33848	0	Enhanced no RPOTmp in mitochondria	AGL96	AGAMOUS-like 96;(source:Araport11)	nucleus
AT5G20150	0	0	1.87391	1.69017	0	Enhanced no RPOTmp in mitochondria	ATSPX1	Expression is upregulated in the shoot of cax1/cax3 mutant. Additionally, its expression is responsive to both phosphate (Pi) and phosphite (Phi) in both roots and shoots. The mRNA is cell-to-cell mobile.	cytosol
AT5G35375	0	0	1.28262	1.35878	0	Enhanced no RPOTmp in mitochondria		transmembrane protein;(source:Araport11)	mitochondrion
AT5G35932	0	0	1.36051	1.47629	0	Enhanced no RPOTmp in mitochondria
AT5G39690	0	0	1.17576	1.25611	0	Enhanced no RPOTmp in mitochondria	ANAC093	NAC domain containing protein 93;(source:Araport11)	nucleus
AT5G41150	0	0	1.36507	1.4957	0	Enhanced no RPOTmp in mitochondria	ATRAD1	Confers resistance to UV radiation. Homolog of the human xeroderma pigmentosum group F DNA repair and yeast Rad1 proteins	nucleus
AT5G45690	0	0	1.65709	1.2095	0	Enhanced no RPOTmp in mitochondria		histone acetyltransferase (DUF1264);(source:Araport11)	nucleus
AT5G48940	0	0	1.56315	1.35943	0	Enhanced no RPOTmp in mitochondria	RGFR2	RGFR2 is a leucine--rich repeat receptor kinase that, together with RGFR1 and RGFR3, binds ROOT GROWTH FACTORS and is required for establishing the gradient of PLETHORA1 and PLETHORA2 essential for proper root growth and development.	plasma membrane
AT5G53230	0	0	2.03925	2.3288	0	Enhanced no RPOTmp in mitochondria	AtDOB6	hypothetical protein (DUF295);(source:Araport11)	mitochondrion
AT5G54075	0	0	1.45513	1.09055	0	Enhanced no RPOTmp in mitochondria
AT5G59320	0	0	2.00312	1.92608	0	Enhanced no RPOTmp in mitochondria	LTP3	Predicted to encode a PR (pathogenesis-related) protein. Belongs to the lipid transfer protein (PR-14) family with the following members: At2g38540/LTP1, At2g38530/LTP2, At5g59320/LTP3, At5g59310/LTP4, At3g51600/LTP5, At3g08770/LTP6, At2g15050/LTP7, At2g18370/LTP8, At2g15325/LTP9, At5g01870/LTP10, At4g33355/LTP11, At3g51590/LTP12, At5g44265/LTP13, At5g62065/LTP14, At4g08530/LTP15.	extracellular
AT5G60730	0	0	1.22513	1.49531	0	Enhanced no RPOTmp in mitochondria	AtGET3c	One of 3 GET paralogs in Arabidopsis. GET3c is a mitochondrion localized protein with no obvious role in Tail Anchored (TA) protein insertion.	mitochondrion
AT5G62040	0	0	1.17365	1.26031	0	Enhanced no RPOTmp in mitochondria	BFT	BFT is a member of The FLOWERING LOCUS T (FT)/TERMINAL FLOWER 1 (TFL1) gene family that encodes regulators involved in control of flower development.	cytosol
AT5G66960	0	0	1.00055	1.03779	0	Enhanced no RPOTmp in mitochondria		Prolyl oligopeptidase family protein;(source:Araport11)	mitochondrion
ATMG00170	0	0	1.31698	1.08826	0	Enhanced no RPOTmp in mitochondria	ORF139A	hypothetical protein	mitochondrion
ATMG00490	0	0	1.35369	1.17495	0	Enhanced no RPOTmp in mitochondria	ORF107C	hypothetical protein	mitochondrion
ATMG00500	0	0	1.28328	0.587475	0	Enhanced no RPOTmp in mitochondria	ORF141	hypothetical protein	mitochondrion
ATMG00620	0	0	1.31698	1.08826	0	Enhanced no RPOTmp in mitochondria	ORF139B	hypothetical protein	mitochondrion
ATMG00630	0	0	1.61712	1.40355	0	Enhanced no RPOTmp in mitochondria	ORF110B	hypothetical protein	mitochondrion
ATMG00980	0	0	1.38119	1.29942	0	Enhanced no RPOTmp in mitochondria	RPSL2	ribosomal protein L2	mitochondrion
ATMG00990	0	0	1.06372	1.01432	0	Enhanced no RPOTmp in mitochondria	NAD3	NADH dehydrogenase subunit 3	mitochondrion
ATMG01275	0	0	1.30975	1.1128	0	Enhanced no RPOTmp in mitochondria	NAD1	Encodes subunit of mitochondrial NAD(P)H dehydrogenase that is trans-spliced from three precursors, NAD1A, NAD1B, and NAD1C.	mitochondrion
AT1G13750	0	0	1.23143	0	1.04012	Enhanced no RPOTmp in plastids	ATPAP1	Encodes a purple acid phosphatase whose expression is responsive to both phosphate (Pi) and phosphite (Phi) in roots.	extracellular
AT1G24090	0	0	1.56841	1.91526	1.62863	Enhanced no RPOTmp in plastids	RNH1C	RNase H family protein;(source:Araport11)	mitochondrion
AT1G50680	0	0	1.13236	1.57909	1.21805	Enhanced no RPOTmp in plastids		AP2/B3 transcription factor family protein;(source:Araport11)	nucleus
AT1G62090	0	0	1.02395	1.09876	1.28061	Enhanced no RPOTmp in plastids
AT1G66800	0	0	1.41084	0	0.794708	Enhanced no RPOTmp in plastids		similar to Eucalyptus gunnii alcohol dehydrogenase of unknown physiological function (GI:1143445), apple tree, PIR:T16995; NOT a cinnamyl-alcohol dehydrogenase	plasma membrane,endoplasmic reticulum
AT1G72330	0	0	1.38982	1.81141	1.48774	Enhanced no RPOTmp in plastids	ALAAT2	Encodes for alanine aminotransferase ALAAT2.	mitochondrion
AT1G73860	0	0	1.16018	0.62546	0.743021	Enhanced no RPOTmp in plastids		P-loop containing nucleoside triphosphate hydrolases superfamily protein;(source:Araport11)	nucleus
AT2G03130	0	0	3.66539	5.53865	4.72849	Enhanced no RPOTmp in plastids		Ribosomal protein L12/ ATP-dependent Clp protease adaptor protein ClpS family protein;(source:Araport11)	cytosol
AT2G17910	0	0	1.48785	1.41495	1.04526	Enhanced no RPOTmp in plastids
AT2G21640	0	0	2.71378	3.3449	2.88888	Enhanced no RPOTmp in plastids		Encodes a protein of unknown function that is a marker for oxidative stress response.	mitochondrion
AT2G28820	0	0	2.11342	2.94079	2.13195	Enhanced no RPOTmp in plastids
AT2G29470	0	0	1.16171	0	1.55476	Enhanced no RPOTmp in plastids	ATGSTU3	Encodes glutathione transferase belonging to the tau class of GSTs. Naming convention according to Wagner et al. (2002).	cytosol
AT2G35480	0	0	1.38537	1.67107	1.5315	Enhanced no RPOTmp in plastids		envelope glycoprotein;(source:Araport11)	mitochondrion
AT2G47520	0	0	2.78956	3.42517	3.25118	Enhanced no RPOTmp in plastids	AtERF71	encodes a member of the ERF (ethylene response factor) subfamily B-2 of ERF/AP2 transcription factor family. The protein contains one AP2 domain. There are 5 members in this subfamily including RAP2.2 AND RAP2.12.	nucleus
AT3G01345	0	0	3.07884	0	3.17183	Enhanced no RPOTmp in plastids		Expressed protein;(source:Araport11)	plastid
AT3G01600	0	0	2.19789	2.48529	1.23979	Enhanced no RPOTmp in plastids	anac044	NAC domain containing protein 44;(source:Araport11)	nucleus
AT3G02590	0	0	1.22289	1.29827	1.09626	Enhanced no RPOTmp in plastids		Fatty acid hydroxylase superfamily protein;(source:Araport11)	plasma membrane,vacuole
AT3G05790	0	0	1.35005	1.56136	1.00527	Enhanced no RPOTmp in plastids	LON4	Encodes a member of the Lon protease-like proteins (Lon1/At5g26860, Lon2/At5g47040, Lon3/At3g05780, Lon4/At3g05790). Lon is a multifunctional ATP-dependent protease which exists in bacteria, archaea and within organelles in eukaryotic cells. Lon proteases are responsible for the degradation of abnormal, damaged and unstable proteins.	mitochondrion
AT3G24020	0	0	1.12028	0	1.27235	Enhanced no RPOTmp in plastids		Disease resistance-responsive (dirigent-like protein) family protein;(source:Araport11)	extracellular
AT3G42722	0	0	1.01764	0	1.20306	Enhanced no RPOTmp in plastids		pseudogene of the F-box protein family
AT3G43110	0	0	1.43467	0	1.36714	Enhanced no RPOTmp in plastids		transmembrane protein;(source:Araport11)	extracellular
AT3G43148	0	0	1.28894	0	1.18342	Enhanced no RPOTmp in plastids		myosin heavy chain-like protein;(source:Araport11)	nucleus
AT3G58150	0	0	2.11101	2.81201	2.55348	Enhanced no RPOTmp in plastids		Optic atrophy 3 protein (OPA3);(source:Araport11)	mitochondrion
AT4G25140	0	0	1.19981	0	1.07174	Enhanced no RPOTmp in plastids	OLE1	Encodes oleosin1, a protein found in oil bodies, involved in seed lipid accumulation. Suppression of OLEO1 (and OLEO2) resulted in an aberrant phenotype of embryo cells that contain unusually large oilbodies that are not normally observed in seeds. Changes in the size of oilbodies caused disruption of storage organelles, altering accumulation of lipids and proteins and causing delay in germinatio…	vacuole
AT5G03545	0	0	1.44692	0.533852	1.2563	Enhanced no RPOTmp in plastids	AT4	Expressed in response to phosphate starvation, this response is enhanced by the presence of IAA.	plasma membrane
AT5G06170	0	0	1.12171	0	1.53071	Enhanced no RPOTmp in plastids	ATSUC9	sucrose symporter with hight affinity for sucrose (K0.5=0.066 +/- 0.025mM), that can also transport a wide range of glucosides.	plasma membrane
AT5G09570	0	0	3.99073	4.85272	3.85071	Enhanced no RPOTmp in plastids	At12Cys-2	Twin CX9C domain protein. Induced by low phosphate or iron, drought and heat stress. Loss of both At12cys-1 and At12cys-2 lead to enhanced tolerance to drought and light stress and increased anti-oxidant capacity.	plastid
AT5G24280	0	0	1.51208	1.95631	1.33418	Enhanced no RPOTmp in plastids	GMI1	Encodes GMI1, a structural-maintenance-of-chromosomes-hinge domain-containing protein. Involved in somatic homologous recombination.	nucleus
AT5G35780	0	0	1.1591	0	1.57386	Enhanced no RPOTmp in plastids		pseudogene of B3 domain protein (DUF313);(source:Araport11)
AT5G52940	0	0	2.20878	3.32289	2.81526	Enhanced no RPOTmp in plastids	AtDOB5	DUF295 domain protein.	mitochondrion
AT5G53048	0	0	2.15182	1.89703	1.37564	Enhanced no RPOTmp in plastids
AT5G53050	0	0	2.15182	1.89703	1.37564	Enhanced no RPOTmp in plastids		alpha/beta-Hydrolases superfamily protein;(source:Araport11)	cytosol
AT5G54420	0	0	1.862	2.66422	2.30942	Enhanced no RPOTmp in plastids	AtDOB10	hypothetical protein (DUF295);(source:Araport11)	plasma membrane
AT5G54450	0	0	2.81702	3.11994	2.51269	Enhanced no RPOTmp in plastids	AtDOB11	hypothetical protein (DUF295);(source:Araport11)	mitochondrion
AT5G60250	0	0	1.96603	2.54631	1.40438	Enhanced no RPOTmp in plastids		zinc finger (C3HC4-type RING finger) family protein;(source:Araport11)	nucleus
ATMG00020	0	0	2.08374	2.10334	1.11974	Enhanced no RPOTmp in plastids
AT1G01980	-1.12782	0	0	0	-1.38575	Suppressed in mt-RPOTmp overexpression	AtBBE1	member of Reticuline oxidase-like family	extracellular
AT1G02952	-1.46663	0	0	0	0	Suppressed in mt-RPOTmp overexpression
AT1G03940	-1.12244	0	0	0	0	Suppressed in mt-RPOTmp overexpression		HXXXD-type acyl-transferase family protein;(source:Araport11)	plasma membrane
AT1G03980	-1.14974	0	0	0	0	Suppressed in mt-RPOTmp overexpression	ATPCS2	Encodes a protein with phytochelatin synthase activity which binds Cd2+ and Cd-glutathione complexes with high affinity. The protein has been postulated to be involved in Cd2+ tolerance. AtPCS2 expression appears to be less than that of AtPCS1, explaining the inability of endogenous AtPCS2 to substitute for AtPCS1 in the cad1-3 mutant (AtPCS1 null).	nucleus
AT1G04370	-1.03821	0	0	0	0	Suppressed in mt-RPOTmp overexpression	ATERF14	encodes a member of the ERF (ethylene response factor) subfamily B-3 of ERF/AP2 transcription factor family. The protein contains one AP2 domain. There are 18 members in this subfamily including ATERF-1, ATERF-2, AND ATERF-5.	nucleus
AT1G04945	-1.25665	0	0	0	0	Suppressed in mt-RPOTmp overexpression		HIT-type Zinc finger family protein;(source:Araport11)	nucleus
AT1G05450	-1.1758	0	0	0	0	Suppressed in mt-RPOTmp overexpression		Encodes a Protease inhibitor/seed storage/LTP family protein	cytosol
AT1G05460	-1.1758	0	0	0	0	Suppressed in mt-RPOTmp overexpression	SDE3	Encodes a protein with similarity to RNA helicases. Mutants are defective in post-transcriptional gene silencing.	cytosol
AT1G06140	-1.05074	0	0	0	0	Suppressed in mt-RPOTmp overexpression	MEF3	Encodes MEF3 (mitochondrial editing factor 3), a PPR (pentatricopeptide repeat) protein of the E domain subclass. Functions in mitochondrial RNA editing.	mitochondrion
AT1G07850	-1.06944	0	0	0	0	Suppressed in mt-RPOTmp overexpression		transferring glycosyl group transferase (DUF604);(source:Araport11)	plasma membrane
AT1G07860	-1.69416	0	0	0	0	Suppressed in mt-RPOTmp overexpression		Serine/Threonine-kinase RLCKVII protein;(source:Araport11)	plasma membrane
AT1G07890	-1.21664	0	0	0	0	Suppressed in mt-RPOTmp overexpression	APX1	Encodes a cytosolic ascorbate peroxidase APX1. Ascorbate peroxidases are enzymes that scavenge hydrogen peroxide in plant cells. Eight types of APX have been described for Arabidopsis: three cytosolic (APX1, APX2, APX6), two chloroplastic types (stromal sAPX, thylakoid tAPX), and three microsomal (APX3, APX4, APX5) isoforms. At least part of the induction of heat shock proteins during light stres…	cytosol
AT1G08090	-1.31834	0	0	0	0	Suppressed in mt-RPOTmp overexpression	ACH1	High-affinity nitrate transporter. Up-regulated by nitrate. Functions as a repressor of lateral root initiation independently of nitrate uptake.	plasma membrane
AT1G08100	-1.21164	0	0	0	0	Suppressed in mt-RPOTmp overexpression	ACH2	Encodes a high-affinity nitrate transporter.	plasma membrane
AT1G08320	-1.33321	0	0	0	0	Suppressed in mt-RPOTmp overexpression	bZIP21	bZIP transcription factor family protein;(source:Araport11)	nucleus
AT1G10250	-1.04996	0	0	0	0	Suppressed in mt-RPOTmp overexpression		paired amphipathic helix Sin3-like protein;(source:Araport11)	cytosol
AT1G10800	-1.13231	0	0	0	0	Suppressed in mt-RPOTmp overexpression		voltage-gated hydrogen channel-like protein;(source:Araport11)	extracellular
AT1G11100	-1.02709	0	0	0	0	Suppressed in mt-RPOTmp overexpression	FRG5	SNF2 domain-containing protein / helicase domain-containing protein / zinc finger protein-like protein;(source:Araport11)	nucleus
AT1G11160	-1.42431	0	0	0	0	Suppressed in mt-RPOTmp overexpression	KTN80.1	One of four katanin p80 subunits. Involved in targeting of katanin complex to crossover and branch points to properly sever microtubules.	nucleus
AT1G11608	-1.16761	0	0	0	0	Suppressed in mt-RPOTmp overexpression		F-box associated ubiquitination effector family protein;(source:Araport11)	cytosol
AT1G12630	-2.1248	0	0	0	0	Suppressed in mt-RPOTmp overexpression		encodes a member of the DREB subfamily A-4 of ERF/AP2 transcription factor family. The protein contains one AP2 domain. There are 17 members in this subfamily including TINY.	nucleus
AT1G16010	-1.99114	0	0	0	0	Suppressed in mt-RPOTmp overexpression	AtMGT2	Transmembrane magnesium transporter. One of nine family members.	plasma membrane
AT1G17615	-1.17431	0	0	0	0	Suppressed in mt-RPOTmp overexpression	TN2	TN2 is an atypical TIR-NBS protein that lacks the LRR domain common in typical NLR receptors. It interacts with EXO70B1, a subunit of the exocyst complex. Loss of function mutants in TN2 can suppress EXO70B1 mutants suggesting that EXO70B1 acts through TN2.	plastid
AT1G20570	-1.0329	0	0	0	0	Suppressed in mt-RPOTmp overexpression		Spc97 / Spc98 family of spindle pole body (SBP) component;(source:Araport11)	cytosol
AT1G23250	-1.02222	0	0	0	0	Suppressed in mt-RPOTmp overexpression	CLO7	Caleosin-related family protein	mitochondrion
AT1G23300	-1.25883	0	0	0	0	Suppressed in mt-RPOTmp overexpression		MATE efflux family protein;(source:Araport11)	plasma membrane
AT1G23320	-1.02756	0	0	0	0	Suppressed in mt-RPOTmp overexpression	TAR1	Encodes a protein with similarity to the TAA1 trytophan aminotransferase involved in IAA biosynthesis. This gene appears to be expressed at a very low level during seedling development. Triple mutant analyses implicate this gene in embryonic development.	cytosol
AT1G23520	-1.14332	0	0	0	0	Suppressed in mt-RPOTmp overexpression		hypothetical protein (DUF220);(source:Araport11)	cytosol
AT1G23600	-1.31566	0	0	0	0	Suppressed in mt-RPOTmp overexpression		OBP32pep protein, putative (Domain of unknown function DUF220);(source:Araport11)	cytosol
AT1G26510	-0.912928	0	0	0	0.637062	Suppressed in mt-RPOTmp overexpression		F-box associated ubiquitination effector family protein;(source:Araport11)	nucleus
AT1G27040	-1.2967	0	0	0	0	Suppressed in mt-RPOTmp overexpression	AtNPF4.5	Major facilitator superfamily protein;(source:Araport11)	vacuole
AT1G28350	-1.01033	0	0	0	0	Suppressed in mt-RPOTmp overexpression		Nucleotidylyl transferase superfamily protein;(source:Araport11)	cytosol
AT1G29000	-1.17653	0	0	0	0	Suppressed in mt-RPOTmp overexpression	AtHMP06	Heavy metal transport/detoxification superfamily protein;(source:Araport11)	nucleus
AT1G29195	-2.32659	0	0	0	0	Suppressed in mt-RPOTmp overexpression		PADRE protein up-regulated after infection by S. sclerotiorum.	vacuole
AT1G29540	-1.03311	0	0	0	0	Suppressed in mt-RPOTmp overexpression		LOW protein: protein BOBBER-like protein;(source:Araport11)	mitochondrion
AT1G30080	-1.06553	0	0	0	0	Suppressed in mt-RPOTmp overexpression		Glycosyl hydrolase superfamily protein;(source:Araport11)	extracellular
AT1G30420	-1.17465	0	0	0	0	Suppressed in mt-RPOTmp overexpression	ABCC11	member of MRP subfamily	vacuole
AT1G30795	-1.05542	0	0	0	0	Suppressed in mt-RPOTmp overexpression		Glycine-rich protein family;(source:Araport11)	extracellular
AT1G31200	-1.37263	0	0	0	0	Suppressed in mt-RPOTmp overexpression	AN4	phloem protein 2-A9;(source:Araport11)	cytosol
AT1G31400	-1.08287	0	0	0	0	Suppressed in mt-RPOTmp overexpression		TRAF-like family protein;(source:Araport11)	cytosol
AT1G32250	-1.33062	0	0	0	0	Suppressed in mt-RPOTmp overexpression		Calcium-binding EF-hand family protein;(source:Araport11)	cytosol
AT1G32337	-1.97123	0	0	0	0	Suppressed in mt-RPOTmp overexpression		hypothetical protein;(source:Araport11)	cytosol
AT1G32510	-1.56373	0	0	0	0	Suppressed in mt-RPOTmp overexpression	ANAC011	NAC domain containing protein 11;(source:Araport11)	nucleus
AT1G32960	-1.42338	0	0	0	0	Suppressed in mt-RPOTmp overexpression	ATSBT3.3	Subtilase family protein;(source:Araport11)	extracellular
AT1G32975	-1.2465	0	0	0	0	Suppressed in mt-RPOTmp overexpression		hypothetical protein;(source:Araport11)	cytosol
AT1G34095	-1.2137	0	0	0	0	Suppressed in mt-RPOTmp overexpression		hypothetical protein;(source:Araport11)	nucleus
AT1G34540	-1.90387	0	0	0	0	Suppressed in mt-RPOTmp overexpression	CYP94D1	member of CYP94D	endoplasmic reticulum
AT1G36580	-1.25	0	0	0	0	Suppressed in mt-RPOTmp overexpression		hypothetical protein;(source:Araport11)	peroxisome
AT1G40083	-1.44785	0	0	0	0	Suppressed in mt-RPOTmp overexpression		hypothetical protein;(source:Araport11)	cytosol
AT1G40109	-1.08909	0	0	0	0	Suppressed in mt-RPOTmp overexpression
AT1G41840	-1.22718	0	0	0	-1.34099	Suppressed in mt-RPOTmp overexpression
AT1G42377	-1.03105	0	0	0	0	Suppressed in mt-RPOTmp overexpression
AT1G42710	-1.08313	0	0	0	0	Suppressed in mt-RPOTmp overexpression		General transcription factor 2-related zinc finger protein;(source:Araport11)	cytosol
AT1G43640	-1.05463	0	0	0	0	Suppressed in mt-RPOTmp overexpression	AtTLP5	Member of TLP family	cytosol
AT1G43763	-1.17873	0	0	0	0	Suppressed in mt-RPOTmp overexpression
AT1G43780	-1.10448	0	0	0	0	Suppressed in mt-RPOTmp overexpression	scpl44	serine carboxypeptidase-like 44;(source:Araport11)	extracellular
AT1G43835	-1.13356	0	0	0	0	Suppressed in mt-RPOTmp overexpression
AT1G47220	-1.02421	0	0	0	0	Suppressed in mt-RPOTmp overexpression	CYCA3	Cyclin A3;(source:Araport11)	nucleus
AT1G47350	-2.01587	0	0	0	0	Suppressed in mt-RPOTmp overexpression		F-box associated ubiquitination effector family protein;(source:Araport11)	nucleus
AT1G47890	-1.12145	0	0	0	0	Suppressed in mt-RPOTmp overexpression	AtRLP7	receptor like protein 7;(source:Araport11)	extracellular
AT1G48010	-1.1453	0	0	0	0	Suppressed in mt-RPOTmp overexpression		Plant invertase/pectin methylesterase inhibitor superfamily protein;(source:Araport11)	cytosol,peroxisome
AT1G48070	-1.23395	0	0	0	0	Suppressed in mt-RPOTmp overexpression		Thioredoxin superfamily protein;(source:Araport11)	plasma membrane
AT1G48090	-1.10345	0	0	0	0	Suppressed in mt-RPOTmp overexpression		calcium-dependent lipid-binding family protein;(source:Araport11)	golgi
AT1G48940	-1.01649	0	0	0	0	Suppressed in mt-RPOTmp overexpression	AtENODL6	early nodulin-like protein 6;(source:Araport11)	extracellular
AT1G49310	-1.06412	0	0	0	0	Suppressed in mt-RPOTmp overexpression		transmembrane protein;(source:Araport11)	extracellular
AT1G49440	-1.34436	0	0	0	0	Suppressed in mt-RPOTmp overexpression
AT1G51250	-1.51694	0	0	0	0	Suppressed in mt-RPOTmp overexpression		Plant self-incompatibility protein S1 family;(source:Araport11)	extracellular
AT1G53640	-1.03788	0	0	0	0	Suppressed in mt-RPOTmp overexpression		transmembrane protein;(source:Araport11)	plasma membrane
AT1G54700	-1.11566	0	0	0	0	Suppressed in mt-RPOTmp overexpression		hypothetical protein;(source:Araport11)	mitochondrion
AT1G55546	-1.02062	0	0	0	0	Suppressed in mt-RPOTmp overexpression		2-C-methyl-D-erythritol 4-phosphate cytidylyltransferase;(source:Araport11)	extracellular
AT1G56240	-1.91653	0	0	0	0	Suppressed in mt-RPOTmp overexpression	AtPP2-B13	phloem protein 2-B13;(source:Araport11)	plasma membrane
AT1G56242	-0.958266	0	0	0	0.627115	Suppressed in mt-RPOTmp overexpression
AT1G57580	-1.28389	0	0	0	0	Suppressed in mt-RPOTmp overexpression		F-box family protein;(source:Araport11)	cytosol
AT1G59530	-1.0306	0	0	0	0	Suppressed in mt-RPOTmp overexpression	ATBZIP4	basic leucine-zipper 4;(source:Araport11)	nucleus
AT1G60090	-1.30813	0	0	0	0	Suppressed in mt-RPOTmp overexpression	BGLU4	beta glucosidase 4;(source:Araport11)	extracellular
AT1G60350	-1.50019	0	0	0	0	Suppressed in mt-RPOTmp overexpression	anac024	NAC domain containing protein 24;(source:Araport11)	nucleus
AT1G62130	-1.41296	0	0	0	0	Suppressed in mt-RPOTmp overexpression		AAA-type ATPase family protein;(source:Araport11)	plastid
AT1G62220	-2.89096	0	0	0	0	Suppressed in mt-RPOTmp overexpression		transmembrane protein;(source:Araport11)	extracellular
AT1G63720	-1.00035	0	0	0	0	Suppressed in mt-RPOTmp overexpression		hydroxyproline-rich glycoprotein family protein;(source:Araport11)	nucleus
AT1G64390	-1.05915	0	0	0	0	Suppressed in mt-RPOTmp overexpression	AtGH9C2	glycosyl hydrolase 9C2;(source:Araport11)	extracellular
AT1G64410	-1.89281	0	0	0	0	Suppressed in mt-RPOTmp overexpression
AT1G64890	-1.57333	0	0	0	0	Suppressed in mt-RPOTmp overexpression		Major facilitator superfamily protein;(source:Araport11)	plasma membrane
AT1G65510	-1.30855	0	0	0	0	Suppressed in mt-RPOTmp overexpression	STMP7	Secreted peptide which functions in plant growth and pathogen defense.	extracellular
AT1G65990	-1.0737	0	0	0	0	Suppressed in mt-RPOTmp overexpression	PRXIIA	type 2 peroxiredoxin-related / thiol specific antioxidant / mal allergen family protein;(source:Araport11)	cytosol,plasma membrane
AT1G66030	-1.47001	0	0	0	0	Suppressed in mt-RPOTmp overexpression	CYP96A14P	encodes a protein with cytochrome P450 domain	plasma membrane
AT1G66173	-2.50886	0	0	0	0	Suppressed in mt-RPOTmp overexpression
AT1G66235	-1.0408	0	0	0	0	Suppressed in mt-RPOTmp overexpression		no-apical-meristem-associated carboxy-terminal domain protein;(source:Araport11)	nucleus
AT1G67450	-1.29389	0	0	0	0	Suppressed in mt-RPOTmp overexpression		F-box and associated interaction domains-containing protein;(source:Araport11)	cytosol
AT1G69090	-1.21319	0	0	0	0	Suppressed in mt-RPOTmp overexpression	AtFDB6	F-box protein (DUF295);(source:Araport11)	plastid
AT1G69100	-1.05234	0	0	0	0	Suppressed in mt-RPOTmp overexpression		Eukaryotic aspartyl protease family protein;(source:Araport11)	extracellular
AT1G69320	-1.08145	0	0	0	0	Suppressed in mt-RPOTmp overexpression	CLE10	Member of a large family of putative ligands homologous to the Clavata3 gene. Consists of a single exon.	mitochondrion
AT1G69500	-1.90634	0	0	0	0	Suppressed in mt-RPOTmp overexpression	CYP704B1	Encodes a cytochrome P450, designated CYP704B1. Expressed in the developing anthers. Essential for pollen exine development. Mutations in CYP704B1 result in impaired pollen walls that lack a normal exine layer and exhibit a characteristic striped surface, termed zebra phenotype. Heterologous expression of CYP704B1 in yeast cells demonstrated that it catalyzes omega-hydroxylation of long-chain fat…	endoplasmic reticulum
AT1G71380	-1.15056	0	0	0	0	Suppressed in mt-RPOTmp overexpression	ATCEL3	cellulase 3;(source:Araport11)	extracellular
AT1G72260	-1.04934	0	0	0	0	Suppressed in mt-RPOTmp overexpression	THI2.1	Encodes a thionin which is a cysteine rich protein having antimicrobial properties. Thi2.1 is expressed in response to a variety of pathogens and induced by ethylene and jasmonic acid. Belongs to the plant thionin (PR-13) family with the following members: At1g66100, At5g36910, At1g72260, At2g15010, At1g12663, At1g12660.	extracellular
AT1G72540	-1.39552	0	0	0	0	Suppressed in mt-RPOTmp overexpression	PBL33	Protein kinase superfamily protein;(source:Araport11)	cytosol
AT1G72570	-1.52702	0	0	0	-1.69803	Suppressed in mt-RPOTmp overexpression	AIL1	Integrase-type DNA-binding superfamily protein;(source:Araport11)	nucleus
AT1G72590	-1.13314	0	0	0	0	Suppressed in mt-RPOTmp overexpression	PPRD1	Encodes a polyphenol reductase.	plasma membrane
AT1G73340	-1.13105	0	0	0	0	Suppressed in mt-RPOTmp overexpression	ADTO1	ADTO1 is required for the activation of systemic acquired resistance.	endoplasmic reticulum
AT1G74420	-1.43112	0	0	0	0	Suppressed in mt-RPOTmp overexpression	ATFUT3	Predicted fucosyltransferase, based on similarity to FUT1, but not functionally redundantwith FUT1.	golgi
AT1G74460	-2.78858	0	0	0	0	Suppressed in mt-RPOTmp overexpression		GDSL-motif esterase/acyltransferase/lipase. Enzyme group with broad substrate specificity that may catalyze acyltransfer or hydrolase reactions with lipid and non-lipid substrates.	extracellular
AT1G76994	-1.44819	0	0	0	0	Suppressed in mt-RPOTmp overexpression		hypothetical protein;(source:Araport11)	cytosol
AT1G78330	-1.12721	0	0	0	0	Suppressed in mt-RPOTmp overexpression
AT1G78570	-2.22793	0	0	0	0	Suppressed in mt-RPOTmp overexpression	ATRHM1	Encodes a UDP-L-Rhamnose synthase involved in the biosynthesis of rhamnose, a major monosaccharide component of pectin. Catalyzes the conversion of UDP-D-Glc to UDP-L-Rha. The dehydrogenase domain of RHM1 was shown to catalyze the conversion of UDP-D-Glc to the reaction intermediate UDP-4-keto-6-deoxy-D-Glc using recombinant protein assay but the activity of the full-length protein was not determ…	cytosol
AT1G79450	-1.75522	0	0	0	0	Suppressed in mt-RPOTmp overexpression	ALIS5	ALA-interacting subunit 5;(source:Araport11)	plasma membrane
AT1G80590	-1.5697	0	0	0	0	Suppressed in mt-RPOTmp overexpression	ATWRKY66	member of WRKY Transcription Factor; Group III	nucleus
AT2G02147	-1.13337	0	0	0	0	Suppressed in mt-RPOTmp overexpression	LCR73	Encodes a member of a family of small,secreted, cysteine rich protein with sequence similarity to the PCP (pollen coat protein) gene family.	extracellular
AT2G02400	-1.22222	0	0	0	0	Suppressed in mt-RPOTmp overexpression		NAD(P)-binding Rossmann-fold superfamily protein;(source:Araport11)	plasma membrane
AT2G02860	-1.15683	0	0	0	0	Suppressed in mt-RPOTmp overexpression	ATSUC3	encodes a sucrose transporter in sieve elements and a number of sink tissues and cell types. Gene expression is induced by wounding.	golgi
AT2G04120	-1.48876	0	0	0	0	Suppressed in mt-RPOTmp overexpression
AT2G04300	-1.19343	0	0	0	-1.1222	Suppressed in mt-RPOTmp overexpression		Leucine-rich repeat protein kinase family protein;(source:Araport11)	plasma membrane
AT2G05117	-1.65222	0	0	0	0	Suppressed in mt-RPOTmp overexpression	SCRL9	Encodes a member of a family of small, secreted, cysteine rich proteins with sequence similarity to SCR (S locus cysteine-rich protein).	extracellular
AT2G05660	-1.13749	0	0	0	0	Suppressed in mt-RPOTmp overexpression
AT2G05800	-1.33993	0	0	0	-1.16708	Suppressed in mt-RPOTmp overexpression
AT2G05970	-1.04963	0	0	0	0	Suppressed in mt-RPOTmp overexpression	AtFDB12	F-box protein (DUF295);(source:Araport11)	cytosol
AT2G07280	-1.0214	0	0	0	0	Suppressed in mt-RPOTmp overexpression		hypothetical protein;(source:Araport11)	nucleus
AT2G07530	-1.05558	0	0	0	0	Suppressed in mt-RPOTmp overexpression
AT2G07750	-1.02274	0	0	0	0	Suppressed in mt-RPOTmp overexpression		DEA(D/H)-box RNA helicase family protein;(source:Araport11)	plastid
AT2G11690	-1.13261	0	0	0	0	Suppressed in mt-RPOTmp overexpression
AT2G11850	-1.15487	0	0	0	0	Suppressed in mt-RPOTmp overexpression
AT2G12407	-1.47904	0	0	0	0	Suppressed in mt-RPOTmp overexpression
AT2G14415	-3.67253	0	0	0	0	Suppressed in mt-RPOTmp overexpression
AT2G14970	-1.08909	0	0	0	0	Suppressed in mt-RPOTmp overexpression
AT2G15340	-1.12563	0	0	0	0	Suppressed in mt-RPOTmp overexpression		glycine-rich protein;(source:Araport11)	extracellular
AT2G15350	-1.49508	0	0	0	0	Suppressed in mt-RPOTmp overexpression	ATFUT10	member of Glycosyltransferase Family- 37	extracellular
AT2G16210	-0.11984	0	0	0	0	Suppressed in mt-RPOTmp overexpression	REM24	Encodes a member of the REM (Reproductive Meristem) gene family, a part of the B3 DNA-binding domain superfamily.	nucleus
AT2G16230	-1.37748	0	0	0	0	Suppressed in mt-RPOTmp overexpression		O-Glycosyl hydrolases family 17 protein;(source:Araport11)	extracellular
AT2G17420	-1.32283	0	0	0	0	Suppressed in mt-RPOTmp overexpression	ATNTRA	NADPH-dependent thioredoxin reductase, major cytosolic isoform	peroxisome
AT2G17920	-1.01209	0	0	0	0	Suppressed in mt-RPOTmp overexpression		nucleic acid binding / zinc ion binding protein;(source:Araport11)	nucleus
AT2G17940	-1.44796	0	0	0	0	Suppressed in mt-RPOTmp overexpression		WEB family protein (DUF827);(source:Araport11)	nucleus
AT2G18640	-1.01928	0	0	0	0	Suppressed in mt-RPOTmp overexpression	GGPPS3	Encodes an endoplasmic reticulum-targeted geranylgeranyl pyrophosphate synthase	endoplasmic reticulum
AT2G19300	-1.03922	0	0	0	0	Suppressed in mt-RPOTmp overexpression		hypothetical protein;(source:Araport11)	plasma membrane
AT2G19500	-1.12672	0	0	0	0	Suppressed in mt-RPOTmp overexpression	ATCKX2	It encodes a protein whose sequence is similar to cytokinin oxidase/dehydrogenase, which catalyzes the degradation of cytokinins.	endoplasmic reticulum
AT2G19510	-1.24229	0	0	0	0	Suppressed in mt-RPOTmp overexpression	LBD8	LOB domain-containing protein 8;(source:Araport11)	nucleus
AT2G20250	-2.20739	0	0	0	0	Suppressed in mt-RPOTmp overexpression		hypothetical protein;(source:Araport11)	nucleus
AT2G20298	-1.56654	0	0	0	0	Suppressed in mt-RPOTmp overexpression
AT2G22590	-1.05983	0	0	0	0	Suppressed in mt-RPOTmp overexpression		UDP-Glycosyltransferase superfamily protein;(source:Araport11)	cytosol
AT2G22900	-1.72934	0	0	0	0	Suppressed in mt-RPOTmp overexpression	MAGT1	Encodes MUCI10, a galactomannan-1,6-galactosyltransferase. MUCI10 likely decorates glucomannan, synthesized by CSLA2, with galactose residues in vivo. The degree of galactosylation is essential for the synthesis of the GGM backbone, the structure of cellulose, mucilage density, as well as the adherence of pectin.	golgi
AT2G23148	-1.08578	0	0	0	0	Suppressed in mt-RPOTmp overexpression		Plant self-incompatibility protein S1 family;(source:Araport11)	extracellular
AT2G23240	-2.00761	0	0	0	0	Suppressed in mt-RPOTmp overexpression	AtMT4b	AtMT4b is a member of Type 4 metallothionein (MT) genes. It is involved in the early develoment of the embryo and in the accumulation of metal ions especially Zn in the seeds.	plasma membrane
AT2G23890	-1.87722	0	0	0	0	Suppressed in mt-RPOTmp overexpression		HAD-superfamily hydrolase, subfamily IG, 5-nucleotidase;(source:Araport11)	mitochondrion
AT2G23900	-2.38368	0	0	0	0	Suppressed in mt-RPOTmp overexpression	PGF3	Pectin lyase-like superfamily protein;(source:Araport11)	extracellular
AT2G24780	-1.19294	0	0	0	0	Suppressed in mt-RPOTmp overexpression		hypothetical protein;(source:Araport11)	mitochondrion
AT2G26010	-2.17361	0	0	0	0	Suppressed in mt-RPOTmp overexpression	PDF1.3	Predicted to encode a PR (pathogenesis-related) protein. Belongs to the plant defensin (PDF) family with the following members: At1g75830/PDF1.1, At5g44420/PDF1.2a, At2g26020/PDF1.2b, At5g44430/PDF1.2c, At2g26010/PDF1.3, At1g19610/PDF1.4, At1g55010/PDF1.5, At2g02120/PDF2.1, At2g02100/PDF2.2, At2g02130/PDF2.3, At1g61070/PDF2.4, At5g63660/PDF2.5, At2g02140/PDF2.6, At5g38330/PDF3.1 and At4g30070/PDF…	extracellular
AT2G26020	-2.23129	0	0	0	0	Suppressed in mt-RPOTmp overexpression	PDF1.2b	Predicted to encode a PR (pathogenesis-related) protein. Belongs to the plant defensin (PDF) family with the following members: At1g75830/PDF1.1, At5g44420/PDF1.2a, At2g26020/PDF1.2b, At5g44430/PDF1.2c, At2g26010/PDF1.3, At1g19610/PDF1.4, At1g55010/PDF1.5, At2g02120/PDF2.1, At2g02100/PDF2.2, At2g02130/PDF2.3, At1g61070/PDF2.4, At5g63660/PDF2.5, At2g02140/PDF2.6, At5g38330/PDF3.1 and At4g30070/PDF…	extracellular
AT2G26940	-1.14621	0	0	0	0	Suppressed in mt-RPOTmp overexpression		C2H2-type zinc finger family protein;(source:Araport11)	nucleus
AT2G28830	-1.09558	0	0	0	0	Suppressed in mt-RPOTmp overexpression	AtPUB12	Encodes a U-box E3 ubiquitin ligase involved in ubiquitination of pattern recognition receptor FLS2.pub12/pub13 double mutants enhanced chitin-induced ROS production and callose deposition suggesting they function redundantly to negatively regulate immune response to fungal elicitor.	cytosol
AT2G29110	-1.26641	0	0	0	0	Suppressed in mt-RPOTmp overexpression	ATGLR2.8	member of Putative ligand-gated ion channel subunit family	plasma membrane
AT2G30660	-1.43646	0	0	0	0	Suppressed in mt-RPOTmp overexpression		ATP-dependent caseinolytic (Clp) protease/crotonase family protein;(source:Araport11)	peroxisome
AT2G31310	-1.18839	0	0	0	0	Suppressed in mt-RPOTmp overexpression	LBD14	LOB domain-containing protein 14;(source:Araport11)	nucleus
AT2G31780	-1.15623	0	0	0	0	Suppressed in mt-RPOTmp overexpression	ARI11	RING/U-box superfamily protein;(source:Araport11)	nucleus
AT2G31920	-1.15947	0	0	0	0	Suppressed in mt-RPOTmp overexpression	CORD7	Member of a novel, plant specific family of microtubule associated proteins.	plastid
AT2G32470	-1.01284	0	0	0	0	Suppressed in mt-RPOTmp overexpression		F-box associated ubiquitination effector family protein;(source:Araport11)	cytosol
AT2G32905	-1.20606	0	0	0	0	Suppressed in mt-RPOTmp overexpression		B3 domain protein, putative (DUF313);(source:Araport11)	nucleus
AT2G33300	-1.50422	0	0	0	0	Suppressed in mt-RPOTmp overexpression		Transcription elongation factor (TFIIS) family protein;(source:Araport11)	nucleus
AT2G33310	-1.50422	0	0	0	0	Suppressed in mt-RPOTmp overexpression	IAA13	Auxin induced gene, IAA13 (IAA13).	nucleus
AT2G34120	-1.07538	0	0	0	0	Suppressed in mt-RPOTmp overexpression		Cytochrome C oxidase polypeptide VIB family protein;(source:Araport11)	nucleus
AT2G34500	-1.2572	0	0	0	0	Suppressed in mt-RPOTmp overexpression	CYP710A1	Encodes a protein with C22-sterol desaturase activity. The enzyme was shown to catalyze in the presence of NADPH the conversion of &beta;-sitosterol to stigmasterol, but not that of 24-<i>epi</i>-campesterol to brassicasterol (unlike CYP710A2).	extracellular
AT2G34580	-1.66765	0	0	0	0	Suppressed in mt-RPOTmp overexpression		cytomegalovirus UL139 protein;(source:Araport11)	nucleus
AT2G34890	-1.27906	0	0	0	0	Suppressed in mt-RPOTmp overexpression	CTPS5	Cytidine triphosphate synthase.	plasma membrane
AT2G35990	-1.11557	0	0	0	0	Suppressed in mt-RPOTmp overexpression	LOG2	Putative lysine decarboxylase family protein;(source:Araport11)	cytosol
AT2G38380	-2.96681	0	0	0	0	Suppressed in mt-RPOTmp overexpression		Peroxidase superfamily protein;(source:Araport11)	extracellular
AT2G39380	-1.16044	0	0	0	0	Suppressed in mt-RPOTmp overexpression	ATEXO70H2	A member of EXO70 gene family, putative exocyst subunits, conserved in land plants. Arabidopsis thaliana contains 23 putative EXO70 genes, which can be classified into eight clusters on the phylogenetic tree.	nucleus
AT2G39510	-1.26133	0	0	0	0	Suppressed in mt-RPOTmp overexpression	UMAMIT14	Encodes a plasma membrane-localized amino acid transporter likely involved in amino acid export in the developing seed.	plasma membrane
AT2G40170	-1.43049	0	0	0	0	Suppressed in mt-RPOTmp overexpression	ATEM6	Encodes a group 1 LEA gene that is activated by direct binding of ABI5 to its promoter and is involved in response to ABA. Is required for normal seed development. Involved in regulating the timing of dessication tolerance and rate of water loss during seed maturation.	nucleus
AT2G41690	-1.22131	0	0	0	0	Suppressed in mt-RPOTmp overexpression	AT-HSFB3	member of Heat Stress Transcription Factor (Hsf) family	nucleus
AT2G42660	-1.05198	0	0	0	0	Suppressed in mt-RPOTmp overexpression		Homeodomain-like superfamily protein;(source:Araport11)	nucleus
AT2G42890	-1.46202	0	0	0	0	Suppressed in mt-RPOTmp overexpression	AML2	A member of mei2-like gene family, predominantly plant-based family of genes encoding RNA binding proteins with characteristic presence of a highly conserved RNA binding motif first described in the mei2 gene of the fission yeast S. pombe. In silico analyses reveal nine mei2 -like genes in A. thaliana. They were grouped into four distinct clades, based on overall sequence similarity and subfamily…	nucleus
AT2G43330	-1.09935	0	0	0	0	Suppressed in mt-RPOTmp overexpression	ATINT1	Encodes a tonoplast-localized myo-inositol exporter, involved in efflux of myo-inositol from the vacuole to the cytosol. The gene is ubiquitously expressed. Reduced root growth in knock-out mutants grown on low inositol agar medium.	vacuole
AT2G43660	-1.15208	0	0	0	0	Suppressed in mt-RPOTmp overexpression		Carbohydrate-binding X8 domain superfamily protein;(source:Araport11)	extracellular
AT2G44000	-1.45558	0	0	0	0	Suppressed in mt-RPOTmp overexpression		Late embryogenesis abundant (LEA) hydroxyproline-rich glycoprotein family;(source:Araport11)	plasma membrane
AT2G44070	-1.26504	0	0	0	0	Suppressed in mt-RPOTmp overexpression		NagB/RpiA/CoA transferase-like superfamily protein;(source:Araport11)	cytosol
AT2G44735	-1.40384	0	0	0	0	Suppressed in mt-RPOTmp overexpression		transmembrane protein;(source:Araport11)	plasma membrane
AT2G46290	-1.21723	0	0	0	0	Suppressed in mt-RPOTmp overexpression		Transducin/WD40 repeat-like superfamily protein;(source:Araport11)	cytosol
AT2G47040	-1.14959	0	0	0	0	Suppressed in mt-RPOTmp overexpression	VGD1	Share high homologies with a group of pectin methylesterases (PME), pollen specific, and is required for enhancing the growth of pollen tube in style and transmitting tract tissues.	extracellular
AT3G01530	-1.22996	0	0	0	0	Suppressed in mt-RPOTmp overexpression	ATMYB57	Member of the R2R3 factor gene family.	nucleus
AT3G01700	-1.50878	0	0	0	0	Suppressed in mt-RPOTmp overexpression	AGP11	Encodes an arabinogalactan protein that is expressed in pollen, pollen sac and pollen tube. Loss of AGP11 function results in decreased fertility due to defects in pollen tube growth.	extracellular
AT3G03405	-1.08609	0	0	0	0	Suppressed in mt-RPOTmp overexpression		F-box associated ubiquitination effector family protein;(source:Araport11)	cytosol
AT3G03410	-1.63105	0	0	0	0	Suppressed in mt-RPOTmp overexpression		EF hand calcium-binding protein family;(source:Araport11)	cytosol
AT3G03620	-1.14195	0	0	0	0	Suppressed in mt-RPOTmp overexpression		MATE efflux family protein;(source:Araport11)	plasma membrane
AT3G04545	-1.10399	0	0	0	0	Suppressed in mt-RPOTmp overexpression		Encodes a defensin-like (DEFL) family protein.	extracellular
AT3G04660	-2.56347	0	0	0	0	Suppressed in mt-RPOTmp overexpression		F-box and associated interaction domains-containing protein;(source:Araport11)	nucleus
AT3G05193	-1.32224	0	0	0	0	Suppressed in mt-RPOTmp overexpression			cytosol
AT3G06470	-1.22743	0	0	0	0	Suppressed in mt-RPOTmp overexpression	ELO2	ELO family protein containing a characteristic histidine motif which binds to AtCb5-B, interacts with AtBI-1. Together with AtCb5-B interacts with KCR1, PAS2, and CER10, which are essential for the synthesis of VLCFAs.	plasma membrane
AT3G06600	-1.12813	0	0	0	0	Suppressed in mt-RPOTmp overexpression	SINE3	At3G06600 encodes the plant KASH protein SINE3; SINE3 interacts with SUN1 and SUN2 and is localized at the nuclear envelope.	nucleus
AT3G08490	-1.0108	0	0	0	0	Suppressed in mt-RPOTmp overexpression		delta-latroinsectotoxin-Lt1a protein;(source:Araport11)	plasma membrane
AT3G09010	-1.05902	0	0	0	0	Suppressed in mt-RPOTmp overexpression		Protein kinase superfamily protein;(source:Araport11)	cytosol
AT3G10890	-1.19841	0	0	0	0	Suppressed in mt-RPOTmp overexpression	MAN3	Encodes an endo beta mannanase that is localized to the apoplast and involved in glutathione mediated cadmium tolerance.	extracellular
AT3G11460	-1.34815	0	0	0	0	Suppressed in mt-RPOTmp overexpression	MEF10	Encodes a DYW PPR protein that is involved in editing the mitochondrial NAD2 transcript at the site nad2-842.	mitochondrion
AT3G12820	-1.08542	0	0	0	0	Suppressed in mt-RPOTmp overexpression	AtMYB10	Member of the R2R3 factor gene family.	nucleus
AT3G13227	-1.13695	0	0	0	0	Suppressed in mt-RPOTmp overexpression		serine-rich protein-like protein;(source:Araport11)	nucleus
AT3G14460	-1.7232	0	0	0	0	Suppressed in mt-RPOTmp overexpression	LRRAC1	Leucine rich repeat protein that also contains an adenylate cyclase catalytic core motif. Capable of converting ATP to cAMP in vitro. Mutants show increased susceptibility to fungal pathogens.	cytosol
AT3G15340	-1.31213	0	0	0	0	Suppressed in mt-RPOTmp overexpression	PPI2	Hypothetical protein similar to PPI1, a protein that interacts with the plasma membrane H+ ATPase AHA1	nucleus
AT3G15440	-1.37266	0	0	0	0	Suppressed in mt-RPOTmp overexpression		RING/U-box protein;(source:Araport11)	cytosol
AT3G15604	-1.26179	0	0	0	0	Suppressed in mt-RPOTmp overexpression		hypothetical protein;(source:Araport11)	cytosol
AT3G15605	-1.26179	0	0	0	0	Suppressed in mt-RPOTmp overexpression		nucleic acid binding protein;(source:Araport11)	nucleus
AT3G15650	-1.01964	0	0	0	0	Suppressed in mt-RPOTmp overexpression		alpha/beta-Hydrolases superfamily protein;(source:Araport11)	mitochondrion
AT3G15930	-1.33601	0	0	0	0	Suppressed in mt-RPOTmp overexpression		Pentatricopeptide repeat (PPR) superfamily protein;(source:Araport11)	cytosol
AT3G16117	-1.28235	0	0	0	0	Suppressed in mt-RPOTmp overexpression		hypothetical protein;(source:Araport11)	nucleus
AT3G16280	-1.10563	0	0	0	0	Suppressed in mt-RPOTmp overexpression	ERF036	encodes a member of the DREB subfamily A-4 of ERF/AP2 transcription factor family. The protein contains one AP2 domain. There are 17 members in this subfamily including TINY.	nucleus
AT3G16432	-1.06458	0	0	0	0	Suppressed in mt-RPOTmp overexpression		hypothetical protein;(source:Araport11)	extracellular
AT3G17360	-1.05967	0	0	0	0	Suppressed in mt-RPOTmp overexpression	POK1	PHRAGMOPLAST ORIENTING KINESIN 1 is one of the two Arabidopsis homologs isolated in yeast two-hybrid screen for interaction partners of maize gene TANGLED1 (TAN1). Based on sequence homology in their motor domains, POK1 and POK2 belong to the kinesin-12 class which also includes the well-characterized group of phragmoplast-associated kinesins AtPAKRPs. Both kinesins are composed of an N-terminal …	nucleus
AT3G18950	-1.11575	0	0	0	0	Suppressed in mt-RPOTmp overexpression	AIW1	Transducin/WD40 repeat-like superfamily protein;(source:Araport11)	nucleus
AT3G19085	-1.55547	0	0	0	0	Suppressed in mt-RPOTmp overexpression		F-box/RNI/FBD-like domain protein;(source:Araport11)	nucleus
AT3G20140	-1.26229	0	0	0	-1.15942	Suppressed in mt-RPOTmp overexpression	CYP705A23	member of CYP705A	plasma membrane
AT3G20740	-2.52399	0	0	0	0	Suppressed in mt-RPOTmp overexpression	FIE	Encodes a protein similar to the transcriptional regular of the animal Polycomb group and is involved in regulation of establishment of anterior-posterior polar axis in the endosperm and repression of flowering during vegetative phase. Mutation leads endosperm to develop in the absence of fertilization and flowers to form in seedlings and non-reproductive organs. Also exhibits maternal effect gam…	nucleus
AT3G21980	-2.80403	0	0	0	0	Suppressed in mt-RPOTmp overexpression		cysteine-rich repeat secretory protein, putative (DUF26);(source:Araport11)	extracellular
AT3G22620	-1.46346	0	0	0	0	Suppressed in mt-RPOTmp overexpression	LTPG20	Bifunctional inhibitor/lipid-transfer protein/seed storage 2S albumin superfamily protein;(source:Araport11)	extracellular
AT3G24230	-1.95626	0	0	0	0	Suppressed in mt-RPOTmp overexpression		Pectate lyase family protein;(source:Araport11)	extracellular
AT3G24340	-1.13574	0	0	0	0	Suppressed in mt-RPOTmp overexpression	CHR40	Involved in gene silencing. Locus-specific regulator of 24nt-siRNA expression, works together with CLSY1-3 as the master regulators of essentially all Pol-IV-dependent 24nt-siRNAs.	nucleus
AT3G24517	-1.00527	0	0	0	0	Suppressed in mt-RPOTmp overexpression		hypothetical protein;(source:Araport11)	cytosol
AT3G24850	-1.32568	0	0	0	0	Suppressed in mt-RPOTmp overexpression		B3 domain protein (DUF313);(source:Araport11)	nucleus
AT3G25650	-1.3161	0	0	0	0	Suppressed in mt-RPOTmp overexpression	ASK15	SKP1-like 15;(source:Araport11)	cytosol
AT3G28790	-1.4051	0	0	0	0	Suppressed in mt-RPOTmp overexpression		transmembrane protein, putative (DUF1216);(source:Araport11)	extracellular
AT3G29150	-1.13103	0	0	0	0	Suppressed in mt-RPOTmp overexpression
AT3G29560	-1.4934	0	0	0	0	Suppressed in mt-RPOTmp overexpression		hypothetical protein;(source:Araport11)	mitochondrion
AT3G30120	-1.63111	0	0	0	0	Suppressed in mt-RPOTmp overexpression
AT3G30746	-1.01017	0	0	0	0	Suppressed in mt-RPOTmp overexpression
AT3G30814	-1.02877	0	0	0	0	Suppressed in mt-RPOTmp overexpression
AT3G30837	-1.13749	0	0	0	0	Suppressed in mt-RPOTmp overexpression
AT3G32050	-1.14019	0	0	0	0	Suppressed in mt-RPOTmp overexpression		hypothetical protein;(source:Araport11)	cytosol
AT3G32896	-1.39034	0	0	0	0	Suppressed in mt-RPOTmp overexpression		hypothetical protein;(source:Araport11)	mitochondrion
AT3G42180	-1.30036	0	0	0	0	Suppressed in mt-RPOTmp overexpression		Exostosin family protein;(source:Araport11)	extracellular
AT3G42230	-1.26697	0	0	0	0	Suppressed in mt-RPOTmp overexpression
AT3G42313	-1.15844	0	0	0	0	Suppressed in mt-RPOTmp overexpression
AT3G42656	-1.1014	0	0	0	0	Suppressed in mt-RPOTmp overexpression
AT3G43190	-1.59599	0	0	0	0	Suppressed in mt-RPOTmp overexpression	ATSUS4	Encodes a protein with sucrose synthase activity (SUS4).	cytosol
AT3G43574	-1.06446	0	0	0	0	Suppressed in mt-RPOTmp overexpression		beta-galactosidase-like protein;(source:Araport11)	nucleus
AT3G44235	-1.00066	0	0	0	0	Suppressed in mt-RPOTmp overexpression		transmembrane protein;(source:Araport11)	plasma membrane
AT3G44790	-1.12798	0	0	0	0	Suppressed in mt-RPOTmp overexpression		TRAF-like family protein;(source:Araport11)	cytosol
AT3G44800	-1.38563	0	0	0	0	Suppressed in mt-RPOTmp overexpression		Meprin and TRAF (MATH) homology domain-containing protein;(source:Araport11)	cytosol
AT3G44920	-1.03863	0	0	0	0	Suppressed in mt-RPOTmp overexpression	ATCHX11	member of Putative Na+/H+ antiporter family	plasma membrane
AT3G45248	-1.05072	0	0	0	0	Suppressed in mt-RPOTmp overexpression		Encodes a ECA1 gametogenesis related family protein	extracellular
AT3G45673	-1.17727	0	0	0	0	Suppressed in mt-RPOTmp overexpression		This gene encodes a small protein and has either evidence of transcription or purifying selection.	mitochondrion
AT3G47740	-1.15336	0	0	0	0	Suppressed in mt-RPOTmp overexpression	ABCA3	member of ATH subfamily	plasma membrane
AT3G49700	-1.28116	0	0	0	0	Suppressed in mt-RPOTmp overexpression	ACS9	encodes a a member of the 1-aminocyclopropane-1-carboxylate (ACC) synthase (S-adenosyl-L-methionine methylthioadenosine-lyase, EC 4.4.1.14) gene family. Mutants produce elevated levels of ethylene as etiolated seedlings.	cytosol
AT3G50480	-2.38548	0	0	0	0	Suppressed in mt-RPOTmp overexpression	HR4	Homolog of RPW8	plasma membrane
AT3G50680	-1.10846	0	0	0	0	Suppressed in mt-RPOTmp overexpression
AT3G51700	-1.0214	0	0	0	0	Suppressed in mt-RPOTmp overexpression		PIF1 helicase;(source:Araport11)	cytosol
AT3G53640	-1.64192	0	0	0	0	Suppressed in mt-RPOTmp overexpression		Protein kinase superfamily protein;(source:Araport11)	nucleus
AT3G55160	-1.36963	0	0	0	0	Suppressed in mt-RPOTmp overexpression	THADA	THADA is an orphan gene in Arabidopsis thaliana. It is the only DUF2428 domain containing protein in the genome.	cytosol
AT3G55440	-1.76006	0	0	0	0	Suppressed in mt-RPOTmp overexpression	ATCTIMC	Encodes triosephosphate isomerase.	cytosol
AT3G55680	-1.2364	0	0	0	0	Suppressed in mt-RPOTmp overexpression		Plant invertase/pectin methylesterase inhibitor superfamily protein;(source:Araport11)	extracellular
AT3G55790	-1.16162	0	0	0	0	Suppressed in mt-RPOTmp overexpression		transmembrane protein;(source:Araport11)	extracellular
AT3G56030	-1.07553	0	0	0	0	Suppressed in mt-RPOTmp overexpression		Tetratricopeptide repeat (TPR)-like superfamily protein;(source:Araport11)	mitochondrion
AT3G57210	-1.40891	0	0	0	0	Suppressed in mt-RPOTmp overexpression		hypothetical protein;(source:Araport11)	mitochondrion
AT3G58300	-1.11073	0	0	0	0	Suppressed in mt-RPOTmp overexpression		phospholipase-like protein (PEARLI 4) family protein;(source:Araport11)	nucleus
AT3G59170	-1.00331	0	0	0	0	Suppressed in mt-RPOTmp overexpression		F-box/RNI-like superfamily protein;(source:Araport11)	plasma membrane
AT3G59260	-1.26975	0	0	0	0	Suppressed in mt-RPOTmp overexpression		pirin;(source:Araport11)	plasma membrane
AT3G60670	-1.61542	0	0	0	0	Suppressed in mt-RPOTmp overexpression	PLATZ10	PLATZ transcription factor family protein;(source:Araport11)	nucleus
AT3G60950	-1.29998	0	0	0	0	Suppressed in mt-RPOTmp overexpression		C2 calcium/lipid-binding endonuclease/exonuclease/phosphatase;(source:Araport11)	mitochondrion
AT3G61030	-1.29998	0	0	0	0	Suppressed in mt-RPOTmp overexpression		Calcium-dependent lipid-binding (CaLB domain) family protein;(source:Araport11)	mitochondrion
AT3G61850	-1.06656	0	0	0	0	Suppressed in mt-RPOTmp overexpression	DAG1	Zinc finger transcription factor of the Dof family involved in the control of seed germination.	nucleus
AT3G62336	-1.06531	0	0	0	0	Suppressed in mt-RPOTmp overexpression			cytosol,plasma membrane
AT3G62710	-1.28507	0	0	0	0	Suppressed in mt-RPOTmp overexpression		Glycosyl hydrolase family protein;(source:Araport11)	extracellular
AT4G01505	-1.25065	0	0	0	0	Suppressed in mt-RPOTmp overexpression
AT4G01680	-1.02572	0	0	0	0	Suppressed in mt-RPOTmp overexpression	AtMYB55	Encodes a putative transcription factor (MYB55).	nucleus
AT4G01840	-1.16637	0	0	0	0	Suppressed in mt-RPOTmp overexpression	ATKCO5	Encodes AtTPK5, a member of the Arabidopsis thaliana K+ channel family of AtTPK/KCO proteins. AtTPK5 is targeted to the vacuolar membrane. May form homomeric ion channels in vivo.	vacuole
AT4G02320	-1.04735	0	0	0	0	Suppressed in mt-RPOTmp overexpression	PMEI-PME40	Plant invertase/pectin methylesterase inhibitor superfamily;(source:Araport11)	extracellular
AT4G02700	-1.02254	0	0	0	0	Suppressed in mt-RPOTmp overexpression	SULTR3	sulfate transporter 3;(source:Araport11)	plasma membrane
AT4G02810	-1.33634	0	0	0	0	Suppressed in mt-RPOTmp overexpression	FAF1	A member of the FAF family proteins encoded by the FANTASTIC FOUR (FAF) genes: AT4G02810 (FAF1), AT1G03170 (FAF2), AT5G19260 (FAF3) and AT3G06020 (FAF4). FAFs have the potential to regulate shoot meristem size in Arabidopsis thaliana. FAFs can repress WUS, which ultimately leads to an arrest of meristem activity in FAF overexpressing lines.	nucleus
AT4G03723	-1.07938	0	0	0	0	Suppressed in mt-RPOTmp overexpression
AT4G03830	-1.46648	0	0	0	0	Suppressed in mt-RPOTmp overexpression		hypothetical protein (Protein of unknown function, DUF601);(source:Araport11)	nucleus
AT4G04404	-1.01876	0	0	0	0	Suppressed in mt-RPOTmp overexpression		C2H2 and C2HC zinc fingers superfamily protein;(source:Araport11)	nucleus
AT4G05250	-1.17057	0	0	0	0	Suppressed in mt-RPOTmp overexpression		Ubiquitin-like superfamily protein;(source:Araport11)	nucleus
AT4G05526	-1.22045	0	0	0	0	Suppressed in mt-RPOTmp overexpression
AT4G08060	-1.08909	0	0	0	0	Suppressed in mt-RPOTmp overexpression
AT4G08150	-1.56972	0	0	0	0	Suppressed in mt-RPOTmp overexpression	BP	A member of class I knotted1-like homeobox gene family (together with KNAT2). Similar to the knotted1 (kn1) homeobox gene of maize. Normally expressed in the peripheral and rib zone of shoot apical meristem but not in the leaf primordia. It is also expressed in the fourth floral whorl, in the region that would become style, particularly in the cell surrounding the transmitting tissue. No expressi…	nucleus
AT4G08190	-1.48876	0	0	0	0	Suppressed in mt-RPOTmp overexpression		P-loop containing nucleoside triphosphate hydrolases superfamily protein;(source:Araport11)	nucleus
AT4G08264	-1.20401	0	0	0	0	Suppressed in mt-RPOTmp overexpression
AT4G08710	-3.10863	0	0	0	0	Suppressed in mt-RPOTmp overexpression
AT4G09644	-1.20468	0	0	0	0	Suppressed in mt-RPOTmp overexpression
AT4G09775	-1.62792	0	0	0	0	Suppressed in mt-RPOTmp overexpression		non-LTR retroelement reverse transcriptase;(source:Araport11)	cytosol
AT4G09790	-1.4631	0	0	0	0	Suppressed in mt-RPOTmp overexpression		pseudogene of the F-box family protein
AT4G10250	-1.97151	0	0	0	0	Suppressed in mt-RPOTmp overexpression	ATHSP22.0	Columbia endomembrane-localized small heat shock protein	endoplasmic reticulum
AT4G10350	-1.15868	0	0	0	0	Suppressed in mt-RPOTmp overexpression	ANAC070	NAC domain protein. SMB, BRN1, and BRN2 act to regulate root cap maturation, in a partially redundant fashion.BRN1 and BRN2, control the cell wall maturation processes that are required to detach root cap layers from the root.	nucleus
AT4G10490	-1.26235	0	0	0	0	Suppressed in mt-RPOTmp overexpression	DLO2	2-oxoglutarate (2OG) and Fe(II)-dependent oxygenase superfamily protein;(source:Araport11)	cytosol
AT4G10695	-1.33928	0	0	0	0	Suppressed in mt-RPOTmp overexpression		CDC68-like protein;(source:Araport11)	mitochondrion
AT4G11190	-1.27507	0	0	0	0	Suppressed in mt-RPOTmp overexpression		Disease resistance-responsive (dirigent-like protein) family protein;(source:Araport11)	extracellular
AT4G11730	-1.06043	0	0	0	0	Suppressed in mt-RPOTmp overexpression		Cation transporter/ E1-E2 ATPase family protein;(source:Araport11)	plasma membrane
AT4G12540	-1.23573	0	0	0	0	Suppressed in mt-RPOTmp overexpression		hypothetical protein;(source:Araport11)	nucleus
AT4G12930	-1.08198	0	0	0	0	Suppressed in mt-RPOTmp overexpression		hypothetical protein;(source:Araport11)	extracellular
AT4G12950	-1.11889	0	0	0	0	Suppressed in mt-RPOTmp overexpression		Fasciclin-like arabinogalactan family protein;(source:Araport11)	extracellular
AT4G13262	-1.42104	0	0	0	0	Suppressed in mt-RPOTmp overexpression
AT4G13750	-1.24456	0	0	0	0	Suppressed in mt-RPOTmp overexpression	EMB2597	Encodes NO VEIN (NOV), a plant-specific nuclear factor required for leaf vascular development, cellular patterning and stem cell maintenance in the root meristem, as well as for cotyledon outgrowth and separation. nov mutations affect many aspects of auxin-dependent development without directly affecting auxin perception.	nucleus
AT4G15520	-1.32147	0	0	0	0	Suppressed in mt-RPOTmp overexpression		tRNA/rRNA methyltransferase (SpoU) family protein;(source:Araport11)	cytosol
AT4G15680	-1.19583	0	0	0	0	Suppressed in mt-RPOTmp overexpression	GRXS4	Encodes a member of the CC-type glutaredoxin (ROXY) family. Operates downstream of cytokinins in a signal transduction pathway that negatively regulates plant primary root growth in response to nitrate.	cytosol,golgi
AT4G15740	-1.44706	0	0	0	0	Suppressed in mt-RPOTmp overexpression		Calcium-dependent lipid-binding (CaLB domain) family protein;(source:Araport11)	cytosol
AT4G16090	-1.62123	0	0	0	0	Suppressed in mt-RPOTmp overexpression		hypothetical protein;(source:Araport11)	mitochondrion
AT4G16260	-1.26676	0	0	0	0	Suppressed in mt-RPOTmp overexpression		Encodes a putative beta-1,3-endoglucanase that interacts with the 30C02 cyst nematode effector. May play a role in host defense.	extracellular
AT4G17220	-1.20482	0	0	0	0	Suppressed in mt-RPOTmp overexpression	ATMAP70-5	Encodes a microtubule associated protein (MAP70-5). Regulates secondary wall patterning in wood cells. Expressed in all tissues.	nucleus
AT4G17350	-1.27587	0	0	0	0	Suppressed in mt-RPOTmp overexpression	FL5	FORKED-LIKE family member, part of Group 3 (Group 1 consists of FKD1, FL1-FL3; Group 2 consists of FL4 and FL8 and Group 3 consists of FL5- FL7). May coordinate leaf size with vein density, where Group 1 members and Group 3 members have opposing functions.	nucleus
AT4G17380	-1.4154	0	0	0	0	Suppressed in mt-RPOTmp overexpression	ATMSH4	Encodes the Arabidopsis homolog of MSH4, a meiosis-specific member of the MutS-homolog family of genes. It is expressed only in floral tissues and only during early meiotic prophase I, preceding the synapsis of homologous chromosomes. It is involved in the early steps of recombination.	nucleus
AT4G17505	-1.43651	0	0	0	0	Suppressed in mt-RPOTmp overexpression	DUF239	carboxyl-terminal proteinase-like protein (DUF239);(source:Araport11)	extracellular
AT4G18410	-1.03911	0	0	0	0	Suppressed in mt-RPOTmp overexpression
AT4G18540	-1.20623	0	0	0	0	Suppressed in mt-RPOTmp overexpression		transmembrane protein;(source:Araport11)	plasma membrane
AT4G20240	-1.39628	0	0	0	0	Suppressed in mt-RPOTmp overexpression	CYP71A27	putative cytochrome P450	endoplasmic reticulum
AT4G20420	-1.03899	0	0	0	0	Suppressed in mt-RPOTmp overexpression		Tapetum specific protein TAP35/TAP44;(source:Araport11)	extracellular
AT4G20940	-1.15259	0	0	0	-1.51595	Suppressed in mt-RPOTmp overexpression	GHR1	Encodes a plasma-membrane localized LRR receptor-like protein involved in both ABA and H202 mediated signaling involved in stomatal movement. TAIR10 annotation for this gene has a low confidence score (2-star). See Comments field for structural annotation by the community.	plasma membrane
AT4G21200	-1.19013	0	0	0	0	Suppressed in mt-RPOTmp overexpression	ATGA2OX8	Encodes a protein with gibberellin 2-oxidase activity which acts specifically on C-20 gibberellins.	cytosol
AT4G21240	-1.06909	0	0	0	0	Suppressed in mt-RPOTmp overexpression		F-box and associated interaction domains-containing protein;(source:Araport11)	cytosol
AT4G21760	-1.49164	0	0	0	0	Suppressed in mt-RPOTmp overexpression	BGLU47	beta-glucosidase 47;(source:Araport11)	vacuole
AT4G21770	-1.49164	0	0	0	0	Suppressed in mt-RPOTmp overexpression	RLUA3	Pseudouridine synthase family protein;(source:Araport11)	plastid
AT4G22090	-1.23655	0	0	0	0	Suppressed in mt-RPOTmp overexpression		Pectin lyase-like superfamily protein;(source:Araport11)	extracellular
AT4G22100	-1.09068	0	0	0	0	Suppressed in mt-RPOTmp overexpression	BGLU3	beta glucosidase 2;(source:Araport11)	extracellular
AT4G22235	-1.36169	0	0	0	0	Suppressed in mt-RPOTmp overexpression		Encodes a defensin-like (DEFL) family protein.	extracellular
AT4G24000	-1.30305	0	0	0	0	Suppressed in mt-RPOTmp overexpression	ATCSLG2	encodes a protein similar to cellulose synthase	plasma membrane
AT4G24580	-1.1774	0	0	0	0	Suppressed in mt-RPOTmp overexpression	REN1	Encodes a Rho GTPase-activating protein that interacts with ROP1 (a Rho GTPase) and regulates pollen tube development. This protein can be observed at the apical tip of growing pollen tubes and on endocytic vesicles traveling to this region of the pollen tube.	nucleus
AT4G25590	-1.49294	0	0	0	0	Suppressed in mt-RPOTmp overexpression	ADF7	actin depolymerizing factor 7;(source:Araport11)	cytosol
AT4G26210	-1.12295	0	0	0	0	Suppressed in mt-RPOTmp overexpression		Mitochondrial ATP synthase subunit G protein;(source:Araport11)	mitochondrion
AT4G27160	-1.74522	0	0	0	0	Suppressed in mt-RPOTmp overexpression	AT2S3	seed storage albumin 3;(source:Araport11)	vacuole
AT4G27290	-1.33526	0	0	0	0	Suppressed in mt-RPOTmp overexpression		S-locus lectin protein kinase family protein;(source:Araport11)	plasma membrane
AT4G27415	-1.05434	0	0	0	0	Suppressed in mt-RPOTmp overexpression		hypothetical protein;(source:Araport11)	cytosol
AT4G27910	-1.87857	0	0	0	0	Suppressed in mt-RPOTmp overexpression	ATX4	Encodes a SET domain containing protein, putative H3K4 methyltransferase. Involved in bolting/flowering time together with ATX1 and ATX3.	nucleus
AT4G28090	-1.15498	0	0	0	-1.12036	Suppressed in mt-RPOTmp overexpression	sks10	SKU5 similar 10;(source:Araport11)	plasma membrane
AT4G28170	-1.52117	0	0	0	0	Suppressed in mt-RPOTmp overexpression		transmembrane protein;(source:Araport11)	mitochondrion
AT4G28420	-1.05525	0	0	0	0	Suppressed in mt-RPOTmp overexpression		Tyrosine transaminase family protein;(source:Araport11)	cytosol
AT4G29283	-1.70853	0	0	0	0	Suppressed in mt-RPOTmp overexpression	LCR21	Encodes a member of a family of small,secreted, cysteine rich protein with sequence similarity to the PCP (pollen coat protein) gene family.	extracellular
AT4G29300	-1.5059	0	0	0	0	Suppressed in mt-RPOTmp overexpression	LCR27	Encodes a member of a family of small,secreted, cysteine rich protein with sequence similarity to the PCP (pollen coat protein) gene family.	extracellular
AT4G31630	-1.06998	0	0	0	0	Suppressed in mt-RPOTmp overexpression	REM37	Transcriptional factor B3 family protein;(source:Araport11)	nucleus
AT4G31940	-2.39389	0	0	0	0	Suppressed in mt-RPOTmp overexpression	CYP82C4	member of CYP82C	endoplasmic reticulum
AT4G31960	-1.45519	0	0	0	0	Suppressed in mt-RPOTmp overexpression		hypothetical protein;(source:Araport11)	nucleus
AT4G32780	-1.16212	0	0	0	0	Suppressed in mt-RPOTmp overexpression	FL4	FORKED-LIKE family member, part of Group 2 (Group 1 consists of FKD1, FL1-FL3; Group 2 consists of FL4 and FL8 and Group 3 consists of FL5- FL7). May coordinate leaf size with vein density, where Group 1 members and Group 3 members have opposing functions.	nucleus
AT4G34170	-1.16498	0	0	0	0	Suppressed in mt-RPOTmp overexpression		Galactose oxidase/kelch repeat superfamily protein;(source:Araport11)	cytosol
AT4G35170	-1.1069	0	0	0	0	Suppressed in mt-RPOTmp overexpression	CC4	Late embryogenesis abundant (LEA) hydroxyproline-rich glycoprotein family;(source:Araport11)	plastid
AT4G36590	-1.47894	0	0	0	0	Suppressed in mt-RPOTmp overexpression	AGL40	MADS-box transcription factor family protein;(source:Araport11)	nucleus
AT4G36610	-1.44529	0	0	0	0	Suppressed in mt-RPOTmp overexpression		alpha/beta-Hydrolases superfamily protein;(source:Araport11)	plasma membrane,endoplasmic reticulum
AT4G37060	-1.22533	0	0	0	0	Suppressed in mt-RPOTmp overexpression	AtPLAIVB	Patatin-related phospholipase A. Expressed weakly in roots, cotyledons, and leaves but is transcriptionally induced by auxin. Phosphorylation by calcium-dependent protein kinases in vitro enhances its activity.	vacuole
AT4G37070	-1.37068	0	0	0	0	Suppressed in mt-RPOTmp overexpression	AtPLAIVA	Patatin-related phospholipase A. Expressed strongly and exclusively in roots. AtplaIVA-null mutants have reduced lateral root development. Phosphorylation by calcium-dependent protein kinases in vitro enhances its activity.	plasma membrane
AT4G38000	-1.12581	0	0	0	0	Suppressed in mt-RPOTmp overexpression	DOF4.7	DNA binding with one finger 4.7;(source:Araport11)	nucleus
AT4G38100	-1.64141	0	0	0	0	Suppressed in mt-RPOTmp overexpression	CURT1D	CURVATURE THYLAKOID 1D-like protein; involved in thylakoid membrane organization.	plastid
AT4G38210	-2.10393	0	0	0	0	Suppressed in mt-RPOTmp overexpression	ATEXP20	expansin -like protein. Naming convention from the Expansin Working Group (Kende et al, 2004. Plant Mol Bio). Involved in the formation of nematode-induced syncytia in roots of Arabidopsis thaliana.	extracellular
AT4G38215	-2.10393	0	0	0	0	Suppressed in mt-RPOTmp overexpression
AT4G39480	-1.10687	0	0	0	-1.40379	Suppressed in mt-RPOTmp overexpression	CYP96A9	member of CYP96A	plasma membrane,endoplasmic reticulum
AT5G01030	-1.0514	0	0	0	0	Suppressed in mt-RPOTmp overexpression		enolase, putative (DUF3527);(source:Araport11)	nucleus
AT5G01570	-2.86362	0	0	0	0	Suppressed in mt-RPOTmp overexpression		plectin-like protein;(source:Araport11)	nucleus
AT5G01690	-1.08216	0	0	0	0	Suppressed in mt-RPOTmp overexpression	ATCHX27	member of Putative Na+/H+ antiporter family	vacuole
AT5G03060	-1.43923	0	0	0	0	Suppressed in mt-RPOTmp overexpression		striatin-like protein	nucleus
AT5G03360	-2.53451	0	0	0	0	Suppressed in mt-RPOTmp overexpression		cysteine/histidine-rich C1 domain protein;(source:Araport11)	nucleus
AT5G04700	-1.88855	0	0	0	0	Suppressed in mt-RPOTmp overexpression		Ankyrin repeat family protein;(source:Araport11)	golgi
AT5G06010	-2.39065	0	0	0	0	Suppressed in mt-RPOTmp overexpression		hypothetical protein;(source:Araport11)	nucleus
AT5G06160	-1.07257	0	0	0	0	Suppressed in mt-RPOTmp overexpression	ATO	Encodes a protein with similarity to pre-mRNA splicing factor SF3a60 that is involved in gametic cell fate determination. Loss of function results in the ectopic expression of egg cell makers suggesting a role in restriction of gametic cell fate. Expressed strongly in gametophytes and weakly in sporophytes.	nucleus
AT5G06905	-1.35654	0	0	0	0	Suppressed in mt-RPOTmp overexpression	CYP712A2	member of CYP712A	endoplasmic reticulum
AT5G07990	-1.38153	0	0	0	0	Suppressed in mt-RPOTmp overexpression	CYP75B1	Required for flavonoid 3' hydroxylase activity.	endoplasmic reticulum
AT5G09750	-1.12235	0	0	0	0	Suppressed in mt-RPOTmp overexpression	HEC3	Encodes a bHLH transcription factor that is involved in transmitting tract and stigma development.	nucleus
AT5G11220	-1.18331	0	0	0	0	Suppressed in mt-RPOTmp overexpression		hypothetical protein;(source:Araport11)	plasma membrane
AT5G11370	-1.2131	0	0	0	0	Suppressed in mt-RPOTmp overexpression		FBD / Leucine Rich Repeat domains containing protein;(source:Araport11)	cytosol,plasma membrane
AT5G12280	-1.28501	0	0	0	-1.53729	Suppressed in mt-RPOTmp overexpression		SWAP (Suppressor-of-White-APricot)/surp RNA-binding domain-containing protein;(source:Araport11)	cytosol
AT5G13360	-1.45239	0	0	0	0	Suppressed in mt-RPOTmp overexpression		Auxin-responsive GH3 family protein;(source:Araport11)	cytosol
AT5G14010	-1.08053	0	0	0	0	Suppressed in mt-RPOTmp overexpression	KNU	Encodes KNUCKLES (KNU), a C2H2-type zinc finger protein with a conserved transcriptional repression motif. Mediates the repression of WUS in floral meristem determinacy control.	nucleus
AT5G14730	-1.00352	0	0	0	0	Suppressed in mt-RPOTmp overexpression		Unknown protein, expression induced by IDL7 and stress.	nucleus
AT5G14870	-1.13075	0	0	0	0	Suppressed in mt-RPOTmp overexpression	ATCNGC18	Encodes a member of the cyclic nucleotide gated channel family that is asymmetrically localized to the plasma membrane at the growing tip of the pollen tube and is involved in pollen tube growth. It likely directly transduces a cNMP signal into an ion flux that can produce a localized signal capable of regulating the pollen tip-growth machinery.	plasma membrane
AT5G15620	-1.12208	0	0	0	0	Suppressed in mt-RPOTmp overexpression		F-box/RNI-like superfamily protein;(source:Araport11)	cytosol
AT5G15725	-1.0241	0	0	0	0	Suppressed in mt-RPOTmp overexpression	GLV9	GOLVEN (GLV)/ROOT GROWTH FACTORS/CLE-Like small signaling peptide. Expressed in roots. Overexpression results in altered root gravitropism.	extracellular
AT5G16770	-1.23559	0	0	0	0	Suppressed in mt-RPOTmp overexpression	AtMYB9	Member of the R2R3 factor gene family.	nucleus
AT5G17040	-1.65015	0	0	0	0	Suppressed in mt-RPOTmp overexpression		UDP-Glycosyltransferase superfamily protein;(source:Araport11)	plastid
AT5G17090	-1.20221	0	0	0	0	Suppressed in mt-RPOTmp overexpression		Cystatin/monellin superfamily protein;(source:Araport11)	nucleus
AT5G17730	-1.08421	0	0	0	0	Suppressed in mt-RPOTmp overexpression		P-loop containing nucleoside triphosphate hydrolases superfamily protein;(source:Araport11)	endoplasmic reticulum
AT5G17920	-2.18093	0	0	0	0	Suppressed in mt-RPOTmp overexpression	ATCIMS	Encodes a cytosolic cobalamin-independent methionine synthase, involved in methionine regeneration via the activated methyl cycle (SAM cycle). The protein undergoes thiolation following treatment with the oxidant tert-butylhydroperoxide.	cytosol
AT5G19960	-1.06563	0	0	0	0	Suppressed in mt-RPOTmp overexpression		RNA-binding (RRM/RBD/RNP motifs) family protein;(source:Araport11)	nucleus
AT5G20340	-1.27528	0	0	0	0	Suppressed in mt-RPOTmp overexpression	BG5	Encodes a putative beta 1,3-glucanase.	extracellular
AT5G20810	-1.0358	0	0	0	0	Suppressed in mt-RPOTmp overexpression	SAUR70	SAUR-like auxin-responsive protein family;(source:Araport11)	peroxisome
AT5G21080	-1.5018	0	0	0	0	Suppressed in mt-RPOTmp overexpression	EFOP1	Uncharacterized protein;(source:Araport11)	nucleus
AT5G23020	-1.73154	0	0	0	0	Suppressed in mt-RPOTmp overexpression	IMS2	methylthioalkymalate synthase-like. Also known as 2-isopropylmalate synthase (IMS2). encodes a methylthioalkylmalate synthase involved in the biosynthesis of aliphatic glucosinolates which accepts all the omega-methylthio-2-oxoalkanoic acids needed to form the known C3 to C8 glucosinolates in Arabidopsis.	plastid
AT5G23220	-1.83525	0	0	0	0	Suppressed in mt-RPOTmp overexpression	NIC3	nicotinamidase 3;(source:Araport11)	cytosol
AT5G24370	-1.05446	0	0	0	0	Suppressed in mt-RPOTmp overexpression		Plant invertase/pectin methylesterase inhibitor superfamily protein;(source:Araport11)	extracellular
AT5G25420	-1.13672	0	0	0	0	Suppressed in mt-RPOTmp overexpression		Xanthine/uracil/vitamin C permease;(source:Araport11)	plasma membrane
AT5G25470	-1.76118	0	0	0	0	Suppressed in mt-RPOTmp overexpression		AP2/B3-like transcriptional factor family protein;(source:Araport11)	mitochondrion
AT5G28526	-1.08909	0	0	0	0	Suppressed in mt-RPOTmp overexpression
AT5G28646	-1.15937	0	0	0	0	Suppressed in mt-RPOTmp overexpression	WVD2	Encodes a novel protein. The wvd2 gain-of-function mutant has impaired cell expansion and root waving, and changed root skewing.	nucleus
AT5G28712	-1.13597	0	0	0	0	Suppressed in mt-RPOTmp overexpression
AT5G29613	-1.13258	0	0	0	0	Suppressed in mt-RPOTmp overexpression		hypothetical protein;(source:Araport11)	plasma membrane,endoplasmic reticulum
AT5G32610	-1.32999	0	0	0	0	Suppressed in mt-RPOTmp overexpression
AT5G33258	-2.17698	0	0	0	0	Suppressed in mt-RPOTmp overexpression
AT5G34940	-1.04821	0	0	0	0	Suppressed in mt-RPOTmp overexpression	AtGUS3	The protein is predicted (WoLF PSORT program) to be membrane-associated.	extracellular
AT5G35190	-1.08132	0	0	0	-1.05847	Suppressed in mt-RPOTmp overexpression	EXT13	proline-rich extensin-like family protein;(source:Araport11)	extracellular
AT5G35331	-1.00389	0	0	0	0	Suppressed in mt-RPOTmp overexpression
AT5G35332	-1.08579	0	0	0	0	Suppressed in mt-RPOTmp overexpression
AT5G35510	-1.14768	0	0	0	0	Suppressed in mt-RPOTmp overexpression		TIR-NBS-LRR class disease resistance protein;(source:Araport11)	cytosol
AT5G35917	-1.11712	0	0	0	0	Suppressed in mt-RPOTmp overexpression	CYP79A3P	a pseudogene with cytochrome P450 domain
AT5G37125	-1.03911	0	0	0	0	Suppressed in mt-RPOTmp overexpression
AT5G37175	-1.25799	0	0	0	0	Suppressed in mt-RPOTmp overexpression
AT5G37920	-1.22111	0	0	0	0	Suppressed in mt-RPOTmp overexpression		hypothetical protein (DUF577);(source:Araport11)	cytosol
AT5G37990	-1.13957	0	0	0	0	Suppressed in mt-RPOTmp overexpression	CIMT1	SABATH family methyltransferase.	endoplasmic reticulum
AT5G39300	-1.0757	0	0	0	0	Suppressed in mt-RPOTmp overexpression	ATEXP25	member of Alpha-Expansin Gene Family. Naming convention from the Expansin Working Group (Kende et al, 2004. Plant Mol Bio)	extracellular
AT5G39693	-1.17401	0	0	0	0	Suppressed in mt-RPOTmp overexpression
AT5G39700	-1.2091	0	0	0	0	Suppressed in mt-RPOTmp overexpression	AtMYB89	Encodes a putative transcription factor (MYB89).	nucleus
AT5G39870	-1.50308	0	0	0	0	Suppressed in mt-RPOTmp overexpression		hypothetical protein (DUF1216);(source:Araport11)	extracellular
AT5G41310	-1.61119	0	0	0	0	Suppressed in mt-RPOTmp overexpression		P-loop nucleoside triphosphate hydrolases superfamily protein with CH (Calponin Homology) domain-containing protein;(source:Araport11)	nucleus
AT5G41540	-1.05828	0	0	0	0	Suppressed in mt-RPOTmp overexpression		Disease resistance protein (TIR-NBS-LRR class) family;(source:Araport11)	cytosol
AT5G41550	-1.10098	0	0	0	0	Suppressed in mt-RPOTmp overexpression		Disease resistance protein (TIR-NBS-LRR class) family;(source:Araport11)	mitochondrion
AT5G41890	-1.01343	0	0	0	0	Suppressed in mt-RPOTmp overexpression		GDSL-motif esterase/acyltransferase/lipase. Enzyme group with broad substrate specificity that may catalyze acyltransfer or hydrolase reactions with lipid and non-lipid substrates.	extracellular
AT5G42930	-1.09742	0	0	0	0	Suppressed in mt-RPOTmp overexpression		alpha/beta-Hydrolases superfamily protein;(source:Araport11)	plasma membrane
AT5G44430	-2.14809	0	0	0	0	Suppressed in mt-RPOTmp overexpression	PDF1.2c	Predicted to encode a PR (pathogenesis-related) protein. Belongs to the plant defensin (PDF) family with the following members: At1g75830/PDF1.1, At5g44420/PDF1.2a, At2g26020/PDF1.2b, At5g44430/PDF1.2c, At2g26010/PDF1.3, At1g19610/PDF1.4, At1g55010/PDF1.5, At2g02120/PDF2.1, At2g02100/PDF2.2, At2g02130/PDF2.3, At1g61070/PDF2.4, At5g63660/PDF2.5, At2g02140/PDF2.6, At5g38330/PDF3.1 and At4g30070/PDF…	extracellular
AT5G44690	-1.58793	0	0	0	0	Suppressed in mt-RPOTmp overexpression		RING finger PFF0165c-like protein;(source:Araport11)	nucleus
AT5G45350	-1.04032	0	0	0	0	Suppressed in mt-RPOTmp overexpression	GPRP2	proline-rich family protein;(source:Araport11)	cytosol
AT5G46915	-1.65693	0	0	0	0	Suppressed in mt-RPOTmp overexpression		transcriptional factor B3 family protein;(source:Araport11)	cytosol
AT5G47710	-1.58684	0	0	0	0	Suppressed in mt-RPOTmp overexpression		Calcium-dependent lipid-binding (CaLB domain) family protein;(source:Araport11)	cytosol
AT5G49240	-1.11315	0	0	0	0	Suppressed in mt-RPOTmp overexpression	APRR4	member of Response Regulator: Pseudo	nucleus
AT5G49340	-1.24712	0	0	0	0	Suppressed in mt-RPOTmp overexpression	TBL4	Encodes a member of the TBL (TRICHOME BIREFRINGENCE-LIKE) gene family containing a plant-specific DUF231 (domain of unknown function) domain. TBL gene family has 46 members, two of which (TBR/AT5G06700 and TBL3/AT5G01360) have been shown to be involved in the synthesis and deposition of secondary wall cellulose, presumably by influencing the esterification state of pectic polymers. A nomenclature…	plasma membrane
AT5G49570	-1.25476	0	0	0	0	Suppressed in mt-RPOTmp overexpression	AtPNG1	Encodes a protein that has peptide:N-glycanase activity in enzymatic assay in heterologous systems (although the activity was not detected in wild-type plants).	nucleus
AT5G49750	-1.0256	0	0	0	0	Suppressed in mt-RPOTmp overexpression		Leucine-rich repeat (LRR) family protein;(source:Araport11)	plasma membrane
AT5G52270	-1.12761	0	0	0	0	Suppressed in mt-RPOTmp overexpression	SEC222	SNARE-like superfamily protein;(source:Araport11)	nucleus
AT5G52720	-1.64781	0	0	0	0	Suppressed in mt-RPOTmp overexpression		Copper transport protein family;(source:Araport11)	cytosol
AT5G54300	-2.31945	0	0	0	0	Suppressed in mt-RPOTmp overexpression		cotton fiber-like protein (DUF761);(source:Araport11)	plasma membrane
AT5G54410	-1.22088	0	0	0	0	Suppressed in mt-RPOTmp overexpression		hypothetical protein;(source:Araport11)	nucleus
AT5G54920	-1.01076	0	0	0	0	Suppressed in mt-RPOTmp overexpression		polyadenylate-binding protein interacting protein;(source:Araport11)	nucleus
AT5G56120	-2.49999	0	0	0	0	Suppressed in mt-RPOTmp overexpression		RNA polymerase II elongation factor;(source:Araport11)	plasma membrane
AT5G56430	-1.05495	0	0	0	0	Suppressed in mt-RPOTmp overexpression		F-box/FBD-like domains containing protein;(source:Araport11)	plasma membrane,endoplasmic reticulum
AT5G57450	-1.18833	0	0	0	0	Suppressed in mt-RPOTmp overexpression	ATXRCC3	Involved in homologous recombination and recombinational repair, mutants are sterile, hypersensitive to DNA crosslinking agents, show aberrant meiosis with extensive chromosome fragmentation	nucleus
AT5G57980	-1.12096	0	0	0	0	Suppressed in mt-RPOTmp overexpression	RPB5C	NRPB5-like protein of unknown function; homologous to budding yeast RPB5	nucleus
AT5G58170	-1.00739	0	0	0	0	Suppressed in mt-RPOTmp overexpression	GDPDL7	Encodes a member of the glycerophosphodiester phosphodiesterase like (GDPD-like) family.	extracellular
AT5G58780	-1.72867	0	0	0	0	Suppressed in mt-RPOTmp overexpression	AtcPT5	Encodes a novel Z,E-mixed heptaprenyl diphosphate (Z,E-HepPP) synthase, which may be responsible for short-chain betulaprenols. It catalyzes the formation of C 35 short-chain polyisoprenoids in which the optimal allylic substrate was E,E-FPP. It may have a role in response to cold stress in root.	endoplasmic reticulum
AT5G61120	-1.26554	0	0	0	0	Suppressed in mt-RPOTmp overexpression	PHD6	PHD finger-containing protein. Interacts with BDT1, acts with other PHD proteins to associate with flowering genes and thereby suppress their transcription.	cytosol
AT5G61180	-1.46211	0	0	0	0	Suppressed in mt-RPOTmp overexpression		Putative endonuclease or glycosyl hydrolase;(source:Araport11)	cytosol
AT5G61850	-2.22062	0	0	0	0	Suppressed in mt-RPOTmp overexpression	LFY	Encodes transcriptional regulator that promotes the transition to flowering.Involved in floral meristem development. LFY is involved in the regulation of AP3 expression, and appears to bring the F-box protein UFO to the AP3 promoter.	nucleus
AT5G62120	-2.60595	0	0	0	0	Suppressed in mt-RPOTmp overexpression	ARR23	member of Response Regulator: B- Type	nucleus
AT5G64060	-1.6143	0	0	0	0	Suppressed in mt-RPOTmp overexpression	anac103	NAC domain containing protein 103;(source:Araport11)	nucleus
AT5G67400	-1.2048	0	0	0	0	Suppressed in mt-RPOTmp overexpression	PRX73	root hair specific 19;(source:Araport11)	extracellular
AT1G01460	0	-1.25135	0	0	0	Suppressed in pt-RPOTmp overexpression	ATPIPK11	Type I phosphatidylinositol-4-phosphate 5-kinase, subfamily A.	cytosol
AT1G07150	0	-1.22459	0	0	0	Suppressed in pt-RPOTmp overexpression	MAP3K13	member of MEKK subfamily	plastid
AT1G11670	0	-1.00937	0	0	0	Suppressed in pt-RPOTmp overexpression		MATE efflux family protein;(source:Araport11)	vacuole
AT1G12660	0	-1.12545	0	0	0	Suppressed in pt-RPOTmp overexpression		Predicted to encode a PR (pathogenesis-related) protein. Belongs to the plant thionin (PR-13) family with the following members: At1g66100, At5g36910, At1g72260, At2g15010, At1g12663, At1g12660.	extracellular
AT1G12805	0	-1.18789	0	0	0	Suppressed in pt-RPOTmp overexpression		nucleotide binding protein;(source:Araport11)	cytosol
AT1G15405	0	-1.49372	0	0	0	Suppressed in pt-RPOTmp overexpression
AT1G16530	0	-1.06192	0	0	0	Suppressed in pt-RPOTmp overexpression	ASL9	ASYMMETRIC LEAVES 2-like 9;(source:Araport11)	nucleus
AT1G19490	0	-1.02768	0	0	0	Suppressed in pt-RPOTmp overexpression	bZIP62	Putative bZIP transcription factor. Expression is induced by drought and mutants are sensitive to drought.	nucleus
AT1G20500	0	-1.27467	0	0	0	Suppressed in pt-RPOTmp overexpression		AMP-dependent synthetase and ligase family protein;(source:Araport11)	peroxisome
AT1G23620	0	-0.51445	0	0	-0.699091	Suppressed in pt-RPOTmp overexpression
AT1G23690	0	-1.08424	0	0	0	Suppressed in pt-RPOTmp overexpression		hypothetical protein (Domain of unknown function DUF220);(source:Araport11)	mitochondrion
AT1G26790	0	-1.37264	0	0	0	Suppressed in pt-RPOTmp overexpression	CDF6	Dof-type zinc finger DNA-binding family protein;(source:Araport11)	nucleus
AT1G27710	0	-1.60839	0	0	0	Suppressed in pt-RPOTmp overexpression		Glycine-rich protein family;(source:Araport11)	extracellular
AT1G27870	0	-1.33118	0	0	0	Suppressed in pt-RPOTmp overexpression		Polynucleotidyl transferase, ribonuclease H-like superfamily protein;(source:Araport11)	mitochondrion
AT1G28550	0	-2.06727	0	0	0	Suppressed in pt-RPOTmp overexpression	AtRABA1i	RAB GTPase homolog A1I;(source:Araport11)	plasma membrane
AT1G29080	0	-1.35084	0	0	0	Suppressed in pt-RPOTmp overexpression		Papain family cysteine protease;(source:Araport11)	extracellular
AT1G30020	0	-1.18034	0	0	0	Suppressed in pt-RPOTmp overexpression	SVB4	hypothetical protein (Protein of unknown function, DUF538);(source:Araport11)	cytosol
AT1G34792	0	-1.05838	0	0	0	Suppressed in pt-RPOTmp overexpression		Encodes a Plant thionin family protein	extracellular
AT1G34795	0	-1.05838	0	0	0	Suppressed in pt-RPOTmp overexpression		Encodes a Plant thionin family protein	extracellular
AT1G34800	0	-1.05838	0	0	0	Suppressed in pt-RPOTmp overexpression		Encodes a Plant thionin family protein	extracellular
AT1G34805	0	-1.05838	0	0	0	Suppressed in pt-RPOTmp overexpression		Encodes a Plant thionin family protein	extracellular
AT1G34810	0	-1.05838	0	0	0	Suppressed in pt-RPOTmp overexpression		Encodes a Plant thionin family protein	extracellular
AT1G34815	0	-1.05838	0	0	0	Suppressed in pt-RPOTmp overexpression		Encodes a Plant thionin family protein	extracellular
AT1G34820	0	-1.05838	0	0	0	Suppressed in pt-RPOTmp overexpression		Encodes a Plant thionin family protein	extracellular
AT1G34825	0	-1.05838	0	0	0	Suppressed in pt-RPOTmp overexpression		Encodes a Plant thionin family protein	extracellular
AT1G34830	0	-1.05838	0	0	0	Suppressed in pt-RPOTmp overexpression		Encodes a Plant thionin family protein	extracellular
AT1G34840	0	-1.05838	0	0	0	Suppressed in pt-RPOTmp overexpression		Encodes a Plant thionin family protein	extracellular
AT1G34850	0	-1.05838	0	0	0	Suppressed in pt-RPOTmp overexpression		Encodes a Plant thionin family protein	extracellular
AT1G34860	0	-1.05838	0	0	0	Suppressed in pt-RPOTmp overexpression		Encodes a Plant thionin family protein	extracellular
AT1G34930	0	-1.05838	0	0	0	Suppressed in pt-RPOTmp overexpression		Encodes a Plant thionin family protein	extracellular
AT1G36480	0	-1.744	0	0	-1.31491	Suppressed in pt-RPOTmp overexpression
AT1G37130	0	-1.05811	0	0	0	Suppressed in pt-RPOTmp overexpression	ATNR2	Identified as a mutant resistant to chlorate. Encodes nitrate reductase structural gene. Involved in nitrate assimilation. Has nitrate reductase activity. Up-regulated by the fungus P. indica. Binds transcription factor At2g35940.	cytosol
AT1G40143	0	-1.52404	0	0	-1.3135	Suppressed in pt-RPOTmp overexpression
AT1G43760	0	-1.31195	0	0	0	Suppressed in pt-RPOTmp overexpression		DNAse I-like superfamily protein;(source:Araport11)	mitochondrion
AT1G44090	0	-1.21953	0	0	0	Suppressed in pt-RPOTmp overexpression	ATGA20OX5	Encodes a gibberellin 20-oxidase.	mitochondrion
AT1G45225	0	-1.14121	0	0	0	Suppressed in pt-RPOTmp overexpression
AT1G51000	0	-1.32389	0	0	0	Suppressed in pt-RPOTmp overexpression		hypothetical protein;(source:Araport11)	cytosol
AT1G52110	0	-1.08983	0	0	0	Suppressed in pt-RPOTmp overexpression		Mannose-binding lectin superfamily protein;(source:Araport11)	mitochondrion
AT1G52415	0	-1.61462	0	0	0	Suppressed in pt-RPOTmp overexpression		Bifunctional inhibitor/lipid-transfer protein/seed storage 2S albumin superfamily protein;(source:Araport11)	extracellular
AT1G53705	0	-1.0378	0	0	0	Suppressed in pt-RPOTmp overexpression		putative aminoacyl-tRNA ligase;(source:Araport11)	cytosol
AT1G54550	0	-2.10229	0	0	0	Suppressed in pt-RPOTmp overexpression		F-box and associated interaction domains-containing protein;(source:Araport11)	nucleus
AT1G55860	0	-1.33641	0	0	0	Suppressed in pt-RPOTmp overexpression	UPL1	encodes a ubiquitin-protein ligase containing a HECT domain. There are six other HECT-domain UPLs in Arabidopsis.	cytosol
AT1G56070	0	-1.03603	0	0	0	Suppressed in pt-RPOTmp overexpression	LOS1	encodes a translation elongation factor 2-like protein that is involved in cold-induced translation. Mutations in this gene specifically blocks low temperature-induced transcription of cold-responsive genes but induces the expression of CBF genes and mutants carrying the recessive mutations fail to acclimate to cold and is freezing sensitive.	cytosol
AT1G56150	0	-1.11792	0	0	0	Suppressed in pt-RPOTmp overexpression	SAUR71	SAUR-like auxin-responsive protein family;(source:Araport11)	cytosol
AT1G56640	0	-1.14655	0	0	0	Suppressed in pt-RPOTmp overexpression
AT1G60050	0	-1.2882	0	0	0	Suppressed in pt-RPOTmp overexpression	UMAMIT35	nodulin MtN21-like transporter family protein	plasma membrane
AT1G60970	0	-1.01415	0	0	0	Suppressed in pt-RPOTmp overexpression		SNARE-like superfamily protein;(source:Araport11)	cytosol
AT1G60980	0	-1.07045	0	0	0	Suppressed in pt-RPOTmp overexpression	ATGA20OX4	gibberellin 20-oxidase 4;(source:Araport11)	cytosol
AT1G61093	0	-1.57055	0	0	0	Suppressed in pt-RPOTmp overexpression		hypothetical protein;(source:Araport11)	nucleus
AT1G61930	0	-1.13599	0	0	0	Suppressed in pt-RPOTmp overexpression	S40-6	senescence regulator (Protein of unknown function, DUF584);(source:Araport11)	nucleus
AT1G61950	0	-1.07924	0	0	-1.07613	Suppressed in pt-RPOTmp overexpression	CPK19	member of Calcium Dependent Protein Kinase	plasma membrane
AT1G64610	0	-1.5316	0	0	0	Suppressed in pt-RPOTmp overexpression		Transducin/WD40 repeat-like superfamily protein;(source:Araport11)	nucleus
AT1G64870	0	-1.37693	0	0	0	Suppressed in pt-RPOTmp overexpression		hypothetical protein;(source:Araport11)	plasma membrane
AT1G69660	0	-1.27766	0	0	0	Suppressed in pt-RPOTmp overexpression		TRAF-like family protein;(source:Araport11)	cytosol
AT1G72580	0	-1.22379	0	0	0	Suppressed in pt-RPOTmp overexpression		hypothetical protein;(source:Araport11)	nucleus
AT1G73410	0	-1.00354	0	0	0	Suppressed in pt-RPOTmp overexpression	ATMYB54	Encodes a putative transcription factor that is a member of the R2R3-MYB family.	nucleus
AT1G75530	0	-1.26313	0	0	0	Suppressed in pt-RPOTmp overexpression		Forkhead-associated (FHA) domain-containing protein;(source:Araport11)	nucleus
AT1G77815	0	-1.33118	0	0	0	Suppressed in pt-RPOTmp overexpression		ribonuclease H superfamily polynucleotidyl transferase;(source:Araport11)	cytosol
AT2G03960	0	-1.04314	0	0	0	Suppressed in pt-RPOTmp overexpression
AT2G04050	0	-1.34984	0	0	0	Suppressed in pt-RPOTmp overexpression		MATE efflux family protein;(source:Araport11)	plasma membrane
AT2G05380	0	-1.30506	0	0	0	Suppressed in pt-RPOTmp overexpression	GRP3S	glycine-rich protein 3 short isoform (GRP3S) mRNA, complete	extracellular
AT2G05400	0	-1.19556	0	0	0	Suppressed in pt-RPOTmp overexpression		Ubiquitin-specific protease family C19-related protein;(source:Araport11)	nucleus
AT2G06570	0	-1.52004	0	0	0	Suppressed in pt-RPOTmp overexpression		hypothetical protein;(source:Araport11)	cytosol
AT2G06983	0	-1.81981	0	0	0	Suppressed in pt-RPOTmp overexpression	SCRL16	Encodes a member of a family of small, secreted, cysteine rich proteins with sequence similarity to SCR (S locus cysteine-rich protein).	extracellular
AT2G07160	0	-1.82137	0	0	0	Suppressed in pt-RPOTmp overexpression
AT2G12880	0	-1.24877	0	0	0	Suppressed in pt-RPOTmp overexpression		Zinc knuckle (CCHC-type) family protein;(source:Araport11)	nucleus
AT2G13380	0	-1.52404	0	0	-1.3135	Suppressed in pt-RPOTmp overexpression
AT2G16290	0	-1.23022	0	0	0	Suppressed in pt-RPOTmp overexpression	AtFDA8	F-box SKIP23-like protein (DUF295);(source:Araport11)	plasma membrane
AT2G16520	0	-1.22321	0	0	0	Suppressed in pt-RPOTmp overexpression		RING/U-box protein with C6HC-type zinc finger protein;(source:Araport11)	extracellular
AT2G17170	0	-1.3174	0	0	0	Suppressed in pt-RPOTmp overexpression		Protein kinase superfamily protein;(source:Araport11)	cytosol
AT2G18193	0	-2.71675	0	0	0	Suppressed in pt-RPOTmp overexpression		P-loop containing nucleoside triphosphate hydrolases superfamily protein;(source:Araport11)	endoplasmic reticulum
AT2G20784	0	-1.08816	0	0	0	Suppressed in pt-RPOTmp overexpression		hypothetical protein;(source:Araport11)	cytosol
AT2G21650	0	-1.22873	0	0	0	Suppressed in pt-RPOTmp overexpression	ATRL2	RSM1 is a member of a small sub-family of single MYB transcription factors. Analysis of overexpressin lines indicate its involvement during early morphogenesis.	nucleus
AT2G21920	0	-1.36393	0	0	0	Suppressed in pt-RPOTmp overexpression		F-box associated ubiquitination effector family protein;(source:Araport11)	cytosol
AT2G23640	0	-1.48915	0	0	0	Suppressed in pt-RPOTmp overexpression	RTNLB13	Encodes RTNLB13, a reticulon protein integral to the endoplasmic reticulum (ER) membrane that have the ability to shape the ER into tubules.	plasma membrane
AT2G24400	0	-1.21186	0	0	0	Suppressed in pt-RPOTmp overexpression	SAUR38	SAUR-like auxin-responsive protein family;(source:Araport11)	nucleus
AT2G26950	0	-1.0524	0	0	0	Suppressed in pt-RPOTmp overexpression	AtMYB104	Member of the R2R3 factor gene family.	nucleus
AT2G28090	0	-1.48386	0	0	0	Suppressed in pt-RPOTmp overexpression	AtHMP17	Heavy metal transport/detoxification superfamily protein;(source:Araport11)	nucleus
AT2G28625	0	-1.02475	0	0	0	Suppressed in pt-RPOTmp overexpression	PCA22	Encodes a cytoplasmic protein that genetically interacts with AtRZF1, a RING-type subunit of the E3 ubiquitin ligase family, to mediate proline accumulation in response to abiotic stress.	cytosol
AT2G30940	0	-1.17329	0	0	0	Suppressed in pt-RPOTmp overexpression		Protein kinase superfamily protein;(source:Araport11)	plasma membrane
AT2G31910	0	-1.74799	0	0	0	Suppressed in pt-RPOTmp overexpression	ATCHX21	member of Putative Na+/H+ antiporter family	vacuole
AT2G33270	0	-1.17554	0	0	0	Suppressed in pt-RPOTmp overexpression	ACHT3	Encodes a member of the thioredoxin family protein. Located in the chloroplast.	plastid
AT2G34680	0	-1.30685	0	0	0	Suppressed in pt-RPOTmp overexpression	AIR9	isolated from differential screening of a cDNA library from auxin-treated root culture. sequence does not show homology to any known proteins and is predicted to be extracellular.	plasma membrane
AT2G34825	0	-1.38337	0	0	-1.00818	Suppressed in pt-RPOTmp overexpression	RALFL20	Rapid alkalinization factor (RALF) family protein. Member of a diversely expressed predicted peptide family showing sequence similarity to tobacco Rapid Alkalinization Factor (RALF), and is believed to play an essential role in the physiology of Arabidopsis. Consists of a single exon and is characterized by a conserved C-terminal motif and N-terminal signal peptide.	extracellular
AT2G35250	0	-1.21059	0	0	0	Suppressed in pt-RPOTmp overexpression		NEP-interacting protein, putative (DUF239);(source:Araport11)	extracellular
AT2G35380	0	-1.02177	0	0	0	Suppressed in pt-RPOTmp overexpression		Peroxidase superfamily protein;(source:Araport11)	extracellular
AT2G36260	0	-1.11477	0	0	0	Suppressed in pt-RPOTmp overexpression		Iron-sulfur cluster biosynthesis family protein;(source:Araport11)	mitochondrion
AT2G37560	0	-1.26752	0	0	-1.36441	Suppressed in pt-RPOTmp overexpression	ATORC2	Origin Recognition Complex subunit 2. Involved in the initiation of DNA replication. Regulated transcriptionally during cell cycle, peaking at G1/S-phase. Target of E2F/DF family of transcription factors. Interacts strongly with all ORC subunits.	nucleus
AT2G38890	0	-1.01435	0	0	0	Suppressed in pt-RPOTmp overexpression		hypothetical protein;(source:Araport11)	nucleus
AT2G39320	0	-1.1135	0	0	0	Suppressed in pt-RPOTmp overexpression		Cysteine proteinases superfamily protein;(source:Araport11)	nucleus
AT2G39730	0	-1.03675	0	0	0	Suppressed in pt-RPOTmp overexpression	RCA	Rubisco activase, a nuclear-encoded chloroplast protein that consists of two isoforms arising from alternative splicing in most plants. Required for the light activation of rubisco.	plastid
AT2G40080	0	-1.00796	0	0	0	Suppressed in pt-RPOTmp overexpression	ELF4	Encodes a novel nuclear 111 amino-acid phytochrome-regulated component of a negative feedback loop involving the circadian clock central oscillator components CCA1 and LHY. ELF4 is necessary for light-induced expression of both CCA1 and LHY, and conversely, CCA1 and LHY act negatively on light-induced ELF4 expression. ELF4 promotes clock accuracy and is required for sustained rhythms in the absen…	nucleus
AT2G42180	0	-1.39171	0	0	0	Suppressed in pt-RPOTmp overexpression		cotton fiber protein;(source:Araport11)	mitochondrion
AT2G44925	0	-1.15745	0	0	0	Suppressed in pt-RPOTmp overexpression		hypothetical protein;(source:Araport11)	cytosol
AT2G46130	0	-1.33997	0	0	0	Suppressed in pt-RPOTmp overexpression	ATWRKY43	member of WRKY Transcription Factor; Group II-c	nucleus
AT2G47000	0	-1.83286	0	0	0	Suppressed in pt-RPOTmp overexpression	ABCB4	Multidrug resistance P-glycoprotein (MDR/PGP) subfamily of ABC transporters. Functions in the basipetal redirection of auxin from the root tip. Exhibits apolar plasma membrane localization in the root cap and polar localization in tissues above.	plasma membrane
AT2G47130	0	-1.02972	0	0	0	Suppressed in pt-RPOTmp overexpression	AtSDR3	Encodes a short-chain dehydrogenase/reductase that is not involved in ABA biosynthesis but plays an important role in plant defense response to bacteria.	cytosol
AT3G01820	0	-1.04912	0	0	0	Suppressed in pt-RPOTmp overexpression		P-loop containing nucleoside triphosphate hydrolases superfamily protein;(source:Araport11)	mitochondrion
AT3G02020	0	-1.13813	0	0	0	Suppressed in pt-RPOTmp overexpression	AK3	encodes a monofunctional aspartate kinase	plastid
AT3G03080	0	-1.05522	0	0	0	Suppressed in pt-RPOTmp overexpression		Zinc-binding dehydrogenase family protein;(source:Araport11)	cytosol
AT3G08762	0	-1.07675	0	0	0	Suppressed in pt-RPOTmp overexpression			mitochondrion
AT3G09380	0	-1.27883	0	0	0	Suppressed in pt-RPOTmp overexpression		MIP18 family protein;(source:Araport11)	cytosol
AT3G09450	0	-1.01014	0	0	0	Suppressed in pt-RPOTmp overexpression		fusaric acid resistance family protein;(source:Araport11)	vacuole
AT3G10380	0	-1.04373	0	0	0	Suppressed in pt-RPOTmp overexpression	ATSEC8	Subunit of the Putative Arabidopsis Exocyst Complex	plasma membrane
AT3G11980	0	-1.30644	0	0	0	Suppressed in pt-RPOTmp overexpression	FAR2	Similar to fatty acid reductases.	plastid
AT3G13010	0	-1.30303	0	0	0	Suppressed in pt-RPOTmp overexpression		hAT transposon superfamily protein;(source:Araport11)	cytosol
AT3G13130	0	-1.14292	0	0	0	Suppressed in pt-RPOTmp overexpression		transmembrane protein;(source:Araport11)	plasma membrane
AT3G16130	0	-1.44027	0	0	0	Suppressed in pt-RPOTmp overexpression	ATROPGEF13	Encodes a member of KPP-like gene family, homolog of KPP (kinase partner protein) gene in tomato. Also a member of the RopGEF (guanine nucleotide exchange factor) family, containing the novel PRONE domain (plant-specific Rop nucleotide exchanger), which is exclusively active towards members of the Rop subfamily.	nucleus
AT3G16140	0	-1.44027	0	0	0	Suppressed in pt-RPOTmp overexpression	PSAH-1	Encodes subunit H of photosystem I reaction center subunit VI.	plastid
AT3G16555	0	-1.06432	0	0	0	Suppressed in pt-RPOTmp overexpression		F-box and associated interaction domains-containing protein;(source:Araport11).SON1 paralog.	cytosol
AT3G18190	0	-1.87884	0	0	0	Suppressed in pt-RPOTmp overexpression	CCT4	TCP-1/cpn60 chaperonin family protein;(source:Araport11)	cytosol
AT3G18650	0	-1.7392	0	0	0	Suppressed in pt-RPOTmp overexpression	AGL103	AGAMOUS-like 103;(source:Araport11)	plastid
AT3G19410	0	-1.3409	0	0	0	Suppressed in pt-RPOTmp overexpression		F-box and associated interaction domains-containing protein;(source:Araport11)	cytosol
AT3G21890	0	-1.00269	0	0	0	Suppressed in pt-RPOTmp overexpression	BBX31	B-box type zinc finger family protein;(source:Araport11)	nucleus
AT3G22030	0	-1.57824	0	0	0	Suppressed in pt-RPOTmp overexpression		Receptor protein kinase-like protein;(source:Araport11)	extracellular
AT3G23820	0	-1.04434	0	0	0	Suppressed in pt-RPOTmp overexpression	GAE6	UDP-D-glucuronate 4-epimerase	golgi
AT3G24700	0	-1.3026	0	0	0	Suppressed in pt-RPOTmp overexpression		F-box and associated interaction domains-containing protein;(source:Araport11)	cytosol
AT3G26486	0	-1.42985	0	0	0	Suppressed in pt-RPOTmp overexpression
AT3G26790	0	-1.58556	0	0	0	Suppressed in pt-RPOTmp overexpression	FUS3	Transcriptional factor with high similarity to the B3 region of the VP1/ABI3-like proteins. Full length FUS3 protein binds to the highly conserved RY motif [DNA motif CATGCA(TG)], present in many seed-specific promoters, and the B3 domains of this transcription factor is necessary for the specific interaction with the RY element. Transcriptional activity of FUS3 requires the B3 DNA-binding domain…	nucleus
AT3G28250	0	-1.0038	0	0	0	Suppressed in pt-RPOTmp overexpression		Carbohydrate-binding X8 domain superfamily protein;(source:Araport11)	plasma membrane
AT3G28985	0	-1.2742	0	0	0	Suppressed in pt-RPOTmp overexpression
AT3G29100	0	-1.35443	0	0	0	Suppressed in pt-RPOTmp overexpression	ATVTI13	Encodes a member of the Arabidopsis v-SNARE (vesicle soluble NSF attachment protein receptor) family that has 3 members: VTI11, VTI12, and VTI13. This gene is not expressed at levels detectable by RT-PCR. However, one EST corresponding to this gene has been isolated.	vacuole
AT3G29570	0	-1.05994	0	0	0	Suppressed in pt-RPOTmp overexpression		hypothetical protein;(source:Araport11)	cytosol,golgi
AT3G29690	0	-1.21702	0	0	0	Suppressed in pt-RPOTmp overexpression		HXXXD-type acyl-transferase family protein;(source:Araport11)	cytosol
AT3G30733	0	-1.50723	0	0	0	Suppressed in pt-RPOTmp overexpression
AT3G30820	0	-1.23061	0	0	0	Suppressed in pt-RPOTmp overexpression		retrotransposon ORF-1 protein;(source:Araport11)	nucleus
AT3G32320	0	-1.30991	0	0	0	Suppressed in pt-RPOTmp overexpression
AT3G33178	0	-1.22774	0	0	0	Suppressed in pt-RPOTmp overexpression
AT3G42360	0	-1.95115	0	0	0	Suppressed in pt-RPOTmp overexpression
AT3G43505	0	-1.55831	0	0	0	Suppressed in pt-RPOTmp overexpression	LCR30	Encodes a member of a family of small,secreted, cysteine rich protein with sequence similarity to the PCP (pollen coat protein) gene family.	extracellular
AT3G44042	0	-1.62843	0	0	0	Suppressed in pt-RPOTmp overexpression
AT3G44990	0	-1.2611	0	0	0	Suppressed in pt-RPOTmp overexpression	AtXTH31	xyloglucan endo-transglycosylase	plasma membrane,extracellular
AT3G45060	0	-1.39933	0	0	0	Suppressed in pt-RPOTmp overexpression	ATNRT2.6	member of High affinity nitrate transporter family	plasma membrane
AT3G45243	0	-1.19358	0	0	0	Suppressed in pt-RPOTmp overexpression		Encodes a ECA1 gametogenesis related family protein	extracellular
AT3G46910	0	-1.09927	0	0	0	Suppressed in pt-RPOTmp overexpression		Cullin family protein;(source:Araport11)	cytosol
AT3G48620	0	-1.26982	0	0	0	Suppressed in pt-RPOTmp overexpression		Outer membrane OMP85 family protein;(source:Araport11)	extracellular
AT3G49580	0	-1.63492	0	0	0	Suppressed in pt-RPOTmp overexpression	LSU1	response to low sulfur 1;(source:Araport11)	nucleus
AT3G50130	0	-1.46576	0	0	0	Suppressed in pt-RPOTmp overexpression		transmembrane protein, putative (DUF247);(source:Araport11)	plastid
AT3G55500	0	-0.0249523	0	0	0	Suppressed in pt-RPOTmp overexpression	ATEXP16	expansin-like protein. Naming convention from the Expansin Working Group (Kende et al, 2004. Plant Mol Bio). Involved in the formation of nematode-induced syncytia in roots of Arabidopsis thaliana.	extracellular
AT3G59455	0	-1.31899	0	0	0	Suppressed in pt-RPOTmp overexpression		Encodes a Protease inhibitor/seed storage/LTP family protein	extracellular
AT3G61111	0	-1.05058	0	0	0	Suppressed in pt-RPOTmp overexpression		Zinc-binding ribosomal protein family protein;(source:Araport11)	cytosol
AT3G61630	0	-1.32539	0	0	0	Suppressed in pt-RPOTmp overexpression	CRF6	CRF6 encodes one of the six cytokinin response factors. CRF5 belongs to the AP2/ERF superfamily of the transcriptional factors. CRF proteins rapidly relocalize to the nucleus in response to cytokinin. Analysis of loos-of-function mutants revealed that the CRFs function redundantly to regulate the development of embryos, cotyledons and leaves.	nucleus
AT4G03290	0	-1.2215	0	0	0	Suppressed in pt-RPOTmp overexpression		EF hand calcium-binding protein family;(source:Araport11)	plasma membrane
AT4G03450	0	-1.38285	0	0	0	Suppressed in pt-RPOTmp overexpression		Ankyrin repeat family protein;(source:Araport11)	plasma membrane
AT4G08680	0	-1.19504	0	0	0	Suppressed in pt-RPOTmp overexpression
AT4G09430	0	-1.08427	0	0	0	Suppressed in pt-RPOTmp overexpression		disease resistance protein (TIR-NBS-LRR class);(source:Araport11)	plastid
AT4G09465	0	-1.11722	0	0	0	Suppressed in pt-RPOTmp overexpression		Carbohydrate-binding X8 domain superfamily protein;(source:Araport11)	extracellular
AT4G09466	0	-1.11722	0	0	0	Suppressed in pt-RPOTmp overexpression		Carbohydrate-binding X8 domain superfamily protein;(source:Araport11)	extracellular
AT4G09470	0	-1.23606	0	0	0	Suppressed in pt-RPOTmp overexpression
AT4G09795	0	-1.07778	0	0	0	Suppressed in pt-RPOTmp overexpression	LCR13	Encodes a member of a family of small,secreted, cysteine rich protein with sequence similarity to the PCP (pollen coat protein) gene family.	extracellular
AT4G11540	0	-1.07313	0	0	0	Suppressed in pt-RPOTmp overexpression		Cysteine/Histidine-rich C1 domain family protein;(source:Araport11)	cytosol
AT4G12735	0	-2.27381	0	0	0	Suppressed in pt-RPOTmp overexpression		Encodes a peroxisomal protein.	plasma membrane
AT4G13263	0	-1.23606	0	0	0	Suppressed in pt-RPOTmp overexpression		ECA1 gametogenesis family protein (DUF784);(source:Araport11)	extracellular
AT4G17670	0	-1.0631	0	0	0	Suppressed in pt-RPOTmp overexpression		senescence-associated family protein (DUF581);(source:Araport11)	nucleus
AT4G17908	0	-1.0183	0	0	0	Suppressed in pt-RPOTmp overexpression
AT4G23380	0	-1.38403	0	0	0	Suppressed in pt-RPOTmp overexpression		NEP-interacting protein, putative (DUF239);(source:Araport11)	extracellular
AT4G24975	0	-1.55528	0	0	0	Suppressed in pt-RPOTmp overexpression		Plant self-incompatibility protein S1 family;(source:Araport11)	extracellular
AT4G25235	0	-1.07353	0	0	0	Suppressed in pt-RPOTmp overexpression
AT4G25433	0	-1.15281	0	0	0	Suppressed in pt-RPOTmp overexpression		peptidoglycan-binding LysM domain-containing protein;(source:Araport11)	extracellular
AT4G27590	0	-1.44368	0	0	0	Suppressed in pt-RPOTmp overexpression	AtHMP37	Heavy metal transport/detoxification superfamily protein;(source:Araport11)	cytosol
AT4G29520	0	-1.14511	0	0	0	Suppressed in pt-RPOTmp overexpression	SES1	SES1 is an ER localized chaperone involved in salt and heat stress response.	endoplasmic reticulum
AT4G32105	0	-1.17173	0	0	0	Suppressed in pt-RPOTmp overexpression		Beta-1,3-N-Acetylglucosaminyltransferase family protein;(source:Araport11)	extracellular
AT4G36560	0	-1.737	0	0	0	Suppressed in pt-RPOTmp overexpression		transmembrane protein;(source:Araport11)	cytosol
AT4G37340	0	-1.26079	0	0	0	Suppressed in pt-RPOTmp overexpression	CYP81D3	member of CYP81D	endoplasmic reticulum
AT4G39000	0	-1.48808	0	0	0	Suppressed in pt-RPOTmp overexpression	AtGH9B17	glycosyl hydrolase 9B17;(source:Araport11)	extracellular
AT4G40011	0	-1.1215	0	0	0	Suppressed in pt-RPOTmp overexpression		hypothetical protein;(source:Araport11)	mitochondrion,endoplasmic reticulum
AT5G02930	0	-1.64195	0	0	0	Suppressed in pt-RPOTmp overexpression		F-box/RNI-like superfamily protein;(source:Araport11)	mitochondrion
AT5G06900	0	-1.23844	0	0	0	Suppressed in pt-RPOTmp overexpression	CYP93D1	member of CYP93D	endoplasmic reticulum
AT5G08450	0	-1.09277	0	0	0	Suppressed in pt-RPOTmp overexpression	HDC1	Component of histone-deacetylase complexes. Interacts with HDA6 and HDA19 and facilitates histone deacetylation. Several salt-inducible genes are de-repressed in hdc1 mutants. Mutants are hypersensitive to ABA during germination, grow less and flower later than wildtype. HDC1-overexpressing plants display opposite phenotypes.	nucleus
AT5G13690	0	-1.31192	0	0	0	Suppressed in pt-RPOTmp overexpression	CYL1	Encodes an enzyme that is predicted to act as an alpha-N-acetylglucosaminidase (NAGLU). An naglu mutant arrests early in seed development but does not appear to have male or female gametophytic defects. Transcript levels for this gene are increased during reproductive development.	vacuole
AT5G18350	0	-1.58154	0	0	0	Suppressed in pt-RPOTmp overexpression		Disease resistance protein (TIR-NBS-LRR class) family;(source:Araport11)	cytosol
AT5G18620	0	-1.17853	0	0	0	Suppressed in pt-RPOTmp overexpression	CHR17	Encodes a member of the A. thaliana imitation switch (AtISWI) subfamily of chromatin remodeling factors. Double mutation in CHR17 and CHR11 results in the loss of the evenly spaced nucleosome pattern in gene bodies, but does not affect nucleosome density.	nucleus
AT5G19470	0	-1.19437	0	0	0	Suppressed in pt-RPOTmp overexpression	atnudt24	nudix hydrolase homolog 24;(source:Araport11)	plastid
AT5G23212	0	-1.39929	0	0	0	Suppressed in pt-RPOTmp overexpression		Encodes a defensin-like (DEFL) family protein.	extracellular
AT5G23650	0	-1.08495	0	0	0	Suppressed in pt-RPOTmp overexpression		Homeodomain-like transcriptional regulator;(source:Araport11)	nucleus
AT5G23790	0	-1.76161	0	0	0	Suppressed in pt-RPOTmp overexpression	AtGolS5	Predicted to encode a galactinol synthase.	cytosol
AT5G27260	0	-1.15063	0	0	0	Suppressed in pt-RPOTmp overexpression		Myb/SANT-like DNA-binding domain protein;(source:Araport11)	nucleus
AT5G28170	0	-1.13969	0	0	0	Suppressed in pt-RPOTmp overexpression
AT5G33439	0	-1.23549	0	0	0	Suppressed in pt-RPOTmp overexpression
AT5G34581	0	-1.01562	0	0	0	Suppressed in pt-RPOTmp overexpression		hydroxyproline-rich glycoprotein family protein;(source:Araport11)	extracellular
AT5G34905	0	-1.41308	0	0	0	Suppressed in pt-RPOTmp overexpression		ECA1 gametogenesis family protein (DUF784);(source:Araport11)	extracellular
AT5G35048	0	-1.18134	0	0	0	Suppressed in pt-RPOTmp overexpression
AT5G35130	0	-1.44134	0	0	0	Suppressed in pt-RPOTmp overexpression
AT5G35915	0	-1.15063	0	0	0	Suppressed in pt-RPOTmp overexpression
AT5G36330	0	-1.12041	0	0	0	Suppressed in pt-RPOTmp overexpression		ECA1 gametogenesis related family protein;(source:Araport11)	extracellular
AT5G36720	0	-1.39369	0	0	0	Suppressed in pt-RPOTmp overexpression		Thionin-like gene.	extracellular
AT5G36805	0	-1.39369	0	0	0	Suppressed in pt-RPOTmp overexpression		Encodes a Plant thionin family protein	extracellular
AT5G38317	0	-1.07588	0	0	0	Suppressed in pt-RPOTmp overexpression	LCR58	Encodes a member of a family of small,secreted, cysteine rich protein with sequence similarity to the PCP (pollen coat protein) gene family.	extracellular
AT5G38378	0	-1.39369	0	0	0	Suppressed in pt-RPOTmp overexpression		Encodes a Plant thionin family protein	extracellular
AT5G42567	0	-1.00832	0	0	0	Suppressed in pt-RPOTmp overexpression		Encodes a ECA1 gametogenesis related family protein	extracellular
AT5G42955	0	-1.61171	0	0	0	Suppressed in pt-RPOTmp overexpression		inhibitor/lipid-transfer protein/seed storage 2S albumin superfamily protein (DUF784);(source:Araport11)	extracellular
AT5G44470	0	-1.25164	0	0	0	Suppressed in pt-RPOTmp overexpression		ribonuclease H superfamily polynucleotidyl transferase;(source:Araport11)	cytosol
AT5G44530	0	-1.32523	0	0	0	Suppressed in pt-RPOTmp overexpression		Subtilase family protein;(source:Araport11)	extracellular
AT5G50150	0	-1.26743	0	0	0	Suppressed in pt-RPOTmp overexpression	LOTR1	LOTR1 protein has an unknown function. It contains both DUF4409 and DUF239 domains. Loss of function mutations show defects in formation of the Casparian band- which is correlated with mis localization of CASP1.	plasma membrane
AT5G50910	0	-1.16933	0	0	0	Suppressed in pt-RPOTmp overexpression		hypothetical protein;(source:Araport11)	extracellular
AT5G51680	0	-1.13349	0	0	0	Suppressed in pt-RPOTmp overexpression		hydroxyproline-rich glycoprotein family protein;(source:Araport11)	nucleus
AT5G51690	0	-1.13349	0	0	0	Suppressed in pt-RPOTmp overexpression	ACS12	Encodes an aminotransferase with broad specificity for aspartate and aromatic amino aids such as tyrosine and phenylalanine. It does not act on branched chain amino acids and does not have ACC synthase activity.	plastid
AT5G53260	0	-1.36366	0	0	0	Suppressed in pt-RPOTmp overexpression		Seed maturation protein;(source:Araport11)	nucleus
AT5G54360	0	-1.07311	0	0	0	Suppressed in pt-RPOTmp overexpression		C2H2-like zinc finger protein;(source:Araport11)	nucleus
AT5G55870	0	-1.02029	0	0	0	Suppressed in pt-RPOTmp overexpression	AtDOB15	hypothetical protein;(source:Araport11)	mitochondrion
AT5G59105	0	-1.14176	0	0	0	Suppressed in pt-RPOTmp overexpression		Encodes a defensin-like (DEFL) family protein.	extracellular
AT5G59950	0	-1.02862	0	0	0	Suppressed in pt-RPOTmp overexpression	ALY1	RNA-binding (RRM/RBD/RNP motifs) family protein;(source:Araport11)	nucleus
AT5G60510	0	-1.19414	0	0	0	Suppressed in pt-RPOTmp overexpression	AtcPT9	Undecaprenyl pyrophosphate synthetase family protein;(source:Araport11)	cytosol
AT5G67040	0	-1.76803	0	0	0	Suppressed in pt-RPOTmp overexpression	AtDOA17	F-box protein, putative (DUF295);(source:Araport11)	cytosol
AT1G13605	0	0	-1.11018	-1.08113	0	Suppressed no RPOTmp in mitochondria		Encodes a defensin-like (DEFL) family protein.	extracellular
AT1G17620	0	0	-1.16139	-1.1493	0	Suppressed no RPOTmp in mitochondria		Late embryogenesis abundant (LEA) hydroxyproline-rich glycoprotein family;(source:Araport11)	plasma membrane
AT1G18300	0	0	-1.38417	-1.87623	0	Suppressed no RPOTmp in mitochondria	atnudt4	nudix hydrolase homolog 4;(source:Araport11)	plastid
AT1G19500	0	0	-1.72226	-1.18723	0	Suppressed no RPOTmp in mitochondria		hypothetical protein;(source:Araport11)	extracellular
AT1G60150	0	0	-1.00387	-1.2412	0	Suppressed no RPOTmp in mitochondria
AT1G63535	0	0	-1.13404	-1.23318	0	Suppressed no RPOTmp in mitochondria		Encodes a defensin-like (DEFL) family protein.	extracellular
AT1G72910	0	0	-1.04967	-1.30579	0	Suppressed no RPOTmp in mitochondria	TN8	Nucleotide-binding, leucine-rich repeat (NLR) gene regulated by nonsense-mediated mRNA decay (NMD) genes UPF1 and UPF3.	cytosol
AT1G72920	0	0	-1.41038	-1.60239	0	Suppressed no RPOTmp in mitochondria	TN9	Toll-Interleukin-Resistance (TIR) domain family protein;(source:Araport11)	cytosol
AT1G72950	0	0	-1.09731	-1.22273	0	Suppressed no RPOTmp in mitochondria	TN12	Disease resistance protein (TIR-NBS class);(source:Araport11)	cytosol
AT1G73290	0	0	-1.26132	-1.21893	0	Suppressed no RPOTmp in mitochondria	scpl5	serine carboxypeptidase-like 5;(source:Araport11)	extracellular
AT1G76650	0	0	-1.66934	-1.80552	0	Suppressed no RPOTmp in mitochondria	CML38	calmodulin-like 38;(source:Araport11)	nucleus
AT2G02515	0	0	-1.79291	-1.20404	0	Suppressed no RPOTmp in mitochondria		hypothetical protein;(source:Araport11)	extracellular
AT2G07669	0	0	-1.25481	-1.16282	0	Suppressed no RPOTmp in mitochondria		hypothetical protein;(source:Araport11)	extracellular
AT2G07678	0	0	-1.08193	-1.05116	0	Suppressed no RPOTmp in mitochondria		hypothetical protein;(source:Araport11)	mitochondrion
AT2G07679	0	0	-1.76303	-1.80718	0	Suppressed no RPOTmp in mitochondria
AT2G07711	0	0	-1.09577	-1.19115	0	Suppressed no RPOTmp in mitochondria
AT2G07718	0	0	-2.02807	-2.26893	0	Suppressed no RPOTmp in mitochondria		Cytochrome b/b6 protein;(source:Araport11)	mitochondrion
AT2G07725	0	0	-1.13897	-1.10131	0	Suppressed no RPOTmp in mitochondria		Ribosomal L5P family protein;(source:Araport11)	cytosol
AT2G07773	0	0	-1.60598	-1.598	0	Suppressed no RPOTmp in mitochondria		cytochrome B/B6 protein;(source:Araport11)	endoplasmic reticulum
AT2G07781	0	0	-1.75622	-1.66209	0	Suppressed no RPOTmp in mitochondria
AT2G07782	0	0	-1.58543	-1.53725	0	Suppressed no RPOTmp in mitochondria
AT2G13680	0	0	-2.10941	-2.21785	0	Suppressed no RPOTmp in mitochondria	ATGSL02	Responsible for the synthesis of callose deposited at the primary cell wall of meiocytes, tetrads and microspores. Required for exine formation during microgametogenesis and for pollen viability. Highest expression in meiocytes, tetrads, microspores and mature pollen.	plastid
AT2G26400	0	0	-1.52114	-1.24862	0	Suppressed no RPOTmp in mitochondria	ARD	Encodes a protein predicted to belong to the acireductone dioxygenase (ARD/ARD)family.	cytosol
AT2G28860	0	0	-0.64253	-0.623569	0	Suppressed no RPOTmp in mitochondria	CYP710A4	member of CYP710A	plasma membrane
AT2G32460	0	0	-1.45722	-1.58784	0	Suppressed no RPOTmp in mitochondria	ABS7	Member of the R2R3 factor gene family.	nucleus
AT2G40000	0	0	-0.504641	-1.15585	0	Suppressed no RPOTmp in mitochondria	ATHSPRO2	ortholog of sugar beet HS1 PRO-1 2;(source:Araport11)	nucleus
AT2G40140	0	0	-1.30589	-1.65011	0	Suppressed no RPOTmp in mitochondria	ATSZF2	zinc finger (CCCH-type) family protein;(source:Araport11)	nucleus
AT3G16340	0	0	-1.32384	-1.04997	0	Suppressed no RPOTmp in mitochondria	ABCG29	Encodes a p-coumaryl alcohol exporter involved in lignin biosynthesis.	plasma membrane
AT3G21860	0	0	-1.0557	-1.00521	0	Suppressed no RPOTmp in mitochondria	ASK10	SKP1-like 10;(source:Araport11)	cytosol
AT3G29830	0	0	-1.34638	-1.30283	0	Suppressed no RPOTmp in mitochondria		F-box/RNI-like superfamily protein;(source:Araport11)	plasma membrane
AT3G46620	0	0	-1.16056	-1.57364	0	Suppressed no RPOTmp in mitochondria	AtRDUF1	Encodes an ABA- and drought-induced RING-DUF1117 gene whose mutation results in hyposensitive phenotypes toward ABA in terms of germination rate and stomatal closure and markedly reduced tolerance to drought stress relative to wild-type plants.	nucleus
AT3G52800	0	0	-1.02567	-1.03535	0	Suppressed no RPOTmp in mitochondria		A20/AN1-like zinc finger family protein;(source:Araport11)	nucleus
AT3G57960	0	0	-1.12591	-1.29653	0	Suppressed no RPOTmp in mitochondria		Emsy N Terminus (ENT) domain-containing protein;(source:Araport11)	cytosol
AT3G61190	0	0	-1.69553	-2.21968	0	Suppressed no RPOTmp in mitochondria	BAP1	Encodes a protein with a C2 domain that binds to BON1 in yeast two hybrid analyses. Its ability to bind to phospholipids is enhanced by calcium ions. Involved in maintaining cell homeostasis.	nucleus
AT4G09190	0	0	-1.30173	-1.02292	0	Suppressed no RPOTmp in mitochondria		F-box and associated interaction domains-containing protein;(source:Araport11)	cytosol
AT4G12720	0	0	-1.1148	-1.08487	0	Suppressed no RPOTmp in mitochondria	AtNUDT7	Encodes a protein with ADP-ribose hydrolase activity. Negatively regulates EDS1-conditioned plant defense and programmed cell death.	cytosol
AT4G19520	0	0	-1.14641	-1.14688	0	Suppressed no RPOTmp in mitochondria		disease resistance protein (TIR-NBS-LRR class) family;(source:Araport11)	cytosol
AT4G34210	0	0	-1.51196	-1.40001	0	Suppressed no RPOTmp in mitochondria	ASK11	one of 20 SKP1 homologs in Arabidopsis. Protein is most similar to ASK12 and RNAi lines show defects in stamen development.	cytosol
AT4G34470	0	0	-1.51196	-1.40001	0	Suppressed no RPOTmp in mitochondria	ASK12	SKP1-like 12;(source:Araport11)	cytosol
AT5G12030	0	0	-2.93817	-2.4593	0	Suppressed no RPOTmp in mitochondria	AT-HSP17.6A	Encodes a cytosolic small heat shock protein with chaperone activity that is induced by heat and osmotic stress and is also expressed late in seed development.	cytosol
AT5G20390	0	0	-1.45611	-1.03953	0	Suppressed no RPOTmp in mitochondria		Glycosyl hydrolase superfamily protein;(source:Araport11)	extracellular
AT5G28545	0	0	-1.45827	-1.15845	0	Suppressed no RPOTmp in mitochondria
AT5G39670	0	0	-1.78055	-2.20439	0	Suppressed no RPOTmp in mitochondria	CML46	Calmodulin like protein involved in negative regulation of pattern triggered immunity.	plasma membrane
AT5G42380	0	0	-1.11785	-2.57952	0	Suppressed no RPOTmp in mitochondria	AtCML37	calmodulin like 37;(source:Araport11)	cytosol,nucleus
AT5G51190	0	0	-1.59767	-1.64952	0	Suppressed no RPOTmp in mitochondria	ERF105	encodes a member of the ERF (ethylene response factor) subfamily B-3 of ERF/AP2 transcription factor family. The protein contains one AP2 domain. There are 18 members in this subfamily including ATERF-1, ATERF-2, AND ATERF-5.	nucleus
AT5G58660	0	0	-1.0223	-1.39178	0	Suppressed no RPOTmp in mitochondria	GA2ox9	Encodes a class III gibberellin 2-oxidase that oxidizes GA12 to GA110 and GA9 to GA40.	cytosol
AT5G66650	0	0	-1.3284	-1.91464	0	Suppressed no RPOTmp in mitochondria	cMCU	Chloroplast localized mitochondrial calcium uniporter.	mitochondrion
ATMG00210	0	0	-1.13897	-1.10131	0	Suppressed no RPOTmp in mitochondria	RPL5	encodes a mitochondrial ribosomal protein L5, a constituent of the large subunit of the ribosomal complex	mitochondrion
ATMG00513	0	0	-1.09577	-1.19115	0	Suppressed no RPOTmp in mitochondria	NAD5	Mitochondrial NADH dehydrogenase subunit 5. The gene is trans-spliced from three different pre-cursors, NAD5a, NAD5b and NAD5c.	mitochondrion
ATMG00590	0	0	-2.02807	-2.26893	0	Suppressed no RPOTmp in mitochondria	ORF313	hypothetical protein	mitochondrion
ATMG00910	0	0	-1.76303	-1.80718	0	Suppressed no RPOTmp in mitochondria	ORF215A	hypothetical protein	mitochondrion
ATMG01360	0	0	-1.77767	-1.66956	0	Suppressed no RPOTmp in mitochondria	COX1	cytochrome c oxidase subunit 1	mitochondrion
AT1G32585	0	0	-1.23519	0	-1.29645	Suppressed no RPOTmp in plastids		VQ motif-containing protein-like protein;(source:Araport11)	nucleus
AT1G66160	0	0	-1.29831	-1.48131	-1.40911	Suppressed no RPOTmp in plastids	ATCMPG1	CYS, MET, PRO, and GLY protein 1;(source:Araport11)	cytosol,nucleus
AT2G38365	0	0	-1.02622	-1.09893	-1.28948	Suppressed no RPOTmp in plastids		endonuclease/glycosyl hydrolase;(source:Araport11)	cytosol
AT3G17690	0	0	-1.09402	-1.43367	-1.61916	Suppressed no RPOTmp in plastids	ATCNGC19	member of Cyclic nucleotide gated channel family	plastid
AT3G22133	0	0	-1.09694	0	-1.14417	Suppressed no RPOTmp in plastids
AT3G26580	0	0	-1.17173	0	-1.61721	Suppressed no RPOTmp in plastids		Tetratricopeptide repeat (TPR)-like superfamily protein;(source:Araport11)	plastid
AT3G48360	0	0	-1.14956	-1.12519	-1.36178	Suppressed no RPOTmp in plastids	ATBT2	encodes a protein (BT2) that is an essential component of the TAC1-mediated telomerase activation pathway. Acts redundantly with BT3 and BT1 during female gametophyte development and with BT3 during male gametophyte development. BT2 also mediates multiple responses to nutrients, stresses, and hormones.	nucleus
AT3G50720	0	0	-1.0065	0	-1.04745	Suppressed no RPOTmp in plastids	PEG7	Protein kinase superfamily protein;(source:Araport11)	cytosol,plasma membrane
AT4G11390	0	0	-1.412	0	-1.60525	Suppressed no RPOTmp in plastids		Cysteine/Histidine-rich C1 domain family protein;(source:Araport11)	cytosol
AT4G17090	0	0	-1.37813	-1.25609	-1.57798	Suppressed no RPOTmp in plastids	AtBAM3	Encodes a beta-amylase targeted to the chloroplast. Transgenic BMY8 RNAi lines fail to accumulate maltose during cold shock suggesting that maltose accumulation coincides with BMY8 expression. Apart from maltose, the sugar content of the RNAi lines were similar to wildtype (glucose and sucrose unaffected).	plastid
AT5G02140	0	0	-1.39625	0	-1.29852	Suppressed no RPOTmp in plastids	GCTLP1	Pathogenesis-related thaumatin superfamily protein;(source:Araport11)	extracellular
AT5G02150	0	0	-1.39625	0	-1.29852	Suppressed no RPOTmp in plastids	Fes1C	Encodes one of the Arabidopsis orthologs of the human Hsp70-binding protein 1 (HspBP-1) and yeast Fes1p: Fes1A (AT3G09350), Fes1B (AT3G53800), Fes1C (AT5G02150).	nucleus
AT5G35798	0	0	-1.28387	0	-1.08337	Suppressed no RPOTmp in plastids
AT5G37770	0	0	-1.04381	-1.24488	-1.1695	Suppressed no RPOTmp in plastids	AtCML24	Encodes a protein with 40% similarity to calmodulin. Binds Ca(2+) and, as a consequence, undergoes conformational changes. CML24 expression occurs in all major organs, and transcript levels are increased from 2- to 15-fold in plants subjected to touch, darkness, heat, cold, hydrogen peroxide, abscisic acid (ABA), and indole-3-acetic acid. However, CML24 protein accumulation changes were not detec…	cytosol
AT5G39863	0	0	-1.02644	0	-1.30143	Suppressed no RPOTmp in plastids
AT5G45630	0	0	-1.4304	-2.73549	-1.67294	Suppressed no RPOTmp in plastids		senescence regulator (Protein of unknown function, DUF584);(source:Araport11)	nucleus
