# Supplementary material for: Overexpression of RPOTmp Being Targeted to Either Mitochondria or Chloroplasts in Arabidopsis Leads to Overall Transcriptome Changes and Faster Growth
Source: Int J Mol Sci. 2024 Jul 26;25(15):8164. doi: 10.3390/ijms25158164 (PMC11312007; doi:10.3390/ijms25158164)
Supplement: Supplementary file 1 [file ijms-25-08164-s001.zip › Supplementary Data S3.xlsx]

## Sheet: Лист1
# Overexpression of Arabidopsis RPOTmp RNA polymerase targeted to mitochondria or chloroplasts leads to increased expression of organelle genes, overall transcriptome changes and accelerated growth
# Planta
# Igor V. Gorbenko, Vladislav I. Tarasenko, Elena Y. Garnik, Tatiana V. Yakovleva, Alexander I. Katyshev, Vadim I. Belkov, Yuri M. Konstantinov, Milana V. Koulintchenko
# Siberian Institute of Plant Physiology and Biochemistry of SB RAS
# correspondense: gorbenko@sifibr.irk.ru
# Data S3. Summarized findings on particular single genes expression obtained via DNA-microarray.
TAIR	symbol	Description	Comments
At2g26150	HSFA2	member of Heat Stress Transcription Factor (Hsf) family. Involved in response to misfolded protein accumulation in the cytosol. Regulated by alternative splicing and non-sense-mediated decay.	HSFA2 is a heat-inducible transactivator which sustains the expression of HSP genes and extends the duration of acquired thermotolerance in Arabidopsis [Charng et al. 2007]. Co-expression module 1 was enriched with targets of this TF. Found only in suppressed DEGs of rpotmp mutant line (LFC = -2.07)
AT4G10250	HSP22		down-regulated in the OEM15 line (LFC= -1.97)
At5g35550	MYB123	TT2 encodes a R2R3 MYB domain putative transcription factor that acts as a key determinant in the proanthocyanidin accumulation of developing seed. It is thought that a ternary complex composed of TT2, TT8 and TTG1 is necessary for correct expression of BAN in seed endothelium.	In Arabidopsis, both MYB123/ TT2 and BHLH42/TT8 are involved in the biosynthesis of proanthocyanins [Baudry et al. 2004; Xu et al. 2013b]. Increase in the MYB123 (At5g35550) transcript level was found in the OEM15 and OEP12 lines
At4g09820	BHLH42	TT8 is a regulation factor that acts in a concerted action with TT1, PAP1 and TTG1 on the regulation of flavonoid pathways, namely proanthocyanidin and anthocyanin biosynthesis. Affects dihydroflavonol 4-reductase gene expression. It is thought that a ternary complex composed of TT2, TT8 and TTG1 is necessary for correct expression of BAN in seed endothelium. Also important for important for marg…	In Arabidopsis, both MYB123/ TT2 and BHLH42/TT8 are involved in the biosynthesis of proanthocyanins [Baudry et al. 2004; Xu et al. 2013b]. BHLH42 (At4g09820) was up-regulated in the rpotmp mutant
AT5G09570	AT12CYS-2		In the rpotmp mutant and the complementation lines Tmp-M3 and Tmp-P1, expression of the AT12CYS-2 protein (mitochondrial [Wang et al. 2016], marker gene of mitochondrial disorders [Van Aken and Whelan, 2012]) was highly increased (LFC ˃ 3). According to [Wang et al. 2016], this protein is strongly induced in response to complex I deficiency caused by genetic disorders, and is thought to be a part…
At3g15930			Expression of mitochondrial RNA editing factors - tetratricopeptide repeat (TPR)-like superfamily protein (At3g15930) and MEF3 (At1g06140) – was reduced in OEM15 line
At1g06140	MEF3		Expression of mitochondrial RNA editing factors - tetratricopeptide repeat (TPR)-like superfamily protein (At3g15930) and MEF3 (At1g06140) – was reduced in OEM15 line
At1g08070	OTP82	Encodes a chloroplast RNA editing factor.	OTP82 (At1g08070), whose expression is increased in the OEP12, participates in editing of NDHG and NDHB transcripts encoding NADH dehydrogenase subunits in chloroplasts [Sun et al. 2015]
At2g39230	LOJ	Encodes a pentatricopeptide protein (LOJ) that is specifically expressed in lateral organ junctions.	Expression of LOJ PPR protein (At2g39230), which is known to play a role in lateral organ development and boundary demarcation [Prasad et al. 2005], was increased probably in response to the absence of RPOTmp in mitochondria.
AtMg00630	ORF110B	hypothetical protein	The transcript level of ORF110B (AtMg00630) was increased in the rpotmp and Tmp-P1 lines, and as shown by [Merendino et al. 2020], this transcript was also upregulated in etiolated rpotmp plants
At1g16010	MRS2-1	Transmembrane magnesium transporter. One of nine family members.	Increased level of RPOTmp in mitochondria leads to suppression of expression of magnesium transporter MRS2-1 (At1g16010), lipid transfer protein SDE3 (At1g05450), cytochrome P450 family proteins, CYP720A1 (At1g73340) (brassinosteroid biosynthesis) [Chaturvedi et al. 2020] and CYP71A27 (At4g20240) (phytoalexin kamalexin synthesis) [Koprivova et al. 2023], MEF3, the atp4-89 RNA editing factor [Verb…
At1g05450	SDE3	Encodes a Protease inhibitor/seed storage/LTP family protein
At1g73340	CYP720A1
At4g20240	CYP71A27	putative cytochrome P450
At1g06140	MEF3
At3g30775	ERD5	Encodes a proline oxidase that is predicted to localize to the inner mitochondrial membrane, its mRNA expression induced by high levels of Al and by osmotic stress. The promoter contains an L-proline-inducible element.	Expression of proline dehydrogenase ERD5 (At3g30775), which brings in electrons from proline oxidation to the ETC of mitochondria [Launay et al. 2019], serine protease (At1g74140), and glycosyl hydrolase (At3g44070) was increased in the OEM15 line (Data S4)
At1g74140
At3g44070
AT4G21490	NDB3		Expression of rotenone-insensitive NADH dehydrogenase NDB3 was increased in the rpotmp line and both NDB3 and NDB4 in the Tmp-P1 probably partially compensating deficiency in complex I.
AT2G20800	NDB4
At1g50400	TOM40		Expression of mitochondrial protein translocase subunits TOM40 (At1g50400/At3g20000) and TIM23-3 (At3g04800), alanine aminotransferase ALAAT2 (At1g72330), and putative ABC transporter PDR2 (At4g15230) were enhanced in lines with absence of RPOTmp in mitochondria.
At3g20000	TOM40	Encodes a component of the TOM receptor complex responsible for the recognition and translocation of cytosolically synthesized mitochondrial preproteins. With TOM22, functions as the transit peptide receptor at the surface of the mitochondrial outer membrane and facilitates the movement of preproteins into the translocation pore.
At3g04800	TIM23-3
At1g72330	ALAAT2	Encodes for alanine aminotransferase ALAAT2.
At4g15230	PDR2
At2g47770	TSPO	Encodes a membrane-bound protein designated AtTSPO (Arabidopsis thaliana TSPO-related). AtTSPO is related to the bacterial outer membrane tryptophan-rich sensory protein (TspO) and the mammalian mitochondrial 18 kDa Translocator Protein (18 kDa TSPO), members of the TspO/MBR domain-containing membrane proteins. Mainly detected in dry seeds, but can be induced in vegetative tissues by osmotic or s…	Of particular interest is the increased expression (LFC ˃ 2) of the sensor protein TSPO (At2g47770) in both the rpotmp line and the Tmp-P1 line. TSPO is localized in the outer membrane of mitochondria and is involved in the response to ABA, salt and osmotic stress [Guillaumot et al. 2009], which indicates a possible role of this protein in sensitivity to these factors in the absence of RPOTmp in …
At3g61190	BAP1	Encodes a protein with a C2 domain that binds to BON1 in yeast two hybrid analyses. Its ability to bind to phospholipids is enhanced by calcium ions. Involved in maintaining cell homeostasis.	Expression of 4 genes encoding mt-proteins was suppressed in lines with absence of RPOTmp in mitochondria: BAP1 (At3g61190) (response to temperature and salicylate), PDR1 (At3g16340), putative ABC transporter, HSPRO2 (At2g40000) (response to oxidative stress and salicylate), and disease-resistant protein TN8 (At1g72910)
At3g16340	PDR1
At2g40000	HSPRO2
At1g72910	TN8
ATCG00670	CLPP	Encodes the only ClpP (caseinolytic protease) encoded within the plastid genome. Contains a highly conserved catalytic triad of Ser-type proteases (Ser-His-Asp). Part of the 350 kDa chloroplast Clp complex. The name reflects nomenclature described in Adam et. al (2001).	CLPP is an essential housekeeping enzyme in plant chloroplasts, by far the most complex of all known CLP proteases [Sjogren and Clarke, 2011]. Increased transcript levels in all studied OEP lines was revealed by RT-qPCR.
ATCG00500	ACCD	Encodes the carboxytransferase beta subunit of the Acetyl-CoA carboxylase (ACCase) complex in plastids. This complex catalyzes the carboxylation of acetyl-CoA to produce malonyl-CoA, the first committed step in fatty acid synthesis.	plastid ACCD gene encodes one subunit of a multimeric acetyl-CoA carboxylase that is required for fatty acid biosynthesis [He and Mu, 2015]. Increased transcript levels in all studied OEP lines was revealed by RT-qPCR
At1g08070	OTP82	Encodes a chloroplast RNA editing factor.	Genes with increased expression in the OEP12 line probably in response to increased amount of RPOTmp in chloroplasts include TPR protein OTP82 (At1g08070), kinase PERK6 (At3g18810), chaperone HSP90.5 (At2g04030), thioredoxin WCRKC1 (At5g06690), and pentose phosphate enzyme PGL1 (At1g13700). AtHSP90.5 has been shown to be vital for chloroplast biogenesis and embryogenesis as it is involved in the …
At3g18810	PERK6
At2g04030	HSP90.5	Encodes a chloroplast-targeted 90-kDa heat shock protein located in the stroma involved in red-light mediated deetiolation response. Mutants are resistant to chlorate, have elongated hypocotyls in light, and affect the expression of NR2, CAB, and RBCS but NOT NR1 and NiR.
At5g06690	WCRKC1	Encodes a thioredoxin (WCRKC1) localized in chloroplast stroma. Contains a WCRKC motif.
At1g13700	PGL1
At2g39730	RCA	Rubisco activase, a nuclear-encoded chloroplast protein that consists of two isoforms arising from alternative splicing in most plants. Required for the light activation of rubisco.	Expression of Rubisco activase protein RCA (At2g39730), chloroplast outer membrane protein OMP85 (At3g48620), RNA binding nuclear export protein ALY1 (At5g59950), photosystem protein PSAH-1 (At3g16140), hydrolase NUDT24 (At5g19470) with 8-oxo-dGDP phosphatase activity was suppressed in the OEP12 probably in response to increased amount of active RPOTmp in chloroplasts.
At3g48620	OMP85
At5g59950	ALY1
At3g16140	PSAH-1	Encodes subunit H of photosystem I reaction center subunit VI.
At5g19470	NUDT24
At2g22500	UCP5	Encodes one of the mitochondrial dicarboxylate carriers (DIC): DIC1 (AT2G22500), DIC2 (AT4G24570), DIC3 (AT5G09470).	UCP5 (At2g22500), which encodes one of the mitochondrial dicarboxylate transporters, was suppressed in both the OEP12 and the Tmp-P1 lines (LFC ˃1.3), indicating a possible target for retrograde signaling of increased content of RPOTmp in chloroplasts.
At3g24020			The absence of RPOTmp in chloroplasts led to an increase in expression of immunity protein At3g24020, and to suppression of AGL42 (At5g62165), a MADS-box transcription factor that acts with AGL71 and AGL72 in the control of flowering time [Dorca-Fornell et al. 2011].
At5g62165	AGL42	Encodes a MADS box transcription factor. Expressed in quiescent center.
At5g51190	ERF105	encodes a member of the ERF (ethylene response factor) subfamily B-3 of ERF/AP2 transcription factor family. The protein contains one AP2 domain. There are 18 members in this subfamily including ATERF-1, ATERF-2, AND ATERF-5.	ERF105 (At5g51190) involved in response to cold stress [Bolt et al. 2017; Illgen et al. 2020] was suppressed in the absence of RPOTmp in mitochondria.
At2g47520	ERF071	encodes a member of the ERF (ethylene response factor) subfamily B-2 of ERF/AP2 transcription factor family. The protein contains one AP2 domain. There are 5 members in this subfamily including RAP2.2 AND RAP2.12.	ERF071 (At2g47520), known to have a role in hypoxia and anoxia response and in root elongation [Lee et al. 2015; Eysholdt-Derzsó and Sauter, 2017], was highly upregulated (LFC ˃ 2.7) in the rpotmp mutant and the transgenic lines Tmp-P1 and Tmp-M3 derived from it.
At1g79700	WRI4		). WRI4 (At1g79700), an AP2/ERF-type transcriptional activator of genes involved in fatty acid biosynthesis during seed and flower development as well as stem wax biosynthesis [Joubès et al. 2012], was up-regulated in the OEP12 line.
At5g58610			An increase in expression of TF of the PHD-finger family (At5g58610) was noted in all lines (LFC ≈ 2), except the OEM15.
At1g17770	SUVH7	Encodes a SU(VAR)3-9 homolog, a SET domain protein. Known SET domain proteins are involved in epigenetic control of gene expression and act as histone methyltransferases. There are 10 SUVH genes in Arabidopsis and members of this subfamily of the SET proteins have an additional conserved SRA domain.	Histone methyltransferase SUVH7 (At1g17770), a factor involved in epigenetic control of gene expression, was upregulated in the OEM15
At1g80590	WRKY66	member of WRKY Transcription Factor; Group III	WRKY66 (At1g80590), a nuclear protein, salt- and ABA-inducible transcription activator [Zhang et al. 2023] was downregulated in OEM15
At1g72570	AIL1		AIL1 (At1g72570), one of the key regulators of meristem function and cell proliferation [Horstman et al. 2015], was suppressed in the both lines with RPOTmp overexpression in mitochondria
At1g55600	WRKY10	member of WRKY Transcription Factor; Group I. It has WRKY domain at its N terminal end and zinc-finger like motif.	WRKY10 (At1g55600), which is known to be involved in endosperm development [Fatihi et al. 2013] was upregulated in the lines with RPOTmp overexpression in chloroplasts.
At5g37260	RVE2	Encodes a MYB family transcription factor Circadian 1 (CIR1). Involved in circadian regulation in Arabidopsis.	Several TFs involved in regulation of seed germination were suppressed in lines with RPOTmp overexpression in chloroplasts. Those were RVE2 (At5g37260), a factor promoting primary seed dormancy and downregulated after imbibition and by PHYB [Jiang et al. 2016], AGL67 (At1g77950), an important regulator of the thermoinhibition of seed germination [Li et al. 2020], and RHL41/ZAT12 (At5g59820), show…
At1g77950	AGL67
At5g59820	RHL41/ZAT12	Encodes a zinc finger protein involved in high light and cold acclimation. Overexpression of this putative transcription factor increases the expression level of 9 cold-responsive genes and represses the expression level of 15 cold-responsive genes, including CBF genes. Also, lines overexpressing this gene exhibits a small but reproducible increase in freeze tolerance. Because of the repression o…
