# Supplementary material for: Overexpression of RPOTmp Being Targeted to Either Mitochondria or Chloroplasts in Arabidopsis Leads to Overall Transcriptome Changes and Faster Growth
Source: Int J Mol Sci. 2024 Jul 26;25(15):8164. doi: 10.3390/ijms25158164 (PMC11312007; doi:10.3390/ijms25158164)
Supplement: Supplementary file 1 [file ijms-25-08164-s001.zip › Supplementary Data S4.xlsx]

## Sheet: Organellar proteins
# Overexpression of Arabidopsis RPOTmp RNA polymerase targeted to mitochondria or chloroplasts leads to increased expression of organelle genes, overall transcriptome changes and accelerated growth
# Planta
# Igor V. Gorbenko, Vladislav I. Tarasenko, Elena Y. Garnik, Tatiana V. Yakovleva, Alexander I. Katyshev, Vadim I. Belkov, Yuri M. Konstantinov, Milana V. Koulintchenko
# Siberian Institute of Plant Physiology and Biochemistry of SB RAS
# correspondense: gorbenko@sifibr.irk.ru
# Data S4. Differential expression of nuclear-encoded proteins with mitochondrial or chloroplast localization
locus	OEM15	OEP12	rpotmp	Tmp-P1	Tmp-M3	localization	gene_symbol
AT1G01980	-1.12782	0	0	0	-1.38575	Chloroplast	AtBBE1
AT1G02810	0	0	0	-1.33023	0	Chloroplast
AT1G02930	0	0	1.18824	0	0	Mitochondrial and Chloroplast
AT1G02940	0	0	1.65354	1.08374	0	Mitochondrial	ATGSTF5
AT1G03980	-1.14974	0	0	0	0	Chloroplast	ATPCS2
AT1G04840	0	0	1.05111	0	0	Mitochondrial
AT1G04945	-1.25665	0	0	0	0	Chloroplast
AT1G05450	-1.1758	0	0	0	0	Mitochondrial
AT1G05730	0	0	1.35233	1.26196	0	Mitochondrial
AT1G06120	0	-1.40778	-1.07496	0	0	Mitochondrial
AT1G06140	-1.05074	0	0	0	0	Mitochondrial	MEF3
AT1G06148	1.13409	0	0	0	0	Mitochondrial
AT1G06923	0	0	1.09527	0	0	Mitochondrial
AT1G07860	-1.69416	0	0	0	0	Mitochondrial
AT1G07890	-1.21664	0	0	0	0	Chloroplast	APX1
AT1G07901	1.13698	1.2946	0	0	0	Mitochondrial
AT1G07940	0	0	0	-1.05037	0	Mitochondrial
AT1G08070	0	1.34038	0	0	0	Mitochondrial and Chloroplast	EMB3102
AT1G08480	1.00714	0	0	0	0	Mitochondrial	SDH6
AT1G08890	1.49309	1.39284	0	0	0	Chloroplast
AT1G09080	0	0	0	1.48524	0	Chloroplast
AT1G10070	1.0305	1.1446	0	0	0	Chloroplast
AT1G11050	1.13679	0	0	0	0	Chloroplast
AT1G11362	-1.16466	-1.81797	0	0	-1.21444	Chloroplast
AT1G11608	-1.16761	0	0	0	0	Mitochondrial
AT1G11710	0	0	1.19208	0	0	Mitochondrial
AT1G12390	0	1.72278	0	0	0	Chloroplast	Cnih4
AT1G12805	0	-1.18789	0	0	0	Mitochondrial
AT1G13140	0	1.01568	0	0	0	Chloroplast	CYP86C3
AT1G13540	1.25176	0	0	0	0	Chloroplast
AT1G13700	0	1.02818	0	0	0	Chloroplast	PGL1
AT1G13750	0	0	1.23143	0	1.04012	Chloroplast	ATPAP1
AT1G15010	0	0	0	-1.2858	0	Mitochondrial
AT1G15220	0	0	-1.17593	0	0	Mitochondrial
AT1G15460	0	1.62968	0	0	0	Mitochondrial	ATBOR4
AT1G15480	0	0	0	1.12197	0	Mitochondrial
AT1G16010	-1.99114	0	0	0	0	Mitochondrial	AtMGT2
AT1G16410	0	-1.06181	0	-1.13752	0	Chloroplast
AT1G16480	0	0	1.03062	0	0	Mitochondrial
AT1G17180	0	0	1.90791	0	0	Chloroplast
AT1G17235	0	0	0	0	-1.46314	Mitochondrial
AT1G17615	-1.17431	0	0	0	0	Chloroplast	TN2
AT1G17744	0	0	1.40235	0	0	Mitochondrial
AT1G17745	0	0	1.40235	0	0	Chloroplast
AT1G18300	0	0	-1.38417	-1.87623	0	Chloroplast	atnudt4
AT1G19090	0	0	1.06424	0	0	Chloroplast
AT1G20070	0	0	1.04729	0	0	Mitochondrial
AT1G20500	0	-1.27467	0	0	0	Chloroplast
AT1G21530	0	0	-1.567	0	0	Chloroplast
AT1G22150	0	0	0	1.21028	0	Chloroplast
AT1G22290	0	1.00253	0	1.07505	1.21692	Chloroplast
AT1G23250	-1.02222	0	0	0	0	Chloroplast	CLO7
AT1G23580	0	1.23521	0	0	0	Chloroplast
AT1G23660	0	1.36971	0	1.22475	0	Chloroplast
AT1G23690	0	-1.08424	0	0	0	Mitochondrial
AT1G24090	0	0	1.56841	1.91526	1.62863	Chloroplast	RNH1C
AT1G26773	1.15836	1.27496	0	1.51408	1.71739	Mitochondrial
AT1G27040	-1.2967	0	0	0	0	Mitochondrial	AtNPF4.5
AT1G28020	0	0	-1.26118	0	0	Mitochondrial
AT1G29195	-2.32659	0	0	0	0	Chloroplast
AT1G29540	-1.03311	0	0	0	0	Mitochondrial
AT1G30250	0	0	-1.05069	0	0	Mitochondrial
AT1G30795	-1.05542	0	0	0	0	Mitochondrial
AT1G31520	0	0	-1.11879	0	0	Mitochondrial
AT1G31772	0	0	-1.08787	0	0	Mitochondrial
AT1G31790	1.23802	1.0165	1.25952	1.30372	1.6523	Chloroplast
AT1G32480	1.11451	0	1.03487	0	1.17703	Mitochondrial
AT1G32975	-1.2465	0	0	0	0	Mitochondrial
AT1G33840	0	0	0.139614	0	0	Chloroplast
AT1G33860	0	0	0	3.14646	0	Mitochondrial
AT1G33950	0	0	0	0	-1.32019	Mitochondrial
AT1G34440	-1.05199	0	-1.18076	0	0	Mitochondrial
AT1G34540	-1.90387	0	0	0	0	Chloroplast	CYP94D1
AT1G35630	0	-1.1956	-1.66372	0	0	Chloroplast
AT1G35820	1.25015	1.20133	0	1.50616	1.46938	Mitochondrial
AT1G36920	0	1.35365	0	0	0	Mitochondrial
AT1G37000	0	1.30335	0	0	0	Mitochondrial
AT1G37130	0	-1.05811	0	0	0	Mitochondrial	ATNR2
AT1G37140	0	0	0	0	1.32722	Mitochondrial
AT1G40083	-1.44785	0	0	0	0	Chloroplast
AT1G43970	1.33773	0	1.84885	0	0	Chloroplast
AT1G45248	0	0	0	-1.03203	0	Mitochondrial
AT1G47770	0	0	1.16705	0	0	Mitochondrial
AT1G48070	-1.23395	0	0	0	0	Mitochondrial
AT1G48490	-1.14988	0	0	-1.35712	-1.27867	Chloroplast
AT1G49700	0	0	1.27867	0	0	Mitochondrial
AT1G49790	0	0	1.13831	0	0	Mitochondrial
AT1G49975	0	0	0	-1.00007	0	Chloroplast
AT1G50400	0	0	1.09386	1.37976	0	Mitochondrial
AT1G50750	0	0	0	-1.42433	0	Chloroplast
AT1G50910	1.12597	0	0	0	0	Chloroplast
AT1G51250	-1.51694	0	0	0	0	Mitochondrial
AT1G51402	0	1.3488	0	1.33547	0	Mitochondrial
AT1G52110	0	-1.08983	0	0	0	Mitochondrial
AT1G53270	0	0	0	1.39074	0	Mitochondrial
AT1G53480	0	0	0	-2.17104	0	Mitochondrial
AT1G53550	-1.7649	0	-1.84371	-1.73728	0	Mitochondrial
AT1G54420	0	0	1.08457	0	0	Mitochondrial
AT1G54720	1.00582	0	1.04907	1.05316	0	Mitochondrial
AT1G55230	1.04605	0	0	0	0	Chloroplast
AT1G55860	0	-1.33641	0	0	0	Mitochondrial	UPL1
AT1G56070	0	-1.03603	0	0	0	Chloroplast	LOS1
AT1G56240	-1.91653	0	0	0	0	Chloroplast	AtPP2-B13
AT1G56410	0	0	2.08269	0	0	Chloroplast
AT1G56680	-1.24349	0	-1.37945	0	0	Chloroplast
AT1G61600	0	0	-1.5788	0	0	Mitochondrial
AT1G63070	0	0	1.18627	0	0	Mitochondrial
AT1G63630	0	1.27101	0	0	0	Mitochondrial
AT1G63730	0	0	1.15404	0	0	Chloroplast
AT1G63770	0	0	-1.45657	0	0	Chloroplast
AT1G64890	-1.57333	0	0	0	0	Chloroplast
AT1G65510	-1.30855	0	0	0	0	Mitochondrial	STMP7
AT1G65880	0	1.45478	0	0	0	Chloroplast	BZO1
AT1G66120	0	0	-1.34506	0	0	Chloroplast
AT1G66830	0	0	0	0	1.15579	Chloroplast
AT1G67540	0	0	-1.22929	0	0	Mitochondrial
AT1G69090	-1.21319	0	0	0	0	Chloroplast	AtFDB6
AT1G69320	-1.08145	0	0	0	0	Mitochondrial	CLE10
AT1G69500	-1.90634	0	0	0	0	Mitochondrial	CYP704B1
AT1G70630	0	0	1.10655	1.49034	0	Chloroplast	RAY1
AT1G71170	-1.10242	-1.27461	0	0	0	Chloroplast
AT1G72330	0	0	1.38982	1.81141	1.48774	Mitochondrial	ALAAT2
AT1G72370	0	0	1.08304	0	0	Chloroplast
AT1G72540	-1.39552	0	0	0	0	Chloroplast	PBL33
AT1G72910	0	0	-1.04967	-1.30579	0	Mitochondrial	TN8
AT1G73340	-1.13105	0	0	0	0	Mitochondrial	ADTO1
AT1G73500	0	0	-1.12723	0	0	Mitochondrial
AT1G73860	0	0	1.16018	0.62546	0.743021	Chloroplast
AT1G74140	1.30553	0	0	0	0	Mitochondrial
AT1G74210	1.00558	1.30518	1.25251	1.03152	1.25133	Chloroplast
AT1G74440	0	0	0	-1.13144	0	Chloroplast
AT1G75040	0	0	0	4.03915	0	Mitochondrial
AT1G75470	1.18816	0	0	0	0	Chloroplast	ATPUP15
AT1G75890	0	0	0	0	1.31527	Chloroplast
AT1G75920	-0.754366	-0.374542	-0.101823	0	0	Chloroplast
AT1G75940	0	0	-1.19319	0	0	Chloroplast
AT1G76690	0	0	1.16281	0	0	Mitochondrial
AT1G76994	-1.44819	0	0	0	0	Mitochondrial
AT1G77340	1.07426	0	0	0	0	Chloroplast
AT1G77655	1.01272	0	0	0	0	Mitochondrial
AT1G77730	0	1.04624	0	0	0	Chloroplast
AT1G77815	0	-1.33118	0	0	0	Mitochondrial
AT1G78570	-2.22793	0	0	0	0	Mitochondrial and Chloroplast	ATRHM1
AT1G79260	0	1.04237	0	0	0	Chloroplast
AT1G79450	-1.75522	0	0	0	0	Mitochondrial	ALIS5
AT1G80100	1.02653	0	1.16611	0	0	Mitochondrial
AT1G80540	0	0	0	0	-1.05202	Mitochondrial
AT1G80865	0	0	-1.39349	0	0	Mitochondrial
AT2G01554	0	0	0	0	-1.25225	Mitochondrial
AT2G01740	0	0	0	-1.02947	0	Chloroplast
AT2G02000	0	0	0	0	1.23732	Mitochondrial
AT2G02026	1.06501	0	0	0	0	Mitochondrial
AT2G03130	0	0	3.66539	5.53865	4.72849	Chloroplast
AT2G03280	0	0	0	-1.50706	0	Chloroplast
AT2G03380	0	0	1.01113	0	0	Mitochondrial
AT2G04030	0	1.25421	0	0	0	Mitochondrial and Chloroplast	AtHsp90.5
AT2G04480	1.13412	0	0	0	0	Chloroplast
AT2G04515	1.22544	0	0	1.18953	0	Chloroplast
AT2G05185	0	0	0	-1.03159	0	Mitochondrial
AT2G05380	0	-1.30506	0	0	0	Mitochondrial	GRP3S
AT2G05642	0	0	-1.14558	0	0	Chloroplast
AT2G07140	-1.80827	0	-1.39316	-1.3455	0	Chloroplast
AT2G07200	0	1.27072	0	1.46432	0	Mitochondrial
AT2G07669	0	0	-1.25481	-1.16282	0	Mitochondrial
AT2G07672	0	0	0	-1.04098	0	Mitochondrial
AT2G07673	0	0	1.01717	0	0	Mitochondrial
AT2G07675	0	0	1.38119	1.29942	0	Chloroplast
AT2G07678	0	0	-1.08193	-1.05116	0	Mitochondrial
AT2G07681	1.05693	0	-2.26961	-2.48646	-1.11977	Chloroplast
AT2G07706	1.12352	0	0	0	0	Mitochondrial
AT2G07708	0	0	1.20226	0.293738	0	Mitochondrial
AT2G07713	1.41059	0	0	0	0	Mitochondrial
AT2G07718	0	0	-2.02807	-2.26893	0	Mitochondrial
AT2G07722	0	0	1.31698	1.08826	0	Mitochondrial
AT2G07724	0	0	1.14716	0	0	Mitochondrial
AT2G07725	0	0	-1.13897	-1.10131	0	Chloroplast
AT2G07728	1.40771	0	0	0	0	Mitochondrial
AT2G07734	1.42084	0	-3.36601	-3.09933	-0.680582	Mitochondrial
AT2G07751	0	0	1.06372	1.01432	0	Mitochondrial
AT2G07771	1.05693	0	-2.26961	-2.48646	-1.11977	Mitochondrial
AT2G07773	0	0	-1.60598	-1.598	0	Mitochondrial
AT2G07776	1.37977	0	-2.42233	-2.46394	0	Mitochondrial
AT2G07787	1.11792	0	0	0	0	Mitochondrial
AT2G07835	1.34072	0	0	0	0	Mitochondrial
AT2G09990	0	0	0	-1.11891	0	Mitochondrial and Chloroplast
AT2G11015	0	-1.30031	-1.21005	0	-1.69234	Mitochondrial
AT2G11405	-2.28873	-1.8983	-2.17946	-2.37195	-2.56873	Mitochondrial
AT2G11851	1.38331	1.16172	1.33264	1.19431	1.18781	Mitochondrial
AT2G12405	1.30937	0	1.59456	1.24238	1.62394	Mitochondrial
AT2G12935	0	0	-1.11627	0	0	Mitochondrial
AT2G13680	0	0	-2.10941	-2.21785	0	Chloroplast	ATGSL02
AT2G13810	0	0	0	-1.43674	0	Chloroplast
AT2G14290	0	0	0	1.02975	0	Chloroplast
AT2G15090	1.90686	0	0	0	0	Chloroplast	KCS8
AT2G15185	1.4082	0	0	0	0	Mitochondrial
AT2G15610	0	0.654873	0	0.566432	0.836172	Mitochondrial
AT2G15890	0	1.10102	0	0	0	Chloroplast	CBP1
AT2G16200	-1.45903	0	-1.229	0	0	Chloroplast
AT2G16520	0	-1.22321	0	0	0	Chloroplast
AT2G16980	0	0	0	-1.6699	0	Mitochondrial
AT2G17420	-1.32283	0	0	0	0	Mitochondrial and Chloroplast	ATNTRA
AT2G17940	-1.44796	0	0	0	0	Mitochondrial
AT2G18100	0	1.38189	0	0	0	Chloroplast
AT2G18590	0	0	0	-1.32968	-1.17075	Mitochondrial
AT2G18620	1.00048	0	0	0	0	Chloroplast	GGPPS2
AT2G18640	-1.01928	0	0	0	0	Chloroplast	GGPPS3
AT2G18830	0	0	1.07486	0	0	Mitochondrial
AT2G19430	0	3.00084	0	0	0	Mitochondrial	AtTHO6
AT2G20250	-2.20739	0	0	0	0	Mitochondrial
AT2G20800	0	0	0	1.8018	0	Mitochondrial and Chloroplast
AT2G21640	0	0	2.71378	3.3449	2.88888	Mitochondrial
AT2G22500	0	-0.663756	0	-1.7081	0	Mitochondrial
AT2G22510	-1.45348	-1.10037	0	0	0	Mitochondrial
AT2G23148	-1.08578	0	0	0	0	Chloroplast
AT2G23400	-2.39434	0	-1.25874	0	-1.26543	Chloroplast
AT2G23890	-1.87722	0	0	0	0	Chloroplast
AT2G24617	1.15276	0	0	1.17337	0	Mitochondrial
AT2G25470	0	1.08522	0	0	0	Mitochondrial	AtRLP21
AT2G26850	0	0	1.21111	0	0	Chloroplast
AT2G27775	0	0	1.06615	1.07656	0	Mitochondrial
AT2G29980	0	0	1.1152	0	0	Chloroplast
AT2G30020	0	0	0	-1.93657	0	Chloroplast
AT2G30350	0	1.16364	1.02732	1.17538	0	Chloroplast
AT2G30660	-1.43646	0	0	0	0	Mitochondrial
AT2G31920	-1.15947	0	0	0	0	Chloroplast	CORD7
AT2G33260	1.29567	0	0	0	0	Chloroplast
AT2G33270	0	-1.17554	0	0	0	Chloroplast	ACHT3
AT2G33760	0	0	1.09774	0	0	Mitochondrial
AT2G34020	1.11203	0	0	1.29845	0	Chloroplast
AT2G34185	0	0	0	0	1.27396	Mitochondrial
AT2G34430	0	0	0	1.24185	1.02533	Chloroplast
AT2G34580	-1.66765	0	0	0	0	Mitochondrial
AT2G35070	0	0	0	1.42152	0	Mitochondrial and Chloroplast
AT2G35480	0	0	1.38537	1.67107	1.5315	Mitochondrial
AT2G36260	0	-1.11477	0	0	0	Mitochondrial
AT2G37700	-1.15696	-1.25797	0	-1.7716	-1.1442	Mitochondrial
AT2G37720	0	0	1.0723	0	0	Chloroplast
AT2G38365	0	0	-1.02622	-1.09893	-1.28948	Mitochondrial
AT2G39230	0	0	1.37647	1.27435	0	Mitochondrial	LOJ
AT2G39510	-1.26133	0	0	0	0	Chloroplast	UMAMIT14
AT2G39730	0	-1.03675	0	0	0	Chloroplast	RCA
AT2G40000	0	0	-0.504641	-1.15585	0	Mitochondrial	ATHSPRO2
AT2G40910	-1.04038	0	-1.13366	0	0	Chloroplast
AT2G40925	0	0	0	-1.07775	0	Chloroplast
AT2G40955	0	0	0	0	1.6035	Mitochondrial
AT2G41930	0	1.02382	0	0	0	Mitochondrial	SETH7
AT2G42140	1.52583	0	0	0	0	Mitochondrial
AT2G42210	-1.0853	-1.36846	0	-1.07024	-1.25436	Mitochondrial and Chloroplast
AT2G42870	1.2132	0	0	1.13753	0	Chloroplast
AT2G44000	-1.45558	0	0	0	0	Mitochondrial
AT2G44010	-1.21725	-1.50539	0	0	0	Mitochondrial
AT2G44140	0	1.44232	0	0	0	Chloroplast	ATG4A
AT2G44470	1.3808	0	1.25043	0	0	Chloroplast
AT2G44735	-1.40384	0	0	0	0	Mitochondrial
AT2G46880	0	0	1.25693	1.34658	0	Chloroplast	ATPAP14
AT2G47480	1.25864	1.04362	0	0	0	Mitochondrial
AT2G47770	0	0	1.8291	1.06582	0	Mitochondrial	ATTSPO
AT2G48060	1.45201	1.78022	0	1.42605	1.28011	Chloroplast
AT3G01325	0	0	0	-1.10079	0	Mitochondrial
AT3G01345	0	0	3.07884	0	3.17183	Mitochondrial
AT3G01820	0	-1.04912	0	0	0	Mitochondrial
AT3G02020	0	-1.13813	0	0	0	Chloroplast	AK3
AT3G03290	0	0	0	-1.01139	0	Mitochondrial
AT3G04790	0	0	1.22886	1.22843	0	Chloroplast	EMB3119
AT3G04800	0	0	1.22886	1.22843	0	Mitochondrial	ATTIM23-3
AT3G05080	1.24118	0	0	0	0	Chloroplast
AT3G05790	0	0	1.35005	1.56136	1.00527	Mitochondrial and Chloroplast	LON4
AT3G06260	1.66424	0	0	0	0	Chloroplast	GATL4
AT3G06435	0	0	0	1.47423	0	Mitochondrial
AT3G09130	1.05004	0	0	0	0	Chloroplast
AT3G09440	0	0	0	-2.9912	0	Chloroplast
AT3G10710	0	0	-1.33118	0	0	Mitochondrial
AT3G10930	0	0	0	-1.85703	0	Mitochondrial
AT3G11050	0	0	1.27465	1.18779	0	Chloroplast	ATFER2
AT3G11460	-1.34815	0	0	0	0	Mitochondrial	MEF10
AT3G11980	0	-1.30644	0	0	0	Chloroplast	FAR2
AT3G12880	0.51292	-0.649738	0	0	0	Chloroplast
AT3G13130	0	-1.14292	0	0	0	Chloroplast
AT3G14110	0	0	-1.41702	0	0	Chloroplast
AT3G14490	-1.33997	-1.25004	0	0	0	Chloroplast
AT3G14540	0	0	0	1.0322	0	Chloroplast
AT3G14690	0	0	0	-1.7853	0	Chloroplast
AT3G15130	0	1.16522	0	0	0	Mitochondrial
AT3G15604	-1.26179	0	0	0	0	Mitochondrial
AT3G15605	-1.26179	0	0	0	0	Mitochondrial
AT3G15650	-1.01964	0	0	0	0	Chloroplast
AT3G15930	-1.33601	0	0	0	0	Chloroplast
AT3G16140	0	-1.44027	0	0	0	Chloroplast	PSAH-1
AT3G16340	0	0	-1.32384	-1.04997	0	Mitochondrial	ABCG29
AT3G16432	-1.06458	0	0	0	0	Mitochondrial
AT3G17190	0	0	0	-1.6422	0	Mitochondrial
AT3G17500	1.01755	0	1.137	1.15946	0	Mitochondrial
AT3G19530	-0.879804	0.759458	0	0	0	Mitochondrial
AT3G19700	1.03084	1.21906	0	1.00676	0	Chloroplast
AT3G19780	0	0	0	0	-1.32396	Chloroplast
AT3G20130	0	0	-1.25544	0	0	Chloroplast
AT3G20440	0	0	1.05904	1.20457	0	Chloroplast	BE1
AT3G20530	0	1.00796	0	0	1.08428	Mitochondrial	PBL23
AT3G21370	0	0	-1.19754	0	0	Chloroplast
AT3G21590	0	0	-1.52326	0	0	Chloroplast
AT3G21730	0	0	0	0	1.50274	Mitochondrial
AT3G21800	0	0	0	0	1.53064	Chloroplast
AT3G23970	0	1.12634	0	0	0	Mitochondrial
AT3G24020	0	0	1.12028	0	1.27235	Chloroplast
AT3G24093	0	1.28598	0	1.16263	0	Mitochondrial
AT3G24690	0	0	0	-1.17401	0	Mitochondrial
AT3G24750	0	0	0	-1.43525	0	Mitochondrial
AT3G24840	0	0	1.01275	0	0	Chloroplast
AT3G26520	0	0	0	-1.14557	0	Chloroplast
AT3G28390	1.57628	0	0	1.2215	0	Mitochondrial
AT3G28520	1.28341	0	0	1.39177	0	Mitochondrial
AT3G28740	0	0	2.0973	0	0	Chloroplast
AT3G28750	0	1.46227	0	0	0	Chloroplast
AT3G28899	0	2.25064	0	0	2.1222	Mitochondrial
AT3G29100	0	-1.35443	0	0	0	Mitochondrial	ATVTI13
AT3G29560	-1.4934	0	0	0	0	Mitochondrial
AT3G29590	0	0	1.46956	1.35397	0	Chloroplast	AT5MAT
AT3G30383	0	0	-1.04332	0	0	Chloroplast
AT3G30385	0.381766	-0.471028	-0.347775	0	0	Chloroplast
AT3G30387	0.381766	-0.471028	-0.347775	0	0	Chloroplast
AT3G30775	1.50342	0	0	0	0	Mitochondrial	AT-POX
AT3G32400	0	0	-1.04161	0	0	Chloroplast
AT3G32896	-1.39034	0	0	0	0	Mitochondrial
AT3G42180	-1.30036	0	0	0	0	Mitochondrial
AT3G43574	-1.06446	0	0	0	0	Mitochondrial
AT3G44070	1.38425	0	0	0	0	Mitochondrial
AT3G44800	-1.38563	0	0	0	0	Chloroplast
AT3G45140	0	0	1.08372	0	0	Chloroplast
AT3G45243	0	-1.19358	0	0	0	Mitochondrial
AT3G45248	-1.05072	0	0	0	0	Mitochondrial
AT3G45252	0	0	0	1.22385	0	Mitochondrial
AT3G45275	0	0	-1.00541	0	0	Chloroplast
AT3G45673	-1.17727	0	0	0	0	Mitochondrial
AT3G46390	0	0	1.17576	1.25611	0	Chloroplast
AT3G47840	0	0	1.16228	0	0	Mitochondrial
AT3G48010	0	0	0	0	1.08171	Mitochondrial
AT3G48090	0	0	-1.04039	0	0	Chloroplast
AT3G48620	0	-1.26982	0	0	0	Chloroplast
AT3G50130	0	-1.46576	0	0	0	Chloroplast
AT3G50150	0	1.31357	0	0	0	Mitochondrial
AT3G50160	0	0	1.19007	0	0	Mitochondrial
AT3G50480	-2.38548	0	0	0	0	Chloroplast	HR4
AT3G51200	-1.10834	0	0	-1.26465	0	Mitochondrial
AT3G52260	0	1.85774	0	0	0	Chloroplast	RLUA7
AT3G52520	0	1.01619	0	0	0	Mitochondrial
AT3G52930	-1.26238	0	-1.00856	-1.09288	0	Mitochondrial and Chloroplast
AT3G54730	1.04693	0	0	0	1.98393	Mitochondrial
AT3G55160	-1.36963	0	0	0	0	Chloroplast	THADA
AT3G55440	-1.76006	0	0	0	0	Mitochondrial and Chloroplast	ATCTIMC
AT3G55680	-1.2364	0	0	0	0	Chloroplast
AT3G55880	0	0	1.07357	0	0	Mitochondrial
AT3G56030	-1.07553	0	0	0	0	Mitochondrial
AT3G56210	0	1.00713	0	1.30317	1.09275	Chloroplast
AT3G57210	-1.40891	0	0	0	0	Mitochondrial
AT3G58150	0	0	2.11101	2.81201	2.55348	Mitochondrial
AT3G59030	0	0	0	-1.55072	0	Chloroplast
AT3G59460	0	1.69271	0	0	0	Mitochondrial
AT3G60920	0	0	-1.0366	0	0	Chloroplast
AT3G61190	0	0	-1.69553	-2.21968	0	Mitochondrial	BAP1
AT3G61440	0	0	0	-5.30351	0	Mitochondrial and Chloroplast
AT4G00350	0	0	-1.186	0	0	Chloroplast
AT4G00830	1.05859	0	1.28402	1.54029	0	Mitochondrial
AT4G01100	0	0	0	1.06499	0	Mitochondrial
AT4G01840	-1.16637	0	0	0	0	Chloroplast	ATKCO5
AT4G02700	-1.02254	0	0	0	0	Chloroplast	SULTR3
AT4G02830	1.10483	1.45681	1.20978	0	0	Mitochondrial
AT4G03090	1.66884	1.73943	1.18456	1.16708	1.40632	Mitochondrial
AT4G03950	0	0.541301	0	0	0.783041	Chloroplast
AT4G04320	1.31636	1.29082	0	0	0	Mitochondrial
AT4G04510	0	0	0	0	1.11637	Chloroplast
AT4G04745	0	0	0	0	-1.55522	Mitochondrial
AT4G08560	0	0	0	1.04791	0	Chloroplast
AT4G08593	1.26474	0	0	0	0	Mitochondrial
AT4G08868	0	0	0	-1.24285	0	Mitochondrial
AT4G09210	0	0	0	3.14646	0	Mitochondrial
AT4G09260	0	0	0	3.14646	0	Mitochondrial
AT4G09430	0	-1.08427	0	0	0	Chloroplast
AT4G09500	0	0	0	-1.24186	0	Chloroplast
AT4G09965	1.62907	0	0	0	0	Mitochondrial
AT4G10250	-1.97151	0	0	0	0	Chloroplast	ATHSP22.0
AT4G10490	-1.26235	0	0	0	0	Chloroplast	DLO2
AT4G10613	0	-1.12794	0	-1.24619	0	Mitochondrial
AT4G10780	1.00373	0	0	0	0	Chloroplast
AT4G11385	0	-1.35998	0	-1.04673	0	Chloroplast
AT4G12735	0	-2.27381	0	0	0	Mitochondrial
AT4G13240	0	1.23702	1.14737	0	1.26789	Chloroplast
AT4G13266	0	0	0	-1.11359	0	Mitochondrial
AT4G13280	-1.34508	-1.43425	0	-1.34099	0	Chloroplast
AT4G13310	0	0	-1.15097	0	0	Mitochondrial
AT4G13395	0	0	0	-1.84425	0	Mitochondrial
AT4G14090	0	0	1.06853	0	0	Chloroplast
AT4G14105	0	0	0	-1.42715	0	Mitochondrial
AT4G14390	0	0	0	0	-1.08944	Chloroplast
AT4G14670	0	0	0	-1.11033	0	Chloroplast
AT4G15096	0	0	0	0	1.6035	Mitochondrial
AT4G15230	0	0	1.45127	1.2042	0	Mitochondrial	ABCG30
AT4G15370	0	0	0	0	1.23383	Mitochondrial
AT4G15520	-1.32147	0	0	0	0	Mitochondrial
AT4G16090	-1.62123	0	0	0	0	Chloroplast
AT4G16260	-1.26676	0	0	0	0	Mitochondrial
AT4G17310	0	0	3.86337	0	0	Mitochondrial
AT4G18640	0	0	0	-1.71515	0	Chloroplast
AT4G19240	0	0	0	1.33435	0	Mitochondrial
AT4G20200	1.03194	1.6494	1.16849	1.03031	0	Chloroplast
AT4G20240	-1.39628	0	0	0	0	Mitochondrial	CYP71A27
AT4G21180	-1.35368	0	0	-1.14553	0	Chloroplast
AT4G21213	0	0	0	1.28823	0	Mitochondrial
AT4G21490	0	0	1.86373	2.39793	0	Mitochondrial	NDB3
AT4G21770	-1.49164	0	0	0	0	Chloroplast	RLUA3
AT4G21860	0	0	2.35217	0	0	Chloroplast
AT4G22370	0	0	1.11809	0	0	Mitochondrial and Chloroplast
AT4G24231	0	0	0	-1.05706	0	Mitochondrial
AT4G24310	1.11749	0	0	1.18598	0	Mitochondrial
AT4G24570	0	0	0	-1.65037	0	Mitochondrial
AT4G25140	0	0	1.19981	0	1.07174	Mitochondrial	OLE1
AT4G25200	-2.78475	-2.94818	-2.56361	-2.36543	0	Chloroplast
AT4G25360	0	0	-1.06473	0	0	Chloroplast
AT4G27415	-1.05434	0	0	0	0	Mitochondrial
AT4G27440	0	0	0	1.02299	0	Chloroplast
AT4G27580	0	0	1.09509	0	0	Mitochondrial
AT4G27657	0	0	0	-1.68246	0	Mitochondrial
AT4G28040	2.3872	2.69158	0	0	0	Chloroplast
AT4G29090	1.57067	0	0	0	0	Chloroplast
AT4G29200	0	0	0	0	2.8049	Mitochondrial
AT4G29620	1.33029	1.41853	0	0	1.4922	Chloroplast
AT4G30970	0	-1.15634	-1.03426	-1.47427	0	Mitochondrial
AT4G31010	0	0	1.07736	0	0	Mitochondrial
AT4G31280	1.53779	1.32673	1.39287	1.01017	0	Mitochondrial
AT4G31940	-2.39389	0	0	0	0	Chloroplast	CYP82C4
AT4G31970	-1.43951	-1.86372	-1.48771	-1.54428	0	Chloroplast
AT4G32780	-1.16212	0	0	0	0	Chloroplast	FL4
AT4G32810	1.02115	0	0	0	0	Chloroplast	ATCCD8
AT4G33905	-1.48986	-1.23306	0	0	0	Mitochondrial
AT4G34520	0	0	0	-1.43165	0	Chloroplast
AT4G34580	0	0	0	0	1.32852	Mitochondrial
AT4G34780	0	1.08159	0	1.09823	0	Mitochondrial
AT4G35200	0	0	0	0	1.20061	Chloroplast
AT4G36380	-1.24817	-1.48249	-1.06093	0	0	Chloroplast
AT4G36560	0	-1.737	0	0	0	Mitochondrial
AT4G36580	-1.13907	-1.24436	0	0	0	Mitochondrial
AT4G36925	0	0	0	0	1.08584	Mitochondrial
AT4G37060	-1.22533	0	0	0	0	Chloroplast	AtPLAIVB
AT4G37070	-1.37068	0	0	0	0	Chloroplast	AtPLAIVA
AT4G37340	0	-1.26079	0	0	0	Chloroplast	CYP81D3
AT4G37500	0	0	0	0	1.39581	Chloroplast
AT4G38100	-1.64141	0	0	0	0	Chloroplast	CURT1D
AT4G38500	1.16319	0	0	0	1.03216	Mitochondrial
AT5G01330	0	0	0	0	1.47132	Chloroplast
AT5G01730	0	0	1.01463	0	0	Chloroplast
AT5G02510	0	0	1.20528	0	0	Chloroplast
AT5G02600	0.764607	1.05553	0	0	0	Chloroplast
AT5G02980	0	0	-1.14812	0	0	Chloroplast
AT5G03090	0	0	0	0	1.77818	Mitochondrial
AT5G03545	0	0	1.44692	0.533852	1.2563	Mitochondrial	AT4
AT5G04970	0	1.00298	1.57546	1.27206	0	Chloroplast
AT5G05260	1.24916	1.51325	0	0	1.79233	Mitochondrial
AT5G06690	0	1.02428	0	0	0	Chloroplast	TrxL2.1
AT5G07010	0	0	0	-1.09302	0	Chloroplast
AT5G09570	0	0	3.99073	4.85272	3.85071	Mitochondrial	At12Cys-2
AT5G09690	0	0	1.04137	0	0	Mitochondrial and Chloroplast
AT5G09770	0	3.06879	0	0	0	Mitochondrial
AT5G09840	0	0	0	1.13934	0	Mitochondrial and Chloroplast
AT5G11360	-1.28516	0	-1.88262	0	0	Chloroplast
AT5G11416	0	0	0	0	-1.28186	Mitochondrial
AT5G12280	-1.28501	0	0	0	-1.53729	Mitochondrial
AT5G13230	0	0	0	1.03023	0	Mitochondrial
AT5G13690	0	-1.31192	0	0	0	Chloroplast	CYL1
AT5G13825	-1.02996	-1.65024	-1.11165	0	0	Mitochondrial
AT5G14870	-1.13075	0	0	0	0	Chloroplast	ATCNGC18
AT5G15700	5.30697	6.14155	-3.32674	0	0	Mitochondrial and Chloroplast
AT5G15725	-1.0241	0	0	0	0	Mitochondrial	GLV9
AT5G16200	0	0	0	-1.05157	0	Mitochondrial
AT5G17040	-1.65015	0	0	0	0	Chloroplast
AT5G17350	0	0	0	-2.38193	0	Chloroplast
AT5G17480	0	0	0	1.07718	0	Mitochondrial
AT5G17730	-1.08421	0	0	0	0	Chloroplast
AT5G17920	-2.18093	0	0	0	0	Chloroplast	ATCIMS
AT5G18350	0	-1.58154	0	0	0	Chloroplast
AT5G19470	0	-1.19437	0	0	0	Chloroplast	atnudt24
AT5G19870	0	0	0	0	1.00895	Chloroplast
AT5G19960	-1.06563	0	0	0	0	Mitochondrial
AT5G21080	-1.5018	0	0	0	0	Mitochondrial	EFOP1
AT5G22608	0	0	0	-1.03159	0	Mitochondrial
AT5G23020	-1.73154	0	0	0	0	Chloroplast	IMS2
AT5G23930	0	0	0	1.01452	0	Chloroplast
AT5G24780	1.23342	0	0	0	0	Chloroplast	ATVSP1
AT5G25850	0	0	-1.2495	0	0	Mitochondrial
AT5G28340	0	0	0	1.02074	0	Mitochondrial
AT5G28380	0	0	0	1.02074	0	Mitochondrial
AT5G28510	1.18729	1.26796	0	1.09418	1.61464	Chloroplast
AT5G29050	1.17149	0	0	0	1.64968	Mitochondrial
AT5G34881	0.381766	-0.471028	-0.347775	0	0	Chloroplast
AT5G34887	0.381766	-0.471028	-0.347775	0	0	Chloroplast
AT5G34905	0	-1.41308	0	0	0	Chloroplast
AT5G35050	0	0	1.04358	0	0	Chloroplast
AT5G35300	1.31178	0	0	0	0	Mitochondrial
AT5G35375	0	0	1.28262	1.35878	0	Mitochondrial
AT5G35510	-1.14768	0	0	0	0	Mitochondrial
AT5G35917	-1.11712	0	0	0	0	Mitochondrial	CYP79A3P
AT5G36150	0	-1.58805	-1.46109	0	0	Mitochondrial
AT5G37990	-1.13957	0	0	0	0	Chloroplast	CIMT1
AT5G38680	0	1.36178	0	0	1.55904	Chloroplast
AT5G39870	-1.50308	0	0	0	0	Chloroplast
AT5G40595	1.42362	0	1.01954	0	0	Mitochondrial
AT5G41740	0	-0.914997	-1.54324	-2.05181	-0.742337	Chloroplast
AT5G42090	0	0	0	0	-1.02828	Chloroplast
AT5G42450	0	0	0	1.25531	0	Mitochondrial
AT5G42567	0	-1.00832	0	0	0	Chloroplast
AT5G44345	0	0	0	1.25122	0	Chloroplast
AT5G44360	0	0	0	-1.42863	0	Chloroplast
AT5G44575	0	0	1.00533	0	0	Mitochondrial
AT5G45090	1.42434	1.0509	0	0	0	Chloroplast
AT5G45095	1.03686	0	0	0	0	Mitochondrial
AT5G45220	0	0	1.27542	0	0	Chloroplast
AT5G45340	0	0	0	0	-2.36022	Chloroplast
AT5G45890	0	0	-1.08772	0	0	Chloroplast
AT5G46295	0	0	0	-1.46726	0	Mitochondrial
AT5G48000	1.31239	1.28443	1.13637	1.21819	1.58368	Chloroplast
AT5G49350	0	0	0	-1.53488	0	Chloroplast
AT5G49820	0	1.37765	0	0	0	Chloroplast	RUS6
AT5G50160	0	0	-1.2568	0	0	Mitochondrial
AT5G50910	0	-1.16933	0	0	0	Mitochondrial
AT5G51360	0	0	0	0	-1.2426	Mitochondrial
AT5G51900	0	1.20135	0	0	0	Mitochondrial
AT5G51950	0	0	1.03861	0	0	Chloroplast
AT5G52720	-1.64781	0	0	0	0	Chloroplast
AT5G52930	0	0	0	1.49169	1.27124	Chloroplast
AT5G52940	0	0	2.20878	3.32289	2.81526	Mitochondrial	AtDOB5
AT5G53230	0	0	2.03925	2.3288	0	Chloroplast	AtDOB6
AT5G53240	0	0	0	1.30237	1.32098	Mitochondrial
AT5G54010	1.06379	0	0	0	0	Chloroplast	UGT79B6
AT5G54060	0	0	1.27437	0	0	Chloroplast
AT5G54100	0	0	0	1.45922	1.03014	Mitochondrial
AT5G54300	-2.31945	0	0	0	0	Chloroplast
AT5G54360	0	-1.07311	0	0	0	Chloroplast
AT5G54550	0	0	0	2.71666	0	Mitochondrial
AT5G54770	-1.22764	0	-1.06372	0	0	Mitochondrial and Chloroplast
AT5G55870	0	-1.02029	0	0	0	Mitochondrial	AtDOB15
AT5G55893	0	0	-1.61907	0	0	Mitochondrial
AT5G56120	-2.49999	0	0	0	0	Mitochondrial
AT5G56470	0	0	0	1.1572	0	Mitochondrial
AT5G56660	0	0	1.02196	0	0	Chloroplast
AT5G58170	-1.00739	0	0	0	0	Chloroplast	GDPDL7
AT5G58780	-1.72867	0	0	0	0	Chloroplast	AtcPT5
AT5G59305	0	0	0	-1.85078	0	Mitochondrial
AT5G59370	0	1.318	1.08453	1.38247	1.545	Mitochondrial
AT5G60260	0	1.10055	1.78159	0	0	Mitochondrial
AT5G60730	0	0	1.22513	1.49531	0	Mitochondrial and Chloroplast	AtGET3c
AT5G62400	-1.48589	-1.10131	0	0	0	Mitochondrial
AT5G63790	0	0	0	0	-1.19801	Chloroplast
AT5G66020	0	0	1.103	0	0	Mitochondrial
AT5G66631	0	0	1.08758	0	0	Chloroplast
AT5G66650	0	0	-1.3284	-1.91464	0	Chloroplast	cMCU
ATMG00090	1.20215	0	0	0	0	Mitochondrial	RPS3
ATMG00120	1.03884	0	-1.00547	0	0	Mitochondrial
ATMG00170	0	0	1.31698	1.08826	0	Mitochondrial	ORF139A
ATMG00200	0	0	1.14716	0	0	Mitochondrial
ATMG00210	0	0	-1.13897	-1.10131	0	Chloroplast	RPL5
ATMG00260	1.06544	0	0	0	0	Mitochondrial	ORF101A
ATMG00270	1.22909	0	-2.68961	-3.02977	-1.31804	Mitochondrial
ATMG00290	1.58443	0	-3.29084	-2.92095	0	Mitochondrial
ATMG00400	1.34072	0	0	0	0	Mitochondrial	ORF157
ATMG00490	0	0	1.35369	1.17495	0	Chloroplast	ORF107C
ATMG00500	0	0	1.28328	0.587475	0	Mitochondrial	ORF141
ATMG00513	0	0	-1.09577	-1.19115	0	Mitochondrial	NAD5
ATMG00520	1.27078	0	-2.85949	-2.99788	0	Mitochondrial
ATMG00530	1.37977	0	-2.42233	-2.46394	0	Mitochondrial
ATMG00540	1.41059	0	0	0	0	Mitochondrial	ORF102B
ATMG00580	1.21862	0	0	0	0	Mitochondrial	NAD4
ATMG00590	0	0	-2.02807	-2.26893	0	Mitochondrial	ORF313
ATMG00620	0	0	1.31698	1.08826	0	Mitochondrial	ORF139B
ATMG00630	0	0	1.61712	1.40355	0	Mitochondrial	ORF110B
ATMG00690	1.07459	0	0	0	0	Mitochondrial	ORF240A
ATMG00710	1.25097	0	0	0	0	Mitochondrial	ORF120
ATMG00840	0	-1.00607	-1.42662	0	-1.57308	Mitochondrial
ATMG00870	1.42648	0	0	0	0	Mitochondrial	ORF184
ATMG00890	1.12216	0	-2.02024	-2.02078	0	Mitochondrial
ATMG00900	1.05693	0	-2.26961	-2.48646	-1.11977	Mitochondrial
ATMG00910	0	0	-1.76303	-1.80718	0	Mitochondrial	ORF215A
ATMG00980	0	0	1.38119	1.29942	0	Chloroplast	RPSL2
ATMG00990	0	0	1.06372	1.01432	0	Mitochondrial	NAD3
ATMG01030	0	0	1.01717	0	0	Mitochondrial
ATMG01040	0	0	-1.10761	0	0	Mitochondrial
ATMG01050	0	0	0	-1.04098	0	Mitochondrial
ATMG01180	0	0	1.01258	0	0	Mitochondrial
ATMG01240	1.44766	0	0	-1.1233	0	Mitochondrial
ATMG01275	0	0	1.30975	1.1128	0	Chloroplast	NAD1
ATMG01350	1.21498	0	0	0	0	Mitochondrial	ORF145C
ATMG01360	0	0	-1.77767	-1.66956	0	Mitochondrial	COX1
ATMG01410	1.2687	0	-1.16686	0	0	Mitochondrial
