# Supplementary material for: Overexpression of RPOTmp Being Targeted to Either Mitochondria or Chloroplasts in Arabidopsis Leads to Overall Transcriptome Changes and Faster Growth
Source: Int J Mol Sci. 2024 Jul 26;25(15):8164. doi: 10.3390/ijms25158164 (PMC11312007; doi:10.3390/ijms25158164)
Supplement: Supplementary file 1 [file ijms-25-08164-s001.zip › Supplementary Data S5.xlsx]

## Sheet: Transcription factors
# Overexpression of Arabidopsis RPOTmp RNA polymerase targeted to mitochondria or chloroplasts leads to increased expression of organelle genes, overall transcriptome changes and accelerated growth
# Planta
# Igor V. Gorbenko, Vladislav I. Tarasenko, Elena Y. Garnik, Tatiana V. Yakovleva, Alexander I. Katyshev, Vadim I. Belkov, Yuri M. Konstantinov, Milana V. Koulintchenko
# Siberian Institute of Plant Physiology and Biochemistry of SB RAS
# correspondense: gorbenko@sifibr.irk.ru
# Data S5. Differential expression of transcription factors
locus	OEM15	OEP12	rpotmp	Tmp-P1	Tmp-M3	tf_family	symbol	uniprot TF family	uniprot gene symbol	uniprot gene description
AT1G01530	0	0	0	-1.14855	0	M-type_MADS	AGL28
AT1G04370	-1.03821	0	0	0	0	ERF	ATERF14	AP2/ERF transcription factor family, ERF subfamily	ERF14	Ethylene-responsive transcription factor 14 (AtERF14) (Ethylene-responsive element-binding factor 14) (EREBP-14)
AT1G04445	0	0	0	-1.20327	0	C2H2
AT1G07540	0	0	0	-1.17503	0	MYB_related	TRFL2
AT1G08320	-1.33321	0	0	0	0	bZIP	bZIP21	BZIP family	TGA9	Transcription factor TGA9 (Protein TGACG (TGA) motif-binding protein 9) (bZIP transcription factor 21) (AtbZIP21)
AT1G08985	1.53531	0	0	0	0	B3
AT1G10480	1.03108	0	0	0	0	C2H2	ZFP5
AT1G12540	0	0	-1.26542	0	0	bHLH	BHLH55		BHLH55	Transcription factor bHLH55 (Basic helix-loop-helix protein 55) (AtbHLH55) (bHLH 55) (Transcription factor EN 1) (bHLH transcription factor bHLH055)
AT1G12630	-2.1248	0	0	0	0	ERF	ERF027	AP2/ERF transcription factor family, ERF subfamily	ERF027	Ethylene-responsive transcription factor ERF027
AT1G16530	0	-1.06192	0	0	0	LBD	ASL9
AT1G19490	0	-1.02768	0	0	0	bZIP	bZIP62			Basic-leucine zipper (BZIP) transcription factor family protein
AT1G22130	1.00349	0	0	1.2586	0	MIKC_MADS	AGL104
AT1G25310	-1.05122	0	-1.15057	0	0	bHLH	MEE8		MEE8	Transcription factor MEE8 (Basic helix-loop-helix protein 108) (AtbHLH108) (bHLH 108) (Protein MATERNAL EFFECT EMBRYO ARREST 8) (Transcription factor EN 132) (bHLH transcription factor bHLH108)
AT1G26780	0	0	-1.13038	0	0	MYB	AtMYB117		MYB117	Transcription factor MYB117 (MYB-domain transcription factor LOF1) (Myb-related protein 117) (AtMYB117) (Protein CONSTRICTED FRUIT) (Protein LATERAL ORGAN FUSION 1)
AT1G26790	0	-1.37264	0	0	0	Dof	CDF6		DOF1.3	Dof zinc finger protein DOF1.3 (AtDOF1.3)
AT1G27730	0	0	0	-1.76388	0	C2H2	STZ		ZAT10	Zinc finger protein ZAT10 (Salt-tolerance zinc finger)
AT1G28470	0	0	1.14807	0	0	NAC	ANAC010		NAC010	NAC domain-containing protein 10 (ANAC010) (Protein SECONDARY WALL-ASSOCIATED NAC DOMAIN PROTEIN 3)
AT1G29962	0	0	0	-1.24095	0	M-type_MADS	AGL64
AT1G31640	-1.04374	0	-1.00767	0	0	M-type_MADS	AGL92
AT1G32510	-1.56373	0	0	0	0	NAC	ANAC011
AT1G33060	0	2.06959	0	0	0	NAC	ANAC014		NAC014	NAC domain-containing protein 14 (ANAC014) (Protein NTM1-like 2)
AT1G33280	0	1.05443	0	0	0	NAC	ANAC015		BRN1	Protein BEARSKIN1 (NAC domain-containing protein 15) (ANAC015)
AT1G42710	-1.08313	0	0	0	0					General transcription factor 2-related zinc finger protein
AT1G49720	1.13415	0	-1.69185	0	0	bZIP	ABF1	BZIP family, ABI5 subfamily	ABF1	ABSCISIC ACID-INSENSITIVE 5-like protein 4 (Abscisic acid responsive elements-binding factor 1) (ABRE-binding factor 1) (bZIP transcription factor 35) (AtbZIP35)
AT1G50680	0	0	1.13236	1.57909	1.21805	RAV		AP2/ERF transcription factor family, RAV subfamily		AP2/ERF and B3 domain-containing transcription factor At1g50680 (RAV1-like ethylene-responsive transcription factor At1g50680)
AT1G51120	0	1.36219	0	0	1.21168	RAV		AP2/ERF transcription factor family, RAV subfamily		AP2/ERF and B3 domain-containing transcription factor At1g51120 (RAV1-like ethylene-responsive transcription factor At1g51120)
AT1G55600	0	1.69349	0	1.59842	0	WRKY	ATWRKY10	WRKY group I family	WRKY10	Probable WRKY transcription factor 10 (Protein MINISEED 3) (WRKY DNA-binding protein 10)
AT1G56010	0	1.60101	0	0	1.36583	NAC	anac021		NAC021	NAC domain-containing protein 21/22 (ANAC021/ANAC022)
AT1G56160	0	0	1.19845	0	0	MYB	ATMYB72
AT1G59530	-1.0306	0	0	0	0	bZIP	ATBZIP4
AT1G60350	-1.50019	0	0	0	0	NAC	anac024
AT1G64800	1.38268	0	1.39667	1.70482	1.57963					DNA binding / transcription factor
AT1G65360	1.46625	0	0	0	0	M-type_MADS	AGL23			Putative MADS-box transcription factor
AT1G71692	0	0	1.23687	0	0	MIKC_MADS	AGL12
AT1G72570	-1.52702	0	0	0	-1.69803	AP2	AIL1	AP2/ERF transcription factor family, AP2 subfamily	AIL1	AP2-like ethylene-responsive transcription factor AIL1 (Protein AINTEGUMENTA-LIKE 1)
AT1G72980	1.03655	0	0	0	0	LBD	LBD7
AT1G73410	0	-1.00354	0	0	0	MYB	ATMYB54		MYB54	Transcription factor MYB54 (Myb-related protein 54) (AtMYB54)
AT1G73805	0	0	0	-1.55528	0		SARD1	Plant ACBP60 protein family	SARD1	Protein SAR DEFICIENT 1
AT1G76500	0	0	0	1.25739	0		AHL29		AHL29	AT-hook motif nuclear-localized protein 29 (Protein SUPPRESSOR OF PHYB-4#3)
AT1G76580	0	0	1.10555	0	0	SBP				Squamosa promoter-binding protein-like (SBP domain) transcription factor family protein
AT1G77640	0	0	-1.47488	0	0	ERF	ERF013	AP2/ERF transcription factor family, ERF subfamily	ERF013	Ethylene-responsive transcription factor ERF013
AT1G77950	0	-1.46062	0	-1.17842	0	MIKC_MADS	AGL67
AT1G79700	0	1.18877	0	0	0	AP2	WRI4	AP2/ERF transcription factor family, AP2 subfamily		AP2-like ethylene-responsive transcription factor At1g79700
AT1G80580	0	1.01738	0	0	0	ERF	ERF084	AP2/ERF transcription factor family, ERF subfamily	ERF084	Ethylene-responsive transcription factor ERF084
AT1G80590	-1.5697	0	0	0	0	WRKY	ATWRKY66	WRKY group III family	WRKY66	Probable WRKY transcription factor 66 (WRKY DNA-binding protein 66)
AT2G13960	1.28107	0	0	1.02073	1.0325	MYB_related				Homeodomain-like superfamily protein (MYB transcription factor) (Putative MYB family transcription factor)
AT2G16210	-0.11984	0	0	0	0	B3	REM24
AT2G18550	0	1.01571	0	0	0	HD-ZIP	ATHB21	HD-ZIP homeobox family, Class I subfamily	ATHB-21	Homeobox-leucine zipper protein ATHB-21 (HD-ZIP protein ATHB-21) (Homeodomain transcription factor ATHB-21)
AT2G19510	-1.24229	0	0	0	0	LBD	LBD8
AT2G21235	0	0	-1.15564	0	0					Basic-leucine zipper (BZIP) transcription factor family protein
AT2G22630	0	0	0.620921	-0.773051	0	MIKC_MADS	AGL17
AT2G22750	-0.516679	-0.788267	0	0	0	bHLH	BHLH18		BHLH18	Transcription factor bHLH18 (Basic helix-loop-helix protein 18) (AtbHLH18) (bHLH 18) (Transcription factor EN 28) (bHLH transcription factor bHLH018)
AT2G23290	0	0	0	-1.26662	-1.65596	MYB	AtMYB70		MYB70	At2g23280 (MYB family transcription factor) (MYB transcription factor) (Myb domain protein 70)
AT2G26150	0	0	-2.06626	0	0	HSF	ATHSFA2	HSF family, Class A subfamily	HSFA2	Heat stress transcription factor A-2 (AtHsfA2) (AtHsf-04)
AT2G26940	-1.14621	0	0	0	0	C2H2
AT2G26950	0	-1.0524	0	0	0	MYB	AtMYB104
AT2G27070	0	0	1.24819	1.16774	0	ARR-B	ARR13
AT2G27220	-1.53974	0	-1.06376	0	0	TALE	BLH5
AT2G28340	0	0	1.25865	0	0	GATA	GATA13	Type IV zinc-finger family, Class A subfamily	GATA13	Putative GATA transcription factor 13
AT2G31180	1.15647	0	0	0	0	MYB	ATMYB14		MYB14	Transcription factor MYB14 (Myb-related protein 14) (AtMYB14) (MYB14At)
AT2G31215	-1.30477	-1.03382	-1.21444	0	0	bHLH	BHLH138	BHLH protein family	BHLH138	Transcription factor bHLH138 (Basic helix-loop-helix protein 138) (AtbHLH138) (bHLH 138) (bHLH transcription factor bHLH138)
AT2G31310	-1.18839	0	0	0	0	LBD	LBD14
AT2G32460	0	0	-1.45722	-1.58784	0	MYB	ABS7		MYB101	Transcription factor MYB101 (Myb-related protein 101) (AtM1) (AtMYB101) (Protein ABNORMAL SHOOT 7)
AT2G33720	1.23643	1.05231	1.06312	0	0	B3
AT2G36450	1.04915	0	0	0	0	ERF	HRD	AP2/ERF transcription factor family, ERF subfamily	ERF024	Ethylene-responsive transcription factor ERF024
AT2G36610	0	0	1.07908	0	0	HD-ZIP	ATHB22	HD-ZIP homeobox family, Class I subfamily	ATHB-22	Homeobox-leucine zipper protein ATHB-22 (HD-ZIP protein ATHB-22) (Homeodomain transcription factor ATHB-22)
AT2G40140	0	0	-1.30589	-1.65011	0	C3H	ATSZF2
AT2G41690	-1.22131	0	0	0	0	HSF	AT-HSFB3	HSF family, Class B subfamily	HSFB3	Heat stress transcription factor B-3 (AtHsfB3) (AtHsf-05)
AT2G42280	0	0	0	0	1.41359	bHLH	AKS3		BHLH130	Transcription factor bHLH130 (Basic helix-loop-helix protein 130) (AtbHLH130) (bHLH 130) (Transcription factor EN 69) (bHLH transcription factor bHLH130)
AT2G42660	-1.05198	0	0	0	0	G2-like
AT2G42870	1.2132	0	0	1.13753	0		HLH1	BHLH protein family	PAR1	Transcription factor PAR1 (Basic helix-loop-helix protein 165) (AtbHLH165) (bHLH 165) (Protein HELIX-LOOP-HELIX 1) (Protein PHYTOCHROME RAPIDLY REGULATED 1) (bHLH transcription factor bHLH165)
AT2G44910	0	1.18372	0	0	0	HD-ZIP	ATHB-4	HD-ZIP homeobox family, Class II subfamily	ATHB-4	Homeobox-leucine zipper protein ATHB-4 (HD-ZIP protein ATHB-4) (Homeodomain transcription factor ATHB-4)
AT2G46130	0	-1.33997	0	0	0	WRKY	ATWRKY43	WRKY group II-c family	WRKY43	Probable WRKY transcription factor 43 (WRKY DNA-binding protein 43)
AT2G46400	0	0	0	-2.23524	0	WRKY	ATWRKY46	WRKY group III family	WRKY46	Probable WRKY transcription factor 46 (WRKY DNA-binding protein 46)
AT2G47460	0	1.19697	0	0	0	MYB	ATMYB12
AT2G47520	0	0	2.78956	3.42517	3.25118	ERF	AtERF71	AP2/ERF transcription factor family, ERF subfamily	ERF071	Ethylene-responsive transcription factor ERF071 (AtERF71) (Protein HYPOXIA RESPONSIVE ERF 2)
AT2G47810	0	0	-1.55122	0	0	NF-YB	NF-YB5	NFYB/HAP3 subunit family	NFYB5	Nuclear transcription factor Y subunit B-5 (AtNF-YB-5)
AT3G01530	-1.22996	0	0	0	0	MYB	ATMYB57		MYB57	Transcription factor MYB57 (Myb-related protein 57) (AtMYB57)
AT3G01600	0	0	2.19789	2.48529	1.23979	NAC	anac044
AT3G02940	0	0	-1.09683	0	0	MYB	AtMYB107		MYB107	At3g02940 (MYB transcription factor) (Myb domain protein 107) (Putative MYB family transcription factor) (Putative transcription factor)
AT3G03760	0	1.05672	0	0	0	LBD	LBD20
AT3G04410	0	0	0	0	-1.00377	NAC
AT3G05860	1.34694	1.37684	0	0	0	M-type_MADS	AGL45		AGL45	MADS-box transcription factor family protein
AT3G09360	0	0	0	0	-1.83619		BRF2		BRF2	Cyclin/Brf1-like TBP-binding protein (Putative transcription factor)
AT3G12480	1.08797	0	0	0	0	NF-YC	NF-YC11
AT3G12820	-1.08542	0	0	0	0	MYB	AtMYB10
AT3G16280	-1.10563	0	0	0	0	ERF	ERF036	AP2/ERF transcription factor family, ERF subfamily	ERF036	Ethylene-responsive transcription factor ERF036
AT3G18400	0	0	-1.64176	0	0	NAC	anac058
AT3G18650	0	-1.7392	0	0	0	M-type_MADS	AGL103
AT3G19070	0	0	-1.53726	0	0	G2-like
AT3G22830	0	0	-1.21456	0	0	HSF	AT-HSFA6B	HSF family, Class A subfamily	HSFA6b	Heat stress transcription factor A-6b (AtHsfA6b) (AtHsf-07)
AT3G26790	0	-1.58556	0	0	0	B3	FUS3		FUS3	B3 domain-containing transcription factor FUS3 (Protein FUSCA3)
AT3G27940	1.9117	1.99915	0	2.40707	0	LBD	LBD26
AT3G28917	0	0	-1.42252	0	0	ZF-HD	MIF2
AT3G29340	0	0	-1.49832	0	0	C2H2
AT3G30260	0	0	-1.53644	0	0	MIKC_MADS	AGL79
AT3G46080	0	0	0	-2.21397	0	C2H2
AT3G46090	0	0	0	-1.86684	0	C2H2	ZAT7
AT3G46640	0	0	0	0	-1.41113	G2-like	LUX		LUX	Transcription factor LUX (Protein LUX ARRHYTHMO) (Protein PHYTOCLOCK 1)
AT3G48920	1.04679	0	0	0	0	MYB	AtMYB45		MYB45	MYB transcription factor (Myb domain protein 45) (Myb-like protein)
AT3G51060	0	0	-1.13942	0	0	SRS	AtSTY1	SHI protein family	SRS1	Protein SHI RELATED SEQUENCE 1 (Protein STYLISH 1)
AT3G56530	0	0	1.24132	0	0	NAC	anac064
AT3G60670	-1.61542	0	0	0	0		PLATZ10		T4C21_80	At3g60670 (PLATZ transcription factor family protein)
AT3G61630	0	-1.32539	0	0	0	ERF	CRF6	AP2/ERF transcription factor family, ERF subfamily	CRF6	Ethylene-responsive transcription factor CRF6 (Protein CYTOKININ RESPONSE FACTOR 6)
AT3G61850	-1.06656	0	0	0	0	Dof	DAG1		DOF3.7	Dof zinc finger protein DOF3.7 (AtDOF3.7) (Dof affecting germination 1) (RolB domain B factor a) (Transcription factor BBFa) (AtBBFa)
AT4G00210	0	0	1.14677	0	0	LBD	LBD31
AT4G00830	1.05859	0	1.28402	1.54029	0		LIF2		LIF2	Heterogeneous nuclear ribonucleoprotein Q (hnRNP Q) (Protein LHP1-INTERACTING FACTOR 2)
AT4G01680	-1.02572	0	0	0	0	MYB	AtMYB55
AT4G03090	1.66884	1.73943	1.18456	1.16708	1.40632		AtNDX		NDX	Sequence-specific DNA binding transcription factor ATNDX
AT4G08150	-1.56972	0	0	0	0	TALE	BP
AT4G09820	0	0	1.30812	0	0	bHLH	AtTT8	BHLH protein family	TT8	Transcription factor TT8 (Basic helix-loop-helix protein 42) (AtbHLH42) (bHLH 42) (Protein TRANSPARENT TESTA 8) (Transcription factor EN 32) (bHLH transcription factor bHLH042)
AT4G10350	-1.15868	0	0	0	0	NAC	ANAC070		BRN2	Protein BEARSKIN2 (NAC domain-containing protein 70) (ANAC070)
AT4G12350	1.13202	1.01397	1.03627	0	0	MYB	AtMYB42		MYB42	Myb domain protein 42 (Putative transcription factor)
AT4G12750	-1.27151	0	0	-1.01539	0	HB-other
AT4G13480	1.1216	0	0	0	0	MYB	AtMYB79			MYB transcription factor
AT4G13620	0	0	0	-1.64791	0	ERF	ERF062	AP2/ERF transcription factor family, ERF subfamily	ERF062	Ethylene-responsive transcription factor ERF062
AT4G14465	1.28085	1.45129	1.08113	1.31176	1.01532		AHL20		AHL20	AT-hook motif nuclear-localized protein 20
AT4G16430	0	0	0	-1.02678	0	bHLH	bHLH003		BHLH3	Transcription factor bHLH3 (Basic helix-loop-helix protein 3) (AtbHLH3) (bHLH 3) (Transcription factor EN 34) (bHLH transcription factor bHLH003)
AT4G17710	1.76157	1.52462	0	1.15673	1.59086	HD-ZIP	HDG4	HD-ZIP homeobox family, Class IV subfamily	HDG4	Homeobox-leucine zipper protein HDG4 (HD-ZIP protein HDG4) (Homeodomain GLABRA 2-like protein 4) (Homeodomain transcription factor HDG4) (Protein HOMEODOMAIN GLABROUS 4)
AT4G21030	0	-1.61781	-1.51468	0	0	Dof	ATDOF4.2		DOF4.2	Dof zinc finger protein DOF4.2 (AtDOF4.2)
AT4G21080	0	0	0	-1.03172	0	Dof	AtDOF4.5		DOF4.5	Dof zinc finger protein DOF4.5 (AtDOF4.5)
AT4G22700	0	0	1.01173	0	0	LBD	LBD32
AT4G25470	0	0	0	-1.9021	0	ERF	ATCBF2	AP2/ERF transcription factor family, ERF subfamily	DREB1C	Dehydration-responsive element-binding protein 1C (Protein DREB1C) (C-repeat/dehydration-responsive element-binding factor 2) (C-repeat-binding factor 2) (CRT/DRE-binding factor 2)
AT4G26440	0	0	-1.18714	0	0	WRKY	ATWRKY34	WRKY group I family	WRKY34	Probable WRKY transcription factor 34 (WRKY DNA-binding protein 34)
AT4G28790	0	0	1.4154	0.573847	0	bHLH	BHLH23		BHLH23	Transcription factor bHLH23 (Basic helix-loop-helix protein 23) (AtbHLH23) (bHLH 23) (Transcription factor EN 107) (bHLH transcription factor bHLH023)
AT4G28815	0	1.11712	0	0	0	bHLH	BHLH127	BHLH protein family	BHLH127	Transcription factor bHLH127 (Basic helix-loop-helix protein 127) (AtbHLH127) (bHLH 127) (bHLH transcription factor bHLH127)
AT4G31630	-1.06998	0	0	0	0	B3	REM37
AT4G35280	1.71269	1.43407	0	0	1.37756	C2H2	DAZ2
AT4G35390	0	0	0	1.11311	0		AGF1		AHL25	AT-hook motif nuclear-localized protein 25 (AT-hook protein of GA feedback 1)
AT4G36590	-1.47894	0	0	0	0	M-type_MADS	AGL40		AGL40	MADS-box protein (MADS-box transcription factor family protein) (Putative MADS-box protein)
AT4G36740	1.53738	0	0	0	0	HD-ZIP	ATHB40	HD-ZIP homeobox family, Class I subfamily	HB40	Homeobox-leucine zipper protein (HD-ZIP protein) (Homeodomain transcription factor)
AT4G37780	1.2563	0	0	0	0	MYB	ATMYB87		MYB87	Transcription factor MYB87 (Myb-related protein 87) (AtMYB87)
AT4G38000	-1.12581	0	0	0	0	Dof	DOF4.7		DOF4.7	Dof zinc finger protein DOF4.7 (AtDOF4.7) (Protein DNA BINDING WITH ONE FINGER 4.7)
AT5G01200	0	1.0408	0	0	0	MYB				Duplicated homeodomain-like superfamily protein (MYB transcription factor)
AT5G01900	0	1.05228	0	0	0	WRKY	ATWRKY62	WRKY group III family	WRKY62	Probable WRKY transcription factor 62 (WRKY DNA-binding protein 62)
AT5G05410	0	0	0	-1.818	0	ERF	DREB2	AP2/ERF transcription factor family, ERF subfamily	DREB2A	Dehydration-responsive element-binding protein 2A (Protein DREB2A)
AT5G06070	0	0	1.08339	0	0	C2H2	RAB
AT5G06500	0	0	1.11697	1.33848	0	M-type_MADS	AGL96		AGL96	AGAMOUS-like 96 (MADS-box family protein) (Similarity to MADS-box transcription factor)
AT5G07500	1.38673	1.2354	1.15753	0	1.00845	C3H	AtTZF6
AT5G08130	1.1417	0	0	0	0	bHLH	BIM1		BIM1	Transcription factor BIM1 (BES1-interacting Myc-like protein 1) (Basic helix-loop-helix protein 46) (AtbHLH46) (bHLH 46) (Transcription factor EN 126) (bHLH transcription factor bHLH046)
AT5G08141	0	0	0	-1.08016	0	bZIP	AtbZIP75
AT5G09330	-1.23126	-1.12055	0	0	0	NAC	ANAC082		NAC082	NAC domain-containing protein 82 (ANAC082) (Protein VND-INTERACTING 1)
AT5G09410	0	1.6464	0	0	0	CAMTA	CAMTA1
AT5G09750	-1.12235	0	0	0	0	bHLH	HEC3		HEC3	Transcription factor HEC3 (Basic helix-loop-helix protein 43) (AtbHLH43) (bHLH 43) (Protein HECATE 3) (Transcription factor EN 119) (bHLH transcription factor bHLH043)
AT5G12330	0	0	0	0	-1.17902	SRS	LRP1	SHI protein family	LRP1	Protein LATERAL ROOT PRIMORDIUM 1
AT5G13080	0	0	1.22884	0	0	WRKY	ATWRKY75	WRKY group II-c family	WRKY75	Probable WRKY transcription factor 75 (WRKY DNA-binding protein 75)
AT5G14010	-1.08053	0	0	0	0	C2H2	KNU
AT5G16770	-1.23559	0	0	0	0	MYB	AtMYB9			MYB transcription factor
AT5G18000	0	0	-1.34294	0	0	B3	REM20
AT5G19790	0	0	0	-1.14324	0	ERF	RAP2.11	AP2/ERF transcription factor family, ERF subfamily	RAP2-11	Ethylene-responsive transcription factor RAP2-11 (Protein RELATED TO APETALA2 11)
AT5G21120	-1.0316	0	-1.2469	0	0	EIL	EIL2
AT5G23000	0	0	0	0	-1.05741	MYB	ATMYB37		RAX1	Transcription factor RAX1 (Myb-related protein 37) (AtMYB37) (Protein REGULATOR OF AXILLARY MERISTEMS 1)
AT5G23650	0	-1.08495	0	0	0	MYB	MQM1.9		MQM1.9	Homeodomain-like transcriptional regulator (Myb family transcription factor) (Similarity to I-box binding factor)
AT5G25470	-1.76118	0	0	0	0	B3
AT5G27910	0	-1.02963	0	-1.45482	0	NF-YC	NF-YC8	NFYC/HAP5 subunit family	NFYC8	Nuclear transcription factor Y subunit C-8 (AtNF-YC-8)
AT5G35550	1.20814	1.30811	0	0	0	MYB	ATMYB123		TT2	Transcription factor TT2 (Myb-related protein 123) (AtMYB123) (Myb-related transcription factor LBM2-like) (Protein TRANSPARENT TESTA 2)
AT5G35900	1.52899	1.25439	0	1.07921	1.45654	LBD	LBD35
AT5G37260	0	-1.3057	0	-1.05283	0	MYB_related	CIR1		RVE2	Protein REVEILLE 2 (MYB family transcription factor Circadian 1)
AT5G39690	0	0	1.17576	1.25611	0	NAC	ANAC093
AT5G39700	-1.2091	0	0	0	0	MYB	AtMYB89
AT5G43840	0	0	0	1.46586	0	HSF	AT-HSFA6A	HSF family, Class A subfamily	HSFA6A	Heat stress transcription factor A-6a (AtHsfA6a) (AtHsf-19)
AT5G44260	0	1.18182	0	0	0	C3H	AtTZF5
AT5G47230	0	0	0	-1.60815	0	ERF	ATERF-5	AP2/ERF transcription factor family, ERF subfamily	ERF5	Ethylene-responsive transcription factor 5 (AtERF5) (Ethylene-responsive element-binding factor 5) (EREBP-5)
AT5G49240	-1.11315	0	0	0	0	ARR-B	APRR4	ARR-like family	APRR4	Putative two-component response regulator-like APRR4 (Pseudo-response regulator 4)
AT5G51190	0	0	-1.59767	-1.64952	0	ERF	ERF105	AP2/ERF transcription factor family, ERF subfamily	ERF105	Ethylene-responsive transcription factor ERF105
AT5G51790	0	1.58313	0	0	0	bHLH	BHLH120		BHLH120	Transcription factor bHLH120 (Basic helix-loop-helix protein 120) (AtbHLH120) (bHLH 120) (Transcription factor EN 4) (bHLH transcription factor bHLH120)
AT5G51990	0	0	-2.14922	0	0	ERF	CBF4	AP2/ERF transcription factor family, ERF subfamily	DREB1D	Dehydration-responsive element-binding protein 1D (Protein DREB1D) (C-repeat/dehydration-responsive element-binding factor 4) (C-repeat-binding factor 4) (CRT/DRE-binding factor 4)
AT5G54230	0	1.41134	0	0	0	MYB	AtMYB49			MYB transcription factor
AT5G55020	-1.03277	-1.11854	-1.04342	0	0	MYB	ATMYB120		MYB120	Transcription factor MYB120 (Myb-related protein 120) (AtMYB120)
AT5G55690	1.13538	0	0	0	0	M-type_MADS	AGL47		AGL47	At5g55690 (MADS-box protein AGL47) (MADS-box transcription factor family protein)
AT5G58610	0	1.00937	2.2661	2.61545	1.96138		MZN1.7		MZN1.7	PHD finger transcription factor
AT5G59820	0	-1.82972	0	-1.46945	0	C2H2	AtZAT12		ZAT12	Zinc finger protein ZAT12 (Protein RESPONSIVE TO HIGH LIGHT 41)
AT5G60830	-1.32234	0	-1.30247	0	0	bZIP	AtbZIP70
AT5G61850	-2.22062	0	0	0	0	LFY	LFY	FLO/LFY family	LFY	Floricaula/leafy-like transcription factor
AT5G62165	0.596048	0	-0.685466	-0.605745	-0.543388	MIKC_MADS	AGL42
AT5G63090	1.13122	0	0	0	0	LBD	LOB
AT5G63790	0	0	0	0	-1.19801	NAC	ANAC102
AT5G64060	-1.6143	0	0	0	0	NAC	anac103
AT5G65080	0	2.08361	0	0	0	MIKC_MADS	AGL68		MAF5	K-box region/MADS-box transcription factor family protein
AT5G65130	0	0	0	-1.80403	0	ERF	ERF57	AP2/ERF transcription factor family, ERF subfamily	ERF057	Ethylene-responsive transcription factor ERF057
AT5G65790	0	0	1.04873	0	0	MYB	ATMYB68		MYB68	At5g65790 (MYB transcription factor) (Myb - related protein) (Myb domain protein 68) (Transcription factor-like protein)
AT5G67000	0	0	0	0	1.21093	ERF	ERF122	AP2/ERF transcription factor family, ERF subfamily	ERF122	Ethylene-responsive transcription factor ERF122
